# Supplementary material for: Circulating succinate-modifying metabolites accurately classify and reflect the status of fumarate hydratase–deficient renal cell carcinoma
Source: J Clin Invest. 2023 Jun 1;133(11):e165028. doi: 10.1172/JCI165028 (PMC10232000; doi:10.1172/JCI165028)
Supplement: Supplemental table 1 [file jci-133-165028-s194.xlsx]

## Sheet: Summary
Supplemental Table 1. Detailed clinical and pathological characteristics of RCC patients and normal control individuals in the studied cohort SHJTUCMRJ
Clinical Characteristics of Cohorts
Characteristics	Total		FH-deficient RCC	FH-wild type RCC	Normal Control
All patients	165		77 (47%)	88	87
Gender	Male	100	50 (50%)	50 (50%)	51
	Female	65	27 (42%)	38 (58%)	36
Age	Median agea (range)		40 (20-74)	48 (19-82)	47 (20-71)
	< 50	99	53 (54%)	46 (46%)	48
	≥ 50	66	24 (36%)	42 (64%)	39
Inheritated	Family history		44	0	N/A
	Germline/Somatic		70/7	0	N/A
	Skin leiomyomas		5/77	0	N/A
	Uterine leiomyomas		24/27	0	N/A
Kidney Mass	Left	88	43	45	N/A
	Right	69	26	43	N/A
	Bilateral	8	8	0	N/A
Tumor sizeb	Median (range)		7.0 (1-20.5)	7.0 (1.6-14)	N/A
	< 4	30	11(37%)	19 (63%)	N/A
	≥ 4	135	66(49%)	69 (51%)	N/A
Stage	I		19 (36%)	34 (64%)	N/A
	II		10 (40%)	15 (60%)	N/A
	III		20 (50%)	20 (50%)	N/A
	IV		28 (60%)	19 (40%)	N/A
Distant sites			liver,lung,adrenal,bone, peritoneal, bladder, retroperitoneal,lymph node,pleura,abdominal,muscles,chest,brain,spleen	liver, bone, lung, retroperitoneal,bladder	N/A
a - year, b - cm (refers to RECIST1.1), Abbreviations: FH=Fumarate Hydratase, RCC=Renal Cell Carcinoma
a - year, b - cm (refers to RECIST1.1), c - month; Abbreviations: FH=Fumarate Hydratase, AND = alive no disease, AWD= alive with disease, DOD = dead of disease. p-value was calculated by Chi-squared test.

## Sheet: FH-deficient RCC group
Supplemental Table 1. Detailed clinical and pathological characteristics of RCC patients and normal control individuals in the studied cohort SHJTUCMRJ
Patient No.	Patient DNA seq No.	Origin	Age	Sex	Transcription	AA change	Mutation	Presentation	Side	Greatest tumor diameter (cm)	pTNM Stage	AJCC stage	Synchronous	Metachronous	Surgery	Personal History of Leiomyomas	Follow up Time (mo)	Status	Family number
PID7217	P1	Germline	21	M	c.177_178insTGAA	p.L60_delinsX	Indel	Flank pain	R	13	T3aN1M0	III	Bone, Liver,lung	Bone, Liver,lung	Radical nephrectomy	No	32	AWD	F17
PID510	P2	Germline	36	M	c.560 C>G	p.S187X	Nonsense	Flank pain	L	12.8	T4N1M1	IV	Adrenal, Lung, Pleura, Liver	Adrenal, Lung, Pleura, Liver	Biopsy	No	16	DOD	F4
PIDN7351	P3	Germline	38	M	exon 9 del		Indel	Physical examination	R	8	T2aN0M0	II		liver	Radical nephrectomy	No	45	AWD	F27
PIDN7326	P4	Germline	38	M	c.698G>A	p.R233H	Missense	Auditory abnormality	L	12.4	T2bN1M1	IV	Brain	Brain	Biopsy	No	19	AWD	F30
PID502	P5	Germline	41	F	c.727_730delACTC	p.T243FS	Frameshift	Flank pain	L	4.8	T1bN1M1	IV	Bone	Bone	Nephrectomy	Uterine	31	DOD	F21
PIDN7339	P6	Germline	67	M	exon 1 del		Indel	Flank pain	L	6	T1bN0M1	IV	Bone,lung	Bone	Nephrectomy	No	21	DOD	F25
PIDN7335	P7	Germline	51	M	c.380T>G	p.V127G	Missense	Hematuria	R	5.2	T1bN0M0	I		lung,liver	Radical nephrectomy	No	26	AWD	F26
PIDN7348	P8	Germline	45	M	c.1139-1148del	p.M380Rfs	Frameshift	Flank pain	Bilateral	8	T2aN1M0	III		Brain	Radical nephrectomy Right; Nephron-sparing surgery Left	No	24	AWD	F34
PIDN7356	P9	Germline	54	M	c.260G>A	p.R87H	Missense	Flank pain	R	5	T1bN0M0	I			Radical nephrectomy	No	16	NED	F33
PIDN7321	P10	Germline	60	M	c.698G>A	p.R233H	Missense	Physical examination	R	5	T1bN0M0	I		liver	Radical nephrectomy	No	20	AWD	F35
PIDX2313	P11	Germline	49	M	c.422G>T	p.W141L	Missense	Flank pain	R	5.4	T1bN0M0	I			Radical nephrectomy	No	20	AWD
PIDX2314	P12	Germline	32	F	c.694G>T	p.G232X	Nonsense	Physical examination	R	7.2	T2aN1M0	III		lung	Radical nephrectomy	Uterine	38	AWD
PID599	P13	Germline	35	F	c.1090 G>A	p.G364A	Missense	Flank pain	R	4.5	T1bN1M1	IV	Adrenal, Bone	liver	Nephrectomy	No	25	DOD	F15
PIDN7325	P14	Germline	34	M	c.1256C>T	p.S419L	Missense	Hematuria	Bilateral	5	T1bN1M0	III		lymph node	Radical nephrectomy Left; Nephron-sparing surgery Right	No	13	AWD
PIDN7320	P15	Germline	64	M	c.717-718INS AGCA	p.V240FS	Frameshift	Flank pain	L	3	T1aN0M0	I		multiple Abdominal	Radical nephrectomy	No	16	AWD
PID514	P16	Germline	41	M	c.404A>C	p.H135P	Missense	Physical examination	L	3.5	T1aN0M1	IV	Lung	lung	Nephrectomy	No	10	AWD	F31
PIDN7358	P17	Somatic	47	M	c.1029-1030DEL	p.L345FS	Frameshift	Flank pain	R	3	T1aN1M1	IV	lymph node,multiple	multiple lymph node, lung	Biopsy	/	30	AWD
PIDN7322	P18	Germline	36	F	c.697C> T	p.R233C	Missense	Flank pain	L	10	T2bN0M0	II		abdominal wall	Radical nephrectomy	Uterine	13	AWD	F22
PID551	P19	Germline	32	F	c.947C>T	p.A316V	Missense	Flank pain	L	10	T2bN0M0	II		liver	Radical nephrectomy	Uterine	24	AWD
PID477	P20	Germline	28	F	c1189G>A	p.G397R	Missense	Physical examination	R	13.5	T2bN1M0	III		Liver;Peritoneal	Radical nephrectomy	Uterine, cutaneous	28	DOD	F19
PIDN7328	P21	Germline	44	F	c.1004T>C	p.L335P	Missense	Flank pain	L	6	T1bN0M1	IV	Lung	lung	Nephrectomy	Uterine, cutaneous	14	AWD
PIDN7342	P22	Germline	43	M	c.371C>T	p.A124V	Missense	Flank pain	Bilateral	7.2	T2aN1M1	IV	Brainliver,lung,Bone	Bone	Biopsy	No	22	AWD	F24
PIDN7334	P23	Germline	38	M	c.1189G>A	p.G397R	Missense	Flank pain	Bilateral	10.6	T2bN1M1	IV	Bone,liver,muscle	multiple liver	Biopsy	No	20	AWD	F23
PIDN7337	P24	Germline	24	M	c.1037delG	p.G346VFS	Frameshift	Flank pain	L	11	T3cN0M0	III		liver, multipleBone, Adrenal	Radical nephrectomy	No	36	DOD	F44
PIDN7323	P25	Germline	31	M	c.1300T>C	p.C434R	Missense	Hematuria	L	6	T4N1M0	IV		liver、Bone	Radical nephrectomy	No	16	AWD	F36
PIDN7354	P26	Germline	60	M	c.1015_ 1038delinsTTCGATTTTGGGTTCTGGTCCTCGGTCAGGTCC	p.A339fs*25	Frameshift	Flank pain	L	5	T1bN0M0	I		resection area	Nephron-sparing surgery	No	24	AWD
PIDX2318	P27	Germline	23	F	exon1-10 del		Indel	Flank pain	L	2.5	T1aN0M0	I			Radical nephrectomy	Uterine	10	NED	F43
PIDN7346	P28	Germline	55	M	c.1189G>A	p.G397R	Missense	Physical examination	L	4	T1aN0M0	I		Abdominal, Waist muscles	Nephron-sparing surgery	No	39	AWD	F46
PID570	P29	Somatic	63	M	c.487delG	p.E163fs	Frameshift	Physical examination	L	1.4	T1aN0M0	I		resection area	Nephron-sparing surgery	/	18	AWD	F3
PIDX2316	P30	Germline	55	M	c.983T>G	p.M328R	Missense	Physical examination	R	10.5	T4N1M0	IV		waist muscle	Radical nephrectomy	No	24	AWD
PID548	P31	Germline	54	M	c.1027C>T	p.R343X	Nonsense	Flank pain	L	15	T4N1M0	IV		ascites,liver,lung	Radical nephrectomy	No	15	DOD
PIDN7329	P32	Germline	50	M	c918delC	p.T307fs*22	Frameshift	Physical examination	Bilateral	4.5	T1aN0M0	I		bone	Nephron-sparing surgery Left; Nephron-sparing surgery Right	No	50	AWD	F42
PIDN7324	P33	Somatic	28	F	c.1173dupT	p.V392fs	Frameshift	Flank pain	L	12.3	T4N1M1	IV	Bone	bone	Nephrectomy	/	21	AWD
PIDN7352	P34	Germline	25	F	c.904+141T>C	splicing	Splicing	Hematuria	R	20.5	T2aN0M0	II		Lung, Chest	Radical nephrectomy	Uterine, cutaneous	124	AWD
PIDX7330	P35	Germline	33	F	c.1395_ 1396insAT	p.D466Mfs*18	Frameshift	Physical examination	L	14	T3N1M1	IV	Pelvic, intestinal	Pelvic, intestinal	Nephrectomy	Uterine	24	AWD
PIDN7332	P36	Germline	26	F	c.454A>G	p.N152D	Missense	Flank pain	R	11	T2bN0M0	II		liver、Bone	Radical nephrectomy	Uterine	26	AWD
PIDN7350	P37	Germline	36	M	c.712G>C	p.D238H	Missense	Physical examination	L	8.5	T3N0M0	III		the incision and left abdominal	Radical nephrectomy	No	35	AWD	F28
PIDN7340	P38	Somatic	26	F	c.1173dupT	p.V392fs	Frameshift	Flank pain	R	7.7	T4N1M1	IV	Bone	Retroperitoneal lymph node、Bone	Nephrectomy	/	20	AWD
PID336	P39	Germline	39	F	c.237 dupT	p.K80_I81delinsX	Indel	Physical examination	L	4.5	T3N1M0	III		Liver	Radical nephrectomy	Uterine	87	AWD	F2
PID567	P40	Germline	53	M	c.998G>A	p.C333Y	Missense	Flank pain	L	5	T3N1M1	IV	Liver	Liver, Lung	Biopsy	No	12	DOD
PID522	P41	Somatic	52	M	c.982delA	p.M328X	Nonsense	Flank pain	L	13	T2bN1M0	III		Retroperitoneal	Radical nephrectomy	/	42	DOD
PID577	P42	Germline	27	M	c.237 dupT	p.K80_I81delinsX	Indel	Physical examination	L	8	T2aN1M0	III		lymph node	Radical nephrectomy	No	70	AWD	F6
PID521	P43	Germline	41	M	c.480A>T	p.R160S	Missense	Hematuria	R	4	T3N1M0	III		Lung	Radical nephrectomy	No	66	DOD	F12
PID550	P44	Germline	43	M	c.466G>A	p.V156I	Missense	Hematuria	L	11	T3N1M0	III		Liver	Radical nephrectomy	No	33	DOD	F9
PID573	P45	Germline	52	F	c.1244A>T	p.N415I	Missense	Flank pain	L	6.2	T4N1M0	IV		Retroperitoneal	Radical nephrectomy	Uterine	21	DOD	F10
PID555	P46	Germline	53	M	c.698 G>T	p.R233L	Missense	Hematuria	L	4	T3N0M1	IV	Bone	Bone	Nephrectomy	No	29	DOD	F1
PID563	P47	Germline	64	F	c.839G>T	p.G280V	Missense	Physical examination	R	6	T4N1M1	IV	Lung	lung	Nephrectomy	Uterine	60	AWD	F14
PID574	P48	Germline	39	M	c.1210G>T	p.E404X	Nonsense	Hematuria	R	8	T3N1M0	III		Liver, Bone	Radical nephrectomy	No	22	DOD	F37
PID523	P49	Germline	54	M	c.1240G>A	p.K414E	Missense	Physical examination	Bilateral	8	T3N1M0	III		bone	Radical nephrectomy Left; Nephron-sparing surgery Right	Cutaneous	76	AWD	F11
PID568	P50	Germline	43	M	c.1237-3A>G	splicing	Splicing	Physical examination	Bilateral	3.5	T1bN0M0	I		Para-aortic lymph node, multiple Bone	Nephron-sparing surgery Right	No	34	AWD	F13
PID513	P51	Germline	20	F	c1113G>T	p.K371N	Missense	Physical examination	R	7	T1bN0M0	I		Lung	Radical nephrectomy	Uterine	52	AWD	F16
PID598	P52	Germline	41	M	exon1-10 del		Indel	Hematuria	R	4.5	T1bN1M0	III		lymph node	Radical nephrectomy	No	19	AWD	F38
PID7215	P53	Germline	40	F	c.480 A>T	p.R160S	Missense	Physical examination	R	10	T2bN0M0	II		Lung	Radical nephrectomy	Uterine	23	DOD	F20
PIDN7357	P54	Germline	30	M	c.1002_ 1011delTCTGATGAAG	p.S334fs*2	Frameshift	Physical examination	L	7	T4N1M1	IV	Adrenal, Lung	Lung	Nephrectomy	No	17	AWD
PIDN7345	P55	Germline	54	M	c.237 dupT	p.K80X	Nonsense	Flank pain	L	6	T4N1M1	IV	Bone	Bone	Biopsy	No	16	AWD	F29
PID579	P56	Germline	29	M	c.294 delC	p.L99*fs*1	Frameshift	Physical examination	L	6	T1aN0M0	I		Bone	Radical nephrectomy	No	41	AWD	F7
PIDN7355	P57	Germline	45	F	c.227C>T	p.T76M	Missense	Flank pain	L	9	T2aN0M0	II		Adrenal, Lung, Pleura, Liver	Radical nephrectomy	Uterine	41	AWD
PID572	P58	Germline	53	F	c.1251dupA	p.H418fs	Frameshift	Physical examination	L	8.6	T4N1M1	IV	Adrenal, Liver	Adrenal, Liver	Biopsy	Uterine	11	DOD	F45
PID517	P59	Germline	36	M	c.620T>G	p.L207R	Missense	Physical examination	L	7	T3N1M0	III		Liver	Radical nephrectomy	No	47	AWD
PIDX2319	P60	Germline	30	F	c1189G>A	p.G397R	Missense	Physical examination	L	13	T4N1M1	IV	lung	Lung	Biopsy	Uterine, cutaneous	31	DOD
PID334	P61	Germline	40	M	exon1-10 del		Indel	Flank pain	R	8	T4N1M1	IV	Liver, Peritoneal, Bladder	Liver, Peritoneal, Bladder	Nephrectomy	No	30	DOD	F8
PID516	P62	Germline	46	M	c.1420A>C	p.T474P	Missense	Flank pain	L	5.8	T3aN0M1	IV	Bone	multiple Bone	Nephrectomy	No	29	DOD	F5
PID575	P63	Germline	60	M	c.1347G>A	p.M449I	Missense	Physical examination	Bilateral	1	T1aN0M0	I			Nephron-sparing surgery Left; Radiofrequency ablation Right	No	82	NED
PIDN7344	P64	Germline	31	F	c1189G>A	p.G397R	Missense	Flank pain	L	15	T3aN0M0	III		Liver, Peritoneal,	Radical nephrectomy	Uterine	37	AWD
PIDN7331	P65	Germline	34	F	exon1-10 del		Indel	Hematuria	L	5	T3aN1M0	III		Right kidney, Retroperitoneal	Radical nephrectomy	Uterine	60	DOD	F32
PID576	P66	Germline	39	M	c1189G>A	p.G397R	Missense	Hematuria	L	7	T2aN0M0	II		Lung, waist muscle	Radical nephrectomy	No	44	DOD	F39
PID595	P67	Germline	60	M	c.560 C>G	p.S187X	Nonsense	Physical examination	R	3.5	T1aN0M0	I			Nephron-sparing surgery	No	23	NED	F4
PID565	P68	Somatic	51	M	c.244G>A	p.G82R	Missense	Hematuria	R	5	T1bN0M0	I		brain	Radical nephrectomy	/	89	AWD
PID332	P69	Germline	31	F	c.460A>C	p.N154H	Missense	Physical examination	R	8	T2aN1M0	III		Liver, Peritoneal,	Radical nephrectomy	Uterine	20	DOD	F18
PIDN7349	P70	Germline	65	F	c.1172A>G	p.H391R	Missense	Physical examination	L	2.5	T1aN0M0	I		Retroperitoneal	Radical nephrectomy	Uterine	57	AWD
PIDN7336	P71	Germline	37	F	c.697C>T	p.R233C	Missense	Physical examination	L	8	T2aN0M0	II		Liver	Nephron-sparing surgery	Uterine	27	AWD	F40
PIDN7330	P72	Germline	36	F	c.845G>T	p.G282V	Missense	Physical examination	L	3.5	T1aN0M0	I		Retroperitoneal	Nephron-sparing surgery	Uterine	60	AWD	F47
PID553	P73	Germline	22	M	c.1347G>A	p.M449I	Missense	Hematuria	R	8.6	T1aN0M0	I		Lung	Radical nephrectomy	No	56	AWD
PIDN7341	P74	Germline	44	M	c.1027C>T	p.R343X	Nonsense	Flank pain	L	11.7	T4N0M0	IV		Liver, Retroperitoneal, Bone	Radical nephrectomy	No	36	AWD
PIDN7343	P75	Germline	74	M	c.823G>A	p.G275R	Missense	Symptosis	R	9	T3aN0M0	III		multiple tissues	Radical nephrectomy	No	3	NED
PIDN7338	P76	Germline	31	M	c.1108+1G>T	splicing	Splicing	Physical examination	L	3.9	T4N1M1	IV	Spleen, Rectum, Bone, Lung	Spleen, Rectum, Bone, Lung	Biopsy	No	12	AWD	F41
PID526	P77	Somatic	34	M	c.298A>T	p.K100X	Nonsense	Flank pain	L	11	T2bN0M0	II		Liver, Peritoneal,	Radical nephrectomy	/	23	DOD

## Sheet: FH-wildtype RCC group
Supplemental Table 1.Detailed clinical and pathological characteristics of RCC patients and normal control individuals in the studied cohort SHJTUCMRJ
Patient ID number	Sample ID number	Patient DNA seq No.	Age at Excision (year)	Sex	Symptoms	Side	Tumor Size (cm)	pTNM Stage	AJCC stage	Metastasis	FH IHC	2SC IHC	Classifications
PID337	SID1539	PID337	55	F	Hematuria	R	3.5	T1aN0M0	I	/	+	-	Clear Cell Renal Cell Carcinoma
PID342	SID1615	PID342	67	M	Physical examination	L	12.5	T2bN0M0	II	/	+	-	Clear Cell Renal Cell Carcinoma
PID343	SID1540	PID343	40	M	Physical examination	R	3.5	T1aN0M0	I	/	+	-	Clear Cell Renal Cell Carcinoma
PID552	SID1541	PID552	47	F	Flank pain	L	6	T1bN0M0	I	/	-	-	Clear Cell Renal Cell Carcinoma
PID557	SID1634	PID557	65	M	Flank pain	R	12.5	T2bN0M1	IV	Liver	+	-	Clear Cell Renal Cell Carcinoma
PID7229	SID7229	PID7229	82	M	Physical examination	L	5.5	T3N0M0	III	/	+	-	Clear Cell Renal Cell Carcinoma
PIDN8143	SIDN8143	PIDN8143	43	F	Physical examination	L	8	T2aN1M0	III		+	+	Clear Cell Renal Cell Carcinoma
PIDN8144	SIDN8144	PIDN8144	62	M	Physical examination	L	10	T3N0M1	IV	Lung	+	-	Clear Cell Renal Cell Carcinoma
PIDN8145	SIDN8145	PIDN8145	48	M	Hematuria	R	9	T2aN1M1	IV	Bone	+	+	Clear Cell Renal Cell Carcinoma
PIDN8146	SIDN8146	PIDN8146	41	M	Physical examination	R	8	T2aN0M1	IV	Retroperitoneal	-	+	Clear Cell Renal Cell Carcinoma
PIDN8147	SIDN8147	PIDN8147	40	F	Physical examination	L	9.5	T2aN0M1	IV	Bone	-	+	Clear Cell Renal Cell Carcinoma
PIDN8148	SIDN8148	PIDN8148	48	F	Physical examination	R	10	T2aN0M0	II		-	-	Clear Cell Renal Cell Carcinoma
PIDN8150	SIDN8150	PIDN8150	48	M	Physical examination	R	8.5	T2aN0M1	IV	Retroperitoneal	+	-	Clear Cell Renal Cell Carcinoma
PIDN8152	SIDN8152	PIDN8152	43	F	Flank pain	L	8	T2aN0M0	II		-	-	Clear Cell Renal Cell Carcinoma
PIDN8153	SIDN8153	PIDN8153	45	M	Physical examination	R	7	T3N1M0	III		-	-	Clear Cell Renal Cell Carcinoma
PIDN8154	SIDN8154	PIDN8154	40	M	Physical examination	L	8.5	T2aN0M0	II		-	-	Clear Cell Renal Cell Carcinoma
PIDN8155	SIDN8155	PIDN8155	50	M	Physical examination	L	10	T3N0M1	IV	Liver	+	-	Clear Cell Renal Cell Carcinoma
PIDN8156	SIDN8156	PIDN8156	71	M	Physical examination	L	8.5	T2aN1M0	III		-	+	Clear Cell Renal Cell Carcinoma
PIDN8157	SIDN8157	PIDN8157	42	F	Hematuria	R	9	T3N1M0	III		+	+	Clear Cell Renal Cell Carcinoma
PIDN8158	SIDN8158	PIDN8158	43	F	Flank pain	L	12.5	T3N1M1	IV	Lung	+	-	Clear Cell Renal Cell Carcinoma
PIDX8162	SIDX8162	PIDX8162	58	F	Physical examination	L	8	T1aN0M0	II		-	-	Clear Cell Renal Cell Carcinoma
PIDX8169	SIDX8169	PIDX8169	47	F	Physical examination	R	10	T2aN0M1	IV	Bone	+	+	Clear Cell Renal Cell Carcinoma
PIDX8172	SIDX8172	PIDX8172	61	F	Flank pain	R	8	T3N0M1	IV	Bone	-	+	Clear Cell Renal Cell Carcinoma
PIDX8173	SIDX8173	PIDX8173	69	F	Physical examination	L	8	T3N0M0	III		+	-	Clear Cell Renal Cell Carcinoma
PIDX8176	SIDX8176	PIDX8176	45	F	Physical examination	R	8.5	T2aN1M0	III		+	+	Clear Cell Renal Cell Carcinoma
PIDX8177	SIDX8177	PIDX8177	47	F	Physical examination	R	9	T2aN0M0	II		+	+	Clear Cell Renal Cell Carcinoma
PID341	SID1583	PID341	79	M	Hematuria	L	7	T2aN0M0	II		+	-	Papillary Renal Cell Carcinoma Type 1
PID518	SID1562	PID518	54	F	Physical examination	R	2	T1aN0M0	I		-	-	Papillary Renal Cell Carcinoma Type 1
PID543	SID1584	PID543	59	M	Physical examination	L	2	T1aN0M0	I		-	-	Papillary Renal Cell Carcinoma Type 1
PID554	SID1633	PID554	63	F	Physical examination	L	2	T1aN0M0	I		+	-	Papillary Renal Cell Carcinoma Type 1
PID561	SID1594	PID561	69	M	Flank pain	L	7	T2aN0M0	II		-	-	Papillary Renal Cell Carcinoma Type 1
PID7226	SID7226	PID7226	64	M	Physical examination	R	4.5	T1aN0M0	I		+	+	Papillary Renal Cell Carcinoma Type 1
PID7231	SID7231	PID7231	62	M	Flank pain	R	4	T1bN0M0	I		-	+	Papillary Renal Cell Carcinoma Type 1
PID7232	SID7232	PID7232	48	F	Physical examination	R	1.6	T1aN0M0	I		+	+	Papillary Renal Cell Carcinoma Type 1
PID8143	SID8143	PID8143	49	M	Physical examination	R	5	T1bN0M0	I		-	-	Papillary Renal Cell Carcinoma Type 1
PIDN8151	SIDN8151	PIDN8151	47	M	Physical examination	R	9	T1aN0M0	II		+	+	Papillary Renal Cell Carcinoma Type 1
PIDN8159	SIDN8159	PIDN8159	43	M	Physical examination	L	8	T3N0M1	IV	Bladder	+	-	Papillary Renal Cell Carcinoma Type 1
PIDN8160	SIDN8160	PIDN8160	43	M	Physical examination	L	9.5	T2aN1M1	IV	Bone	+	+	Papillary Renal Cell Carcinoma Type 1
PIDX8163	SIDX8163	PIDX8163	40	F	Physical examination	L	8	T2aN0M1	IV	Liver	+	-	Papillary Renal Cell Carcinoma Type 1
PIDX8164	SIDX8164	PIDX8164	47	F	Physical examination	R	9	T3N1M0	III		-	-	Papillary Renal Cell Carcinoma Type 1
PIDX8166	SIDX8166	PIDX8166	42	M	Flank pain	L	8	T2aN0M0	II		-	-	Papillary Renal Cell Carcinoma Type 1
PIDX8167	SIDX8167	PIDX8167	41	M	Flank pain	R	9	T2aN1M1	IV	Lung	-	+	Papillary Renal Cell Carcinoma Type 1
PIDX8168	SIDX8168	PIDX8168	42	F	Physical examination	L	2.5	T1aN0M0	I		-	-	Papillary Renal Cell Carcinoma Type 1
PIDX8170	SIDX8170	PIDX8170	48	F	Flank pain	R	8.5	T2aN1M0	III		-	-	Papillary Renal Cell Carcinoma Type 1
PIDX8171	SIDX8171	PIDX8171	42	M	Physical examination	R	8	T2aN1M0	III		-	-	Papillary Renal Cell Carcinoma Type 1
PIDX8174	SIDX8174	PIDX8174	39	M	Physical examination	R	9.5	T3N0M1	IV	Liver	-	-	Papillary Renal Cell Carcinoma Type 1
PIDX8175	SIDX8175	PIDX8175	41	M	Hematuria	R	9	T2aN0M0	II		+	-	Papillary Renal Cell Carcinoma Type 1
PID329	SID1612	PID329	56	F	Physical examination	L	2	T1aN0M0	I		+	-	Papillary Renal Cell Carcinoma Type 2
PID333	SID1543	PID333	65	M	Hematuria	R	14	T2N0M0	II		+	-	Papillary Renal Cell Carcinoma Type 2
PID335	SID1614	PID335	23	F	Flank pain	L	6.5	T1bN1M0	I		+	-	Papillary Renal Cell Carcinoma Type 2
PID338	SID1551	PID338	41	F	Physical examination	L	1.8	T1aN0M0	I		-	+	Papillary Renal Cell Carcinoma Type 2
PID340	SID1544	PID340	46	M	Physical examination	R	6	T3N1M0	III		+	-	Papillary Renal Cell Carcinoma Type 2
PID509	SID1622	PID509	56	M	Physical examination	L	3	T1aN0M0	I		+	-	Papillary Renal Cell Carcinoma Type 2
PID525	SID1548	PID525	42	F	Physical examination	R	7	T3N1M0	III		-	-	Papillary Renal Cell Carcinoma Type 2
PID541	SID1542	PID541	59	F	Flank pain	L	6	T4N1M0	IV		+	-	Papillary Renal Cell Carcinoma Type 2
PID542	SID1547	PID542	33	F	Hematuria	R	6	T3N1M1	IV	Retroperitoneal	+	-	Papillary Renal Cell Carcinoma Type 2
PID544	SID1616	PID544	26	M	Physical examination	R	2.5	T1aN0M0	I		+	-	Papillary Renal Cell Carcinoma Type 2
PID558	SID1550	PID558	57	M	Physical examination	R	8	T1aN0M0	I		-	+	Papillary Renal Cell Carcinoma Type 2
PID562	SID1549	PID562	44	M	Physical examination	L	5	T1bN0M0	I		+	++	Papillary Renal Cell Carcinoma Type 2
PID564	SID1598	PID564	60	M	Physical examination	L	10	T2bN0M0	II		+	-	Papillary Renal Cell Carcinoma Type 2
PID581	SID1623	PID581	67	M	Physical examination	R	6	T1bN0M0	I		+	-	Papillary Renal Cell Carcinoma Type 2
PID7216	SID7216	PID7216	65	M	Physical examination	R	2	T1aN1M1	IV	Bone	-	-	Papillary Renal Cell Carcinoma Type 2
PID7227	SID7227	PID7227	57	F	Hematuria	R	5.5	T1bN0M0	I		+	+	Papillary Renal Cell Carcinoma Type 2
PID7228	SID7228	PID7228	19	M	Physical examination	L	5	T1bN0M0	I		+	+	Papillary Renal Cell Carcinoma Type 2
PID7230	SID7230	PID7230	66	M	Flank pain and Hematuria	L	13	T2bN0M0	II		+	+	Papillary Renal Cell Carcinoma Type 2
PID7305	SID7305	PID7305	72	F	Physical examination	L	3.5	T1aN0M0	I		-	+	Papillary Renal Cell Carcinoma Type 2
PID7306	SID7306	PID7306	62	M	Physical examination	L	3.5	T1aN0M0	I		+	+	Papillary Renal Cell Carcinoma Type 2
PID7307	SID7307	PID7307	55	M	Hematuria	R	4	T1aN0M0	I		+	+	Papillary Renal Cell Carcinoma Type 2
PID7308	SID7308	PID7308	51	M	Physical examination	L	2	T1aN0M0	I		+	-	Papillary Renal Cell Carcinoma Type 2
PID7309	SID7309	PID7309	40	M	Physical examination	R	5.8	T2bN0M0	II		+	+	Papillary Renal Cell Carcinoma Type 2
PID7310	SID7310	PID7310	38	M	Physical examination	L	7	T3N0M0	III		+	-	Papillary Renal Cell Carcinoma Type 2
PID7311	SID7311	PID7311	50	F	Physical examination	L	5	T3N0M0	III		-	+	Papillary Renal Cell Carcinoma Type 2
PID7312	SID7312	PID7312	55	F	Physical examination	L	2.6	T3N1M0	III		+	-	Papillary Renal Cell Carcinoma Type 2
PID7313	SID7313	PID7313	28	F	Physical examination	R	5.5	T3N0M0	III		+	+	Papillary Renal Cell Carcinoma Type 2
PID7314	SID7314	PID7314	47	M	Physical examination	L	8	T3N1M0	III		-	-	Papillary Renal Cell Carcinoma Type 2
PID7315	SID7315	PID7315	32	M	Flank pain	L	5	T3N0M0	III		+	-	Papillary Renal Cell Carcinoma Type 2
PID7316	SID7316	PID7316	59	M	Hematuria	R	10	T4N1M0	IV		-	-	Papillary Renal Cell Carcinoma Type 2
PID7317	SID7317	PID7317	58	F	Physical examination	R	4	T1aN0M0	I		-	+	Papillary Renal Cell Carcinoma Type 2
PID7318	SID7318	PID7318	71	M	Flank pain	R	6	T1bN1M0	I		+	-	Papillary Renal Cell Carcinoma Type 2
PID7319	SID7319	PID7319	34	F	Flank pain	L	9	T3N0M0	III		-	+	Papillary Renal Cell Carcinoma Type 2
PID508	SID1611	PID508	66	M	Physical examination	L	5	T3N0M0	III		+	+	uncharacterized papillary renal cell carcinoma
PID556	SID1619	PID556	75	F	Physical examination	R	3	T1aN0M0	I		+	-	uncharacterized papillary renal cell carcinoma
PID559	SID1593	PID559	57	F	Hematuria	L	3.5	T1aN0M0	I		-	-	uncharacterized papillary renal cell carcinoma
PID560	SID1538	PID560	61	M	Physical examination	R	6	T1bN0M0	I		+	-	uncharacterized papillary renal cell carcinoma
PID566	SID1552	PID566	71	F	Flank pain	L	7	T1bN0M0	I		+	+	uncharacterized papillary renal cell carcinoma
PID8125	SID8125	PID8125	55	M	Physical examination	L	3.5	T1aN0M0	I		+	-	uncharacterized papillary renal cell carcinoma
PID515	SID1558	PID515	41	M	Physical examination	R	6	T1bN0M0	I		-	-	Xp11.2 Translocation Renal Cell Carcinoma
PID549	SID1586	PID549	32	F	Hematuria	L	4.5	T1bN0M0	I		+	-	Xp11.2 Translocation Renal Cell Carcinoma

## Sheet: Normal Control group
Supplemental Table 1. Detailed clinical and pathological characteristics of RCC patients and normal control individuals in the studied cohort SHJTUCMRJ
Patient ID number	Sample ID number	FH condition	Gender	Age
PIDH2056	SIDH2056	Normal Control	F	56
PIDH2055	SIDH2055	Normal Control	M	51
PIDH2054	SIDH2054	Normal Control	F	35
PIDH2053	SIDH2053	Normal Control	M	35
PIDH2052	SIDH2052	Normal Control	M	53
PIDH2051	SIDH2051	Normal Control	M	66
PIDH2050	SIDH2050	Normal Control	M	40
PIDH2049	SIDH2049	Normal Control	M	60
PIDH2048	SIDH2048	Normal Control	M	41
PIDH2047	SIDH2047	Normal Control	M	36
PIDH2046	SIDH2046	Normal Control	M	54
PIDH2045	SIDH2045	Normal Control	M	47
PIDH2044	SIDH2044	Normal Control	M	68
PIDH2043	SIDH2043	Normal Control	M	34
PIDH2042	SIDH2042	Normal Control	F	56
PIDH2041	SIDH2041	Normal Control	M	46
PIDH2040	SIDH2040	Normal Control	F	38
PIDH2039	SIDH2039	Normal Control	F	58
PIDH2038	SIDH2038	Normal Control	M	63
PIDH2037	SIDH2037	Normal Control	M	35
PIDH2036	SIDH2036	Normal Control	F	30
PIDH2035	SIDH2035	Normal Control	M	47
PIDH2034	SIDH2034	Normal Control	M	56
PIDH2033	SIDH2033	Normal Control	M	39
PIDH2032	SIDH2032	Normal Control	F	39
PIDH2031	SIDH2031	Normal Control	F	41
PIDH2030	SIDH2030	Normal Control	M	47
PIDH2029	SIDH2029	Normal Control	M	52
PIDH2028	SIDH2028	Normal Control	F	58
PIDH2027	SIDH2027	Normal Control	M	30
PIDH2026	SIDH2026	Normal Control	M	53
PIDH2025	SIDH2025	Normal Control	F	57
PIDH2024	SIDH2024	Normal Control	F	41
PIDH2023	SIDH2023	Normal Control	F	57
PIDH2022	SIDH2022	Normal Control	F	45
PIDH2021	SIDH2021	Normal Control	M	61
PIDH2020	SIDH2020	Normal Control	M	51
PIDH2019	SIDH2019	Normal Control	F	60
PIDH2018	SIDH2018	Normal Control	M	46
PIDH2017	SIDH2017	Normal Control	F	41
PIDH2016	SIDH2016	Normal Control	M	57
PIDH2015	SIDH2015	Normal Control	F	35
PIDH2014	SIDH2014	Normal Control	F	68
PIDH2013	SIDH2013	Normal Control	F	64
PIDH2011	SIDH2011	Normal Control	M	55
PIDH2010	SIDH2010	Normal Control	M	58
PID7222	SID7222	Normal Control	F	58
PID7221	SID7221	Normal Control	M	56
PID7219	SID7219	Normal Control	M	59
PID7218	SID7218	Normal Control	M	67
PIDH126	SID2036	Normal Control	F	47
PIDH125	SID2035	Normal Control	F	31
PIDH124	SID2034	Normal Control	M	37
PIDH123	SID2033	Normal Control	M	35
PIDH122	SID2032	Normal Control	M	58
PIDH121	SID2031	Normal Control	M	30
PIDH120	SID2030	Normal Control	F	33
PIDH119	SID2029	Normal Control	F	47
PIDH118	SID2028	Normal Control	F	62
PIDH117	SID2027	Normal Control	M	59
PIDH116	SID2026	Normal Control	F	34
PIDH115	SID2025	Normal Control	M	35
PIDH114	SID2024	Normal Control	F	32
PIDH113	SID2023	Normal Control	M	57
PIDH112	SID2022	Normal Control	F	61
PIDH110	SID2020	Normal Control	M	47
PIDH109	SID2019	Normal Control	F	33
PIDH108	SID2018	Normal Control	M	32
PIDH107	SID2017	Normal Control	F	31
PIDH106	SID2016	Normal Control	M	30
PIDH105	SID2015	Normal Control	M	60
PIDH104	SID2014	Normal Control	F	20
PIDH103	SID2013	Normal Control	F	33
PIDH102	SID2012	Normal Control	F	31
PIDH101	SID2011	Normal Control	M	34
PIDH100	SID2010	Normal Control	F	36
PID545	SID1630	Normal Control	M	39
PID330	SID1613	Normal Control	F	30
PID546	SID1585	Normal Control	F	60
PIDH1519	SID1546	Normal Control	M	50
PIDH1511	SID1545	Normal Control	F	62
PID7220	SID7220	FHMT Carrier	M	43
PID501	SID1627	FHMT Carrier	M	71
PID331	SID1626	FHMT Carrier	M	43
PID524	SID1624	FHMT Carrier	M	45
PID339	SID1582	FHMT Carrier	M	40
PID520	SID1563	FHMT Carrier	M	60
