# Supplementary material for: Circulating succinate-modifying metabolites accurately classify and reflect the status of fumarate hydratase–deficient renal cell carcinoma
Source: J Clin Invest. 2023 Jun 1;133(11):e165028. doi: 10.1172/JCI165028 (PMC10232000; doi:10.1172/JCI165028)
Supplement: Supplemental table 2 [file jci-133-165028-s195.xlsx]

## Sheet: Supp Table S2
Supplemental Table 2. Untargeted metabolomics analyses of human plasma in the discovery set
Spreadsheet
1	Annotation of full untargeted metabolomics from 30 human plasma samples in the discovery set													jjjjjjjjjjjjj
2	The information of hydrophilic molecules from untargeted metabolomics
3	The information of hydrophobic molecules from untargeted lipidomics
4	The information of 30 human plasma samples in the discovery set
5	The volcano analysis (FH-MT vs NC, FDR <0.05)
6	The volcano analysis (FH-MT vs FH-WT, FDR <0.05)
7	The volcano analysis (FH-WT vs NC, FDR <0.05)
8	The correlation analysis (metabolites abundance vs tumor burden, p < 0.05)

## Sheet: 1. untargeted metabolomics
Biochemical Name	Molecular weight	Formula	Super pathway	Sub pathway	RT-(min)	Peak area
						SIDH2028	SIDH2031	SIDH2046	SID2034	SID2028	SID2029	SID2013	SID2012	SID2036	SID2032	SID1623	SID7229	SID7232	SID7231	SID7230	SID7318	SID1619	SID7228	SID1616	SID1586	SID1581	SID1632	SID1618	SID1567	SID1631	SID1577	SID599	SID1557	SID1587	SID1592	QC1	QC2	QC3	QC4	QC5
Methylglyoxal	72.0213	C3H4O2	Amino Acid	Glycine and Serine Metabolism,Pyruvaldehyde Degradation	1.907	4.57763e+06	3.0863e+06	5.116e+06	5.21686e+06	4.72429e+06	4.29505e+06	6.21378e+06	1.29157e+07	4.16853e+06	4.40631e+06	3.19722e+06	4.48875e+06	7.78749e+06	4.15554e+06	9.52458e+06	2.14693e+06	4.63418e+06	4.16344e+06	5.56328e+06	4.48665e+06	1.34495e+07	2.55359e+06	4.52201e+06	4.56443e+06	5.32946e+06	5.27942e+06	7.32794e+06	3.41833e+06	1.21706e+07	3.72083e+06	4.30214e+06	5.12637e+06	4.50901e+06	5.26846e+06	5.16439e+06
Propionate	74.0369	C3H6O2	Organic acid	Glycine Serine and organic acid metabolism	2.06	2.24002e+06	2.40171e+06	3.16882e+06	2.44384e+06	3.08683e+06	2.48432e+06	2.9951e+06	3.51354e+06	2.9037e+06	3.84838e+06	3.28375e+06	2.58588e+06	4.59917e+06	2.96179e+06	4.94577e+06	1.72652e+06	3.98705e+06	2.64505e+06	3.47746e+06	4.01759e+06	5.77334e+06	2.54368e+06	4.87048e+06	4.11614e+06	3.7344e+06	4.15841e+06	4.29467e+06	3.23943e+06	7.79404e+06	3.15398e+06	4.21092e+06	4.46033e+06	4.073e+06	4.58119e+06	4.0133e+06
Glycine	75.0321	C2H5NO2	Amino Acid	Glycine, Serine and Threonine Metabolism	9.179	7.6655e+07	1.25402e+08	1.02847e+08	1.21265e+08	1.68209e+08	1.30545e+08	1.68072e+08	1.5032e+08	1.64453e+08	1.43839e+08	9.33474e+07	1.03247e+08	1.32427e+08	9.79936e+07	1.29829e+08	1.18393e+08	1.85487e+08	1.2788e+08	1.04177e+08	1.15887e+08	1.37232e+08	8.97691e+07	1.17217e+08	1.01992e+08	8.66168e+07	1.23419e+08	1.03181e+08	3.66133e+08	1.34224e+08	7.41412e+07	8.01648e+07	8.34047e+07	9.06266e+07	1.18127e+08	1.17789e+08
trimethylamine N-oxide	75.0684	C3H9NO	Lipid	Phospholipid Metabolism	5.568	7.61605e+07	2.7131e+08	2.14293e+08	8.12796e+07	2.45415e+07	6.67133e+07	1.2884e+08	4.28642e+07	6.21346e+07	4.69011e+07	1.70235e+08	5.58355e+08	3.17861e+08	8.31432e+07	1.27071e+08	1.33505e+08	5.49437e+07	1.23277e+08	5.48451e+07	5.2215e+07	4.67847e+08	4.43003e+07	4.47173e+08	7.96516e+07	1.122e+08	1.03927e+08	2.09202e+08	3.36259e+08	1.43136e+08	1.84979e+08	1.91712e+08	1.91334e+08	1.9626e+08	2.01085e+08	1.90453e+08
Glycolate	76.0162	C2H4O3	Organic acid	Carbohydrate metabolism	2.407	6.18816e+06	6.14955e+06	5.782e+06	5.28614e+06	5.12542e+06	4.4445e+06	4.59969e+06	5.27406e+06	5.32088e+06	6.21096e+06	3.56393e+06	9.07839e+06	5.32837e+06	5.07001e+06	4.41131e+06	3.71872e+06	4.4965e+06	6.2774e+06	4.14729e+06	3.62701e+06	1.13786e+07	3.34429e+06	8.82583e+06	5.78527e+06	3.97732e+06	4.42772e+06	4.3722e+06	6.44238e+06	8.50104e+06	8.19594e+06	4.5066e+06	4.86861e+06	4.54842e+06	5.96837e+06	5.78205e+06
2-pyrrolidinone	85.0527	C4H7NO	Amino Acid	Glutamate Metabolism	7.815	2.16202e+07	2.18562e+07	2.69249e+07	2.01249e+07	2.03385e+07	1.90764e+07	1.69045e+07	1.19961e+07	1.57164e+07	3.05713e+07	1.96407e+07	6.04556e+07	2.93186e+07	4.08044e+07	1.44802e+07	1.8418e+07	1.03789e+07	3.36961e+07	1.60064e+07	1.48866e+07	4.07155e+07	1.17638e+07	5.29095e+07	2.80047e+07	1.88284e+07	2.41164e+07	1.9302e+07	3.69113e+07	6.81557e+07	1.15062e+07	2.41804e+07	2.37287e+07	2.27113e+07	2.47063e+07	2.42178e+07
Pyruvate	88.0161	C3H4O3	Carbohydrate	Glycolysis, Gluconeogenesis, and Pyruvate Metabolism	3.58	4.61364e+08	8.89588e+08	6.48811e+08	1.2057e+09	1.42813e+09	1.37529e+09	1.08805e+09	1.11937e+09	1.20474e+09	9.80179e+08	3.32724e+08	1.59118e+08	6.04416e+08	4.50158e+08	2.40759e+08	1.53582e+08	3.76036e+08	6.24962e+08	8.11664e+08	2.38251e+08	2.9966e+08	1.07695e+08	5.99113e+07	1.58042e+08	5.49002e+08	2.14941e+08	3.42472e+08	1.00918e+09	2.87363e+08	1.31393e+08	6.03374e+08	6.1301e+08	5.89052e+08	5.97285e+08	5.9264e+08
Butyric acid	88.0523	C4H8O2	Lipid	Short Chain Fatty Acid	2.242	5.66242e+06	5.95901e+06	6.20821e+06	5.71969e+06	6.56314e+06	5.86902e+06	6.32277e+06	6.30748e+06	6.24087e+06	5.73125e+06	6.69082e+06	858804	6.13521e+06	5.66837e+06	6.57217e+06	5.44074e+06	5.65135e+06	5.53893e+06	5.27776e+06	1.01844e+06	6.34613e+06	5.16172e+06	6.57945e+06	5.90461e+06	6.93866e+06	5.8579e+06	5.81115e+06	6.48686e+06	4.64094e+08	704024	6.01922e+07	6.34535e+07	5.97334e+07	5.94044e+07	6.149e+07
L-Alanine	89.0477	C3H7NO2	Amino Acid	Alanine and Aspartate Metabolism	7.831	6.51179e+08	8.93515e+08	1.09226e+09	1.34435e+09	9.91615e+08	1.0213e+09	1.0821e+09	1.05506e+09	1.11072e+09	1.44337e+09	1.33514e+09	9.38887e+08	1.39026e+09	1.00014e+09	1.13449e+09	6.47522e+08	9.76473e+08	9.22513e+08	1.41657e+09	1.47489e+09	1.4179e+09	9.33562e+08	7.99701e+08	1.38067e+09	1.15533e+09	1.49541e+09	1.06831e+09	1.49351e+09	7.20578e+08	1.07863e+09	7.0761e+08	8.18907e+08	7.15182e+08	1.12053e+09	1.05135e+09
beta-Alanine	89.0478	C3H7NO2	Nucleotide	Pyrimidine Metabolism, Uracil containing	8.571	2.27318e+06	2.55027e+06	2.04554e+06	4.16503e+06	2.49031e+06	3.11805e+06	2.73239e+06	3.40679e+06	2.64705e+06	2.36695e+06	2.41597e+06	2.78137e+06	2.38464e+06	2.1003e+06	2.04511e+06	1.63668e+06	3.90606e+06	1.93507e+06	1.91658e+06	1.81369e+06	4.72321e+06	1.34308e+06	1.94293e+06	1.75012e+06	1.9318e+06	1.2275e+06	1.41276e+06	2.9809e+06	151363	8.92052e+06	1.68033e+06	1.77444e+06	2.10439e+06	2.80627e+06	2.71527e+06
Lactate	90.0316	C3H6O3	Carbohydrate	Glycolysis, Gluconeogenesis, and Pyruvate Metabolism	2.153	4.05896e+09	4.71499e+09	5.59073e+09	5.9573e+09	5.30356e+09	4.89971e+09	5.63819e+09	5.27656e+09	4.54551e+09	5.42315e+09	5.04645e+09	2.39894e+09	4.70108e+09	3.54249e+09	4.08032e+09	2.12366e+09	4.46584e+09	4.2991e+09	4.67356e+09	5.65462e+09	3.61268e+09	1.41032e+09	3.85415e+09	1.47373e+09	5.39479e+09	4.14066e+09	3.29216e+09	4.64235e+09	2.62026e+09	1.81882e+09	4.79469e+09	4.28317e+09	4.65094e+09	4.19044e+09	4.66051e+09
Aniline	93.0578	C6H7N	Amine	Xenobiotics	3.609	3.23561e+06	2.77495e+06	2.07315e+06	4.53095e+06	4.7188e+06	3.23984e+06	5.22186e+06	5.04525e+06	3.49765e+06	3.57307e+06	4.15709e+06	2.231e+06	2.3162e+06	4.34239e+06	3.09358e+06	1.39534e+06	1.8107e+06	3.13121e+06	3.60346e+06	4.12856e+06	1.39312e+06	3.43196e+06	4.24123e+06	5.08509e+06	4.78131e+06	3.63214e+06	4.11282e+06	5.61752e+06	4.78041e+06	4.12823e+06	3.33012e+06	3.51194e+06	3.58704e+06	5.55528e+06	5.08874e+06
Methanesulfonic acid	95.9883	CH4O3S	sulfur acid	Food Component/Plant	2.958	907104	1.67257e+06	1.44496e+06	1.24032e+06	1.47424e+06	1.83359e+06	1.95712e+06	2.70294e+06	1.61905e+06	1.8013e+06	2.84295e+06	1.21318e+06	1.26209e+06	3.24441e+06	1.80652e+06	986970	919956	1.47835e+06	1.22172e+06	1.84181e+06	5.44031e+06	2.11946e+06	1.2436e+06	2.03272e+06	1.17919e+06	1.53934e+06	1.55467e+06	2.08988e+06	905973	1.60576e+06	1.54805e+06	1.82832e+06	1.75014e+06	2.2052e+06	2.05945e+06
N-Methyl-2-pyrrolidone	99.0683	C5H9NO	Xenobiotics	Food Component/Plant	2.245	2.61922e+08	3.50446e+07	1.30035e+08	4.0522e+08	2.9772e+08	2.76358e+08	3.01397e+08	3.11203e+07	3.12795e+07	2.32616e+08	1.2944e+08	5.21069e+08	8.64656e+08	3.19723e+08	1.40157e+08	3.00673e+07	8.37335e+07	2.64177e+08	3.87601e+08	7.85065e+08	1.30742e+08	1.79079e+07	8.42055e+07	6.23671e+07	1.95751e+08	6.45799e+06	1.50449e+08	3.34897e+07	2.30751e+07	4.3433e+07	1.1697e+08	1.23204e+08	1.27498e+08	1.79783e+08	1.72008e+08
1-Aminocyclopropanecarboxylic acid	101.048	C4H7NO2	xenobiotic	xenobiotic	9.097	3.1092e+08	4.02144e+08	3.66946e+08	3.75896e+08	3.93909e+08	4.22529e+08	4.07484e+08	4.2421e+08	4.25389e+08	2.86414e+08	3.73741e+08	4.38394e+08	4.70512e+08	4.5602e+08	5.16456e+08	4.66378e+08	4.49576e+08	4.31721e+08	4.21395e+08	5.00984e+08	5.70576e+08	5.26436e+08	6.06902e+08	4.69736e+08	2.24669e+08	4.2769e+08	4.20849e+08	4.5788e+08	7.68153e+08	3.38114e+08	3.68423e+08	3.78544e+08	3.89228e+08	4.39616e+08	4.38525e+08
2-Ketobutyrate	102.032	C4H6O3	Amino Acid	Methionine, Cysteine, SAM and Taurine Metabolism	1.914	2.41896e+06	4.85571e+06	2.69314e+06	6.0646e+06	3.5951e+06	5.31521e+06	4.7374e+06	4.78246e+06	5.0611e+06	5.15048e+06	4.74396e+06	4.32058e+06	4.0374e+06	5.25415e+06	2.27171e+06	8.94732e+06	5.96765e+06	1.91579e+06	4.54946e+06	1.22316e+06	5.90699e+06	5.91694e+06	4.68998e+06	1.76987e+07	7.21916e+06	2.20151e+06	6.37436e+06	4.92914e+06	1.0663e+08	4.56065e+06	8.88343e+06	1.20814e+07	1.19303e+07	1.03987e+07	1.05627e+07
Valerate	102.068	C5H10O2	Organic acid	Valine Leucine metabolism	1.74	3.01212e+06	2.77734e+06	3.25983e+06	2.77466e+06	3.47537e+06	2.68859e+06	2.68445e+06	2.49337e+06	3.08535e+06	4.56398e+06	5.22124e+06	3.05649e+06	3.05647e+06	2.50353e+06	1.693e+06	2.51735e+06	1.01025e+06	2.43838e+06	3.48465e+06	2.41931e+06	3.96003e+06	2.04067e+06	2.80577e+06	4.15366e+06	6.42027e+06	2.75662e+06	2.07004e+06	3.12673e+06	1.97706e+07	2.26335e+06	3.72946e+06	3.73511e+06	3.38317e+06	3.57498e+06	3.74887e+06
gamma-Aminobutyrate	103.063	C4H9NO2	Amino Acid	Glutathione Metabolism	6.279	4.1622e+07	1.9566e+07	7.11798e+07	3.87879e+07	3.26096e+07	3.95739e+07	3.36592e+07	3.69137e+07	3.77034e+07	4.0397e+07	8.52837e+07	4.34847e+07	4.15801e+07	7.42338e+07	6.16611e+07	4.45342e+07	6.22723e+07	6.46018e+07	4.71905e+07	1.50397e+07	6.23083e+07	3.19036e+07	1.37026e+08	5.48061e+07	9.39925e+07	5.4473e+07	5.58268e+07	6.24834e+07	1.09625e+08	6.09389e+07	5.30814e+07	5.51462e+07	5.44103e+07	5.28305e+07	5.47973e+07
Choline	103.1	C5H13NO	Lipid	Phospholipid Metabolism	10.362	1.68068e+08	2.1454e+08	1.99562e+08	4.32093e+08	2.67448e+08	3.16396e+08	3.46606e+08	3.45493e+08	3.33864e+08	5.14427e+08	2.09801e+08	5.08347e+07	7.71216e+08	8.92938e+07	8.5601e+07	3.15259e+07	1.61116e+08	1.17574e+08	3.18334e+08	1.69448e+08	8.98919e+07	2.66975e+07	5.30636e+07	2.72402e+07	7.93126e+07	7.16461e+07	1.58113e+08	2.3817e+08	2.97093e+07	4.45221e+07	1.64665e+08	1.59836e+08	1.65044e+08	2.08739e+08	2.11843e+08
α-Hydroxyisobutyrate	104.048	C4H8O3	Amino Acid	Glutathione Metabolism	1.981	9.39091e+07	1.30221e+08	1.49275e+08	1.08169e+08	8.88069e+07	9.35657e+07	8.48435e+07	9.8029e+07	9.35807e+07	1.26144e+08	2.30174e+08	1.06405e+08	1.45058e+08	1.47211e+08	1.15232e+08	2.30851e+08	1.93353e+08	7.43565e+07	1.63237e+08	8.29741e+07	2.29997e+08	1.02199e+08	4.01318e+08	2.33351e+08	2.98269e+08	1.25946e+08	1.67194e+08	9.41943e+07	1.68568e+09	1.08705e+08	2.18327e+08	2.21457e+08	2.30271e+08	2.28028e+08	2.29888e+08
L-Serine	105.043	C3H7NO3	Amino Acid	Glycine, Serine and Threonine Metabolism	9.311	2.35751e+08	3.29662e+08	2.65341e+08	2.99363e+08	3.05092e+08	2.84086e+08	3.71957e+08	3.15675e+08	3.73516e+08	3.34749e+08	3.45375e+08	2.84614e+08	3.27153e+08	2.76182e+08	2.51658e+08	2.9932e+08	3.02352e+08	3.67897e+08	3.07895e+08	2.44303e+08	2.15779e+08	1.85826e+08	3.19945e+08	2.8227e+08	1.69775e+08	2.35431e+08	2.10716e+08	2.67688e+08	2.09903e+08	1.45101e+08	2.14613e+08	2.21743e+08	2.31509e+08	2.85109e+08	2.84909e+08
Diethanolamine	105.079	C4H11NO2	Amine	#N/A	9.557	9.07247e+07	1.63561e+08	1.24919e+08	5.65768e+07	5.23083e+07	5.577e+07	2.03159e+08	4.59613e+07	8.26729e+07	6.29295e+07	4.70136e+07	5.42314e+07	6.00582e+07	4.69137e+07	4.60535e+07	6.87808e+07	5.65906e+07	9.35622e+07	5.1013e+07	6.91969e+07	7.04397e+07	5.30886e+07	3.97182e+07	1.00659e+08	7.29513e+07	5.15201e+07	6.37053e+07	5.29703e+07	7.6826e+07	9.15515e+07	8.83916e+07	8.88329e+07	8.68636e+07	8.36096e+07	8.56177e+07
Glycerate	106.027	C3H6O4	Carbohydrate	Glycolysis, Gluconeogenesis, and Pyruvate Metabolism	2.917	1.70995e+07	2.58261e+07	2.20092e+07	2.30477e+07	2.61417e+07	2.70418e+07	2.89799e+07	2.19021e+07	2.53402e+07	2.29033e+07	1.88973e+07	1.17802e+07	1.86069e+07	1.38357e+07	1.53647e+07	1.34667e+07	1.17531e+07	1.81577e+07	1.57435e+07	1.1769e+07	2.41234e+07	5.93938e+06	2.21889e+07	1.05419e+07	3.15259e+07	1.30762e+07	1.38219e+07	3.42842e+07	1.27883e+07	1.05423e+07	1.41925e+07	1.61689e+07	1.66034e+07	1.99887e+07	2.06559e+07
p-Cresol	108.057	C7H8O	Xenobiotics	#N/A	1.474	1.17645e+07	8.2146e+06	1.53427e+06	50960.6	1.16158e+06	3.05245e+06	1.08284e+07	3.48481e+06	6.89957e+06	733564	1.42498e+07	4.48678e+06	1.216e+07	4.38212e+06	9.11308e+06	466820	2.85593e+06	1.38558e+06	743274	3.14024e+06	5.13792e+06	4.3798e+06	8.10081e+06	6.13681e+06	2.77149e+07	719810	1.3792e+06	4.85197e+06	5.19178e+06	38721	4.72717e+06	4.46387e+06	4.49906e+06	5.14534e+06	5.58549e+06
Hydroquinone	110.037	C6H6O2	Organic acid	Tyrosine Metabolism	1.836	3.26425e+06	6.26701e+06	4.44308e+06	4.25359e+06	3.1135e+06	5.99104e+06	2.44249e+06	5.54578e+06	5.08448e+06	4.90798e+06	5.18797e+06	1.11296e+07	3.00333e+06	3.77646e+06	2.9626e+07	2.10334e+06	3.96994e+06	3.67985e+06	3.84497e+06	3.28933e+06	2.41459e+06	3.2292e+06	4.14434e+06	8.05792e+06	4.26127e+06	6.07941e+06	3.33292e+06	4.04853e+06	3.84999e+06	3.23555e+06	4.00281e+06	4.34599e+06	4.17218e+06	4.67276e+06	5.28963e+06
Uracil	112.027	C4H4N2O2	Nucleotide	Pyrimidine Metabolism, Uracil containing	2.864	1.97244e+07	3.4008e+07	2.68863e+07	2.75484e+07	2.39581e+07	1.92343e+07	2.92336e+07	1.81434e+07	1.79468e+07	2.28743e+07	2.97807e+07	1.78243e+07	3.50931e+07	3.2325e+07	2.81716e+07	2.67514e+07	3.33398e+07	2.78072e+07	3.78981e+07	3.54897e+07	9.11791e+06	8.06044e+06	2.5436e+07	3.24804e+07	2.21276e+07	3.29535e+07	2.21285e+07	3.49992e+07	4.10214e+06	1.86738e+07	1.70895e+07	1.76188e+07	1.93827e+07	2.40323e+07	2.52233e+07
Sorbate	112.052	C6H8O2	Xenobiotics	#N/A	2.426	417314	362490	343912	392520	375907	333907	451244	473669	400582	450282	322889	343816	436619	238557	312472	409069	249529	313268	311684	334614	569729	356919	421574	839551	441016	596377	383350	352321	4.7443e+07	857950	438594	7.74066e+06	7.14658e+06	412423	6.54358e+06
Creatinine	113.059	C4H7N3O	Amino Acid	Creatine Metabolism	6.294	2.02365e+09	4.6384e+08	2.4489e+09	1.22533e+09	1.52162e+09	1.55427e+09	9.10762e+08	1.42317e+09	1.71885e+09	1.24432e+09	2.91976e+09	2.33291e+09	1.2693e+09	3.44564e+09	2.36136e+09	6.72022e+08	1.0081e+09	1.54412e+09	1.74165e+09	4.23789e+08	3.35009e+09	1.70066e+09	3.07677e+09	1.87817e+09	2.26049e+09	3.58851e+09	3.14473e+09	2.80112e+09	1.74668e+09	2.44782e+09	1.56636e+09	1.21095e+09	1.84823e+09	1.77828e+09	2.06504e+09
Dihydrouracil	114.043	C4H6N2O2	Nucleotide	#N/A	9.305	5.904e+06	8.8328e+06	5.32081e+06	6.8072e+06	6.61728e+06	6.20152e+06	8.51547e+06	7.35404e+06	8.0165e+06	6.28013e+06	9.1498e+06	6.68319e+06	7.26327e+06	5.27013e+06	6.92448e+06	8.71941e+06	6.55387e+06	7.71856e+06	5.67774e+06	8.81482e+06	5.80875e+06	5.94386e+06	9.08025e+06	5.96393e+06	6.17568e+06	6.54912e+06	4.84776e+06	1.07131e+07	5.5012e+06	6.02044e+06	6.31429e+06	6.43227e+06	6.58203e+06	6.85867e+06	7.0075e+06
Maleamate	115.027	C4H5NO3	Organic acid	#N/A	9.306	1.24026e+08	2.16559e+08	1.3116e+08	1.70264e+08	1.67297e+08	1.46404e+08	1.9282e+08	1.91168e+08	2.13826e+08	1.64981e+08	1.98238e+08	1.59771e+08	2.08036e+08	1.49745e+08	1.87101e+08	1.64851e+08	1.71994e+08	1.81098e+08	1.5396e+08	2.01432e+08	1.43507e+08	1.35202e+08	1.82333e+08	1.50671e+08	1.43048e+08	1.58495e+08	1.20783e+08	2.67984e+08	1.3942e+08	1.39566e+08	1.32192e+08	1.41419e+08	1.49707e+08	1.73742e+08	1.68117e+08
L-Proline	115.063	C5H9NO2	Amino Acid	Urea cycle; Arginine and Proline Metabolism	6.041	5.4114e+08	3.11843e+08	6.74856e+08	7.19317e+08	6.45998e+08	1.55386e+09	3.83465e+08	4.64773e+08	7.26356e+08	6.38056e+08	2.65893e+09	8.58152e+08	8.22413e+08	6.7645e+08	3.55856e+08	4.02936e+08	3.14572e+08	5.95003e+08	7.52961e+08	6.27744e+08	1.09681e+09	4.86038e+08	3.04068e+09	6.48974e+08	9.07248e+08	9.58246e+08	1.19136e+09	1.2224e+09	2.24425e+09	7.61263e+08	5.66857e+08	5.77103e+08	5.89021e+08	6.31107e+08	6.63968e+08
Fumarate	116.011	C4H4O4	TCA	TCA Cycle	1.927	1807953	3483491	2868587	2508364	3175623	3981468	14164024	9738157	9027672	2900195	2449855	977990	2314954	1379905	1575831	1163241	1617043	1835137	2046243	1559742	10040734	2759751	4127397	14809839	7073133	7579312	12761691	2950691	17501177	8886716	4659502	5265142	5450719	5305758	5470814
N-Acetylglycine	117.043	C4H7NO3	Amino Acid	Glycine, Serine and Threonine Metabolism	2.306	4.95419e+06	1.21557e+07	4.01224e+06	4.13926e+06	5.08208e+06	3.4791e+06	5.36379e+06	7.06672e+06	2.78706e+06	4.49379e+06	3.63424e+06	5.36922e+06	4.9463e+06	3.96263e+06	1.13394e+07	5.79944e+06	1.6002e+07	3.37387e+06	3.88465e+06	2.97351e+06	1.18381e+07	2.25312e+06	5.423e+06	8.29809e+06	3.78184e+06	4.98953e+06	6.94029e+06	4.22401e+06	2.42258e+07	5.64206e+06	5.72508e+06	5.601e+06	5.87609e+06	6.5978e+06	6.33101e+06
Guanidineacetate	117.054	C3H7N3O2	Amino Acid	Creatine Metabolism	8.426	2.13241e+07	2.85426e+07	3.75023e+07	1.68752e+07	2.33264e+07	3.77908e+07	2.34894e+07	3.36731e+07	3.9874e+07	3.01236e+07	2.2806e+07	1.34384e+07	1.77741e+07	3.27558e+07	2.15319e+07	2.72116e+07	2.5807e+07	3.68175e+07	4.41646e+07	2.87292e+07	2.57787e+07	2.63911e+07	3.34765e+07	2.55774e+07	7.91867e+06	1.50173e+07	1.51707e+07	2.41004e+07	1.21168e+07	2.20853e+07	2.43452e+07	2.08893e+07	2.09599e+07	2.55764e+07	2.51066e+07
L-Valine	117.079	C5H11NO2	Amino Acid	Leucine, Isoleucine and Valine Metabolism	5.43	4.46128e+08	6.21047e+08	9.82353e+08	7.62353e+08	6.78959e+08	6.39572e+08	6.48758e+08	5.73895e+08	7.17692e+08	8.71303e+08	1.25923e+09	8.21153e+08	6.74673e+08	8.44205e+08	6.23735e+08	6.05861e+08	5.00091e+08	6.36625e+08	6.77542e+08	5.46159e+08	1.22921e+09	5.94135e+08	6.12357e+08	8.22724e+08	9.17413e+08	6.01224e+08	3.07062e+08	7.42896e+08	2.37483e+09	7.14865e+08	7.44806e+08	7.6183e+08	7.86466e+08	8.12862e+08	8.0175e+08
Betaine	117.079	C5H11NO2	Amino Acid	Glycine, Serine and Threonine Metabolism	5.949	1.07753e+09	1.31265e+09	1.46637e+09	1.31574e+09	1.31929e+09	1.8459e+09	1.23188e+09	1.81312e+09	1.21075e+09	1.49478e+09	2.53256e+09	2.33953e+09	1.52632e+09	1.96463e+09	2.13386e+09	1.65139e+09	1.50414e+09	2.19915e+09	8.92277e+08	1.20489e+09	1.61987e+09	2.70831e+09	2.24245e+09	1.88368e+09	1.84904e+09	1.53359e+09	1.43377e+09	1.78443e+09	2.59081e+09	1.79156e+09	1.79518e+09	1.79641e+09	1.81059e+09	1.8101e+09	1.74701e+09
Succinate	118.027	C4H6O4	TCA	TCA Cycle	2.062	1.91406e+07	2.47812e+07	2.26835e+07	2.80614e+07	3.09441e+07	2.79139e+07	3.04471e+07	3.15137e+07	2.45944e+07	4.04016e+07	2.35368e+07	8.77692e+06	6.3552e+07	2.48479e+07	3.81114e+07	8.84962e+06	3.9597e+07	2.39103e+07	3.14638e+07	5.19049e+07	1.83055e+07	1.10452e+07	3.54594e+07	1.4964e+07	1.99908e+07	2.10442e+07	2.74742e+07	2.44639e+07	2.60571e+07	1.51174e+07	2.71141e+07	2.95763e+07	2.77849e+07	2.8986e+07	2.76879e+07
L-Threonine	119.058	C4H9NO3	Amino Acid	Glycine, Serine and Threonine Metabolism	8.572	3.85244e+08	8.26039e+08	6.49129e+08	7.72442e+08	8.09597e+08	7.47737e+08	8.90464e+08	8.80906e+08	7.69782e+08	9.18501e+08	9.76727e+08	8.47118e+08	1.01075e+09	8.34703e+08	6.86343e+08	9.76604e+08	6.05391e+08	9.25281e+08	7.77661e+08	7.37499e+08	2.00121e+09	5.853e+08	8.39628e+08	5.95473e+08	5.47596e+08	6.45332e+08	3.18353e+08	1.28443e+09	7.14587e+08	4.41625e+08	5.43728e+08	5.81978e+08	6.12012e+08	8.15616e+08	8.08316e+08
Phenylacetaldehyde	120.058	C8H8O	Xenobiotics	#N/A	1.809	4.31544e+06	2.21581e+06	4.24755e+06	2.78455e+06	3.33279e+06	5.4473e+06	2.213e+06	4.17329e+06	4.01522e+06	2.80181e+06	5.40943e+06	4.04001e+06	2.01646e+06	7.68314e+06	1.02489e+07	2.56855e+06	3.16112e+06	2.20558e+06	2.89342e+06	5.54907e+06	6.15071e+06	2.71131e+06	1.01293e+07	8.08078e+06	2.68898e+06	4.309e+06	2.03188e+06	3.92058e+06	2.37861e+07	6.73769e+06	4.75213e+06	4.93149e+06	4.74068e+06	5.4529e+06	5.16912e+06
L-Cysteine	121.02	C3H7NO2S	Amino Acid	Methionine, Cysteine, SAM and Taurine Metabolism	14.104	6.37019e+06	1.46347e+07	8.09746e+06	1.774e+07	1.27404e+07	1.35387e+07	1.18945e+07	1.46679e+07	1.63937e+07	1.34712e+07	1.29675e+07	7.2674e+06	1.64438e+07	1.03419e+07	9.10791e+06	4.14257e+06	8.77635e+06	7.95087e+06	1.87799e+07	3.85787e+06	7.69175e+06	6.99005e+06	8.90085e+06	6.2151e+06	1.10672e+07	6.9043e+06	6.43972e+06	1.31722e+07	6.25263e+06	5.51959e+06	7.11399e+06	7.9272e+06	7.85105e+06	1.07806e+07	1.10643e+07
3-Hydroxybenzaldehyde	122.037	C7H6O2	Xenobiotics	Benzoate Metabolism	5.668	3.4619e+07	4.90359e+07	5.05841e+07	4.49858e+07	3.64844e+07	3.19144e+07	4.96856e+07	4.03472e+07	3.74338e+07	3.93496e+07	1.41892e+08	8.14153e+07	3.88795e+07	6.47825e+07	4.61551e+07	6.90235e+07	4.07593e+07	4.79289e+07	4.04475e+07	3.95609e+07	2.072e+08	6.41367e+07	6.21147e+07	1.09135e+08	1.0176e+08	5.43813e+07	4.56455e+07	6.52462e+07	6.11483e+07	5.60168e+07	5.45513e+07	5.88988e+07	6.36072e+07	7.07957e+07	7.1499e+07
Nicotinamide	122.048	C6H6N2O	Cofactors and Vitamins	Nicotinate and Nicotinamide Metabolism	2.95	3.02229e+07	3.15794e+07	3.85148e+07	5.06143e+07	5.48872e+07	3.76961e+07	5.69527e+07	7.02762e+07	5.01686e+07	5.76374e+07	6.88228e+06	1.61253e+07	5.3147e+07	8.10343e+06	3.06355e+07	1.28056e+07	1.61043e+07	7.68815e+06	1.78987e+07	1.90576e+07	2.70774e+07	1.20632e+07	5.61903e+07	1.65457e+07	7.89665e+06	3.5899e+07	4.01967e+07	6.62249e+07	1.6735e+07	3.16656e+07	2.62019e+07	2.7922e+07	2.99606e+07	3.79999e+07	4.12025e+07
Taurine	125.015	C2H7NO3S	Amino Acid	Methionine, Cysteine, SAM and Taurine Metabolism	7.524	8.19816e+08	8.92515e+08	8.41502e+08	1.2674e+09	8.8232e+08	9.45808e+08	1.06048e+09	1.20981e+09	1.10422e+09	1.13017e+09	8.51005e+08	4.65983e+08	1.42258e+09	3.36102e+08	8.61453e+08	6.07364e+08	7.74905e+08	4.6059e+08	8.25456e+08	1.22739e+09	5.28726e+08	4.54148e+08	1.12978e+09	5.33837e+08	6.44917e+08	8.07182e+08	1.04048e+09	1.10116e+09	2.54093e+08	6.64211e+08	7.73203e+08	7.86553e+08	8.20166e+08	8.51228e+08	8.71484e+08
5-Methylcytosine	125.059	C5H7N3O	Nucleotide	#N/A	5.802	321359	750987	1.35314e+06	710607	199087	91683.9	495165	944407	105686	609988	945668	710747	776014	1.7104e+06	2.31447e+06	835935	1.61218e+06	1.4408e+06	1.31157e+06	962538	482520	700376	1.24405e+06	334230	1.54779e+06	250001	318563	156984	2.07595e+06	404893	948390	867777	699166	682289	745548
Imidazoleacetic acid	126.043	C5H6N2O2	Amino Acid	Histidine Metabolism	5.844	326568	379286	373939	647223	166053	184667	271745	472817	158517	250853	1.49749e+06	1.77636e+06	346460	4.01648e+06	2.60709e+06	603847	1.74118e+06	971111	616973	522049	1.77378e+06	1.9236e+06	726357	781387	1.37744e+06	363702	477810	210324	897367	607296	582515	666705	536496	624423	486038
Thymine	126.043	C5H6N2O2	Amino Acid	Methionine, Cysteine, SAM and Taurine Metabolism	2.483	429747	578638	654346	477359	554066	517561	635810	531165	566425	418774	848258	955389	654213	786462	764570	1.2885e+06	1.15749e+06	980817	507725	566707	1.21606e+06	1.25784e+06	770764	1.40201e+06	848733	1.30337e+06	1.00435e+06	981042	700161	1.07251e+06	463779	488814	761890	656556	659715
L-Pyroglutamate	129.043	C5H7NO3	Amino Acid	Glutathione Metabolism	2.317	5.13563e+08	9.77871e+08	8.172e+08	1.46623e+09	1.47814e+09	1.23604e+09	1.01042e+09	1.53478e+09	1.37592e+09	1.34691e+09	5.74842e+08	2.64343e+08	9.52603e+08	4.42752e+08	3.20195e+08	3.20291e+08	4.26646e+08	5.01244e+08	7.10108e+08	3.99083e+08	3.32894e+08	1.42507e+08	9.19141e+08	1.54313e+08	6.42026e+08	5.32914e+08	2.34077e+08	8.66618e+08	4.0178e+08	1.63563e+08	6.22084e+08	6.30296e+08	6.44792e+08	7.24011e+08	7.44621e+08
Quinoline	129.058	C9H7N	Xenobiotics	#N/A	1.77	3.54715e+06	4.73055e+06	3.36986e+06	3.65271e+06	3.63976e+06	1.04834e+07	5.43109e+06	4.12856e+06	9.9519e+06	4.26486e+06	4.59546e+06	5.229e+06	5.67059e+06	6.07468e+07	4.70129e+06	1.78774e+06	1.46196e+06	4.46529e+06	6.05469e+06	1.80891e+06	3.07457e+07	8.34086e+06	1.02143e+06	1.09635e+08	3.21928e+06	7.36898e+06	1.60307e+06	4.37373e+06	852020	3.92834e+06	9.94577e+06	9.31216e+06	9.37014e+06	1.13689e+07	1.08881e+07
Pipecolinate	129.079	C6H11NO2	Amino Acid	Lysine Metabolism	5.718	3.73183e+07	3.53778e+07	4.12894e+07	3.45739e+07	2.19091e+07	1.87574e+07	1.41949e+07	4.87544e+07	2.90188e+07	4.45682e+07	2.91451e+08	6.6416e+07	5.54509e+07	1.86895e+08	5.05009e+07	6.49894e+07	6.23466e+07	7.43113e+07	4.82171e+07	2.67901e+07	1.09691e+08	1.0155e+08	1.32195e+08	9.08143e+07	3.93068e+08	5.55851e+07	6.20311e+07	4.55216e+07	3.60862e+08	1.17119e+08	1.04583e+08	1.04103e+08	1.07971e+08	9.96783e+07	9.79394e+07
Itaconate	130.027	C5H6O4	Organic acid	#N/A	2.252	8.92191e+06	1.60367e+07	1.26682e+07	1.55648e+07	1.21128e+07	1.34374e+07	1.3144e+07	2.27824e+07	1.85225e+07	1.36699e+07	1.90957e+07	1.00492e+07	2.23958e+07	1.42732e+07	1.76694e+07	9.61938e+06	1.63071e+07	1.55174e+07	1.80251e+07	1.65529e+07	8.63982e+06	8.26013e+06	2.22616e+07	1.17583e+07	1.09601e+07	1.58323e+07	2.23599e+07	1.64193e+07	4.30779e+07	9.60608e+06	8.41355e+06	1.18768e+07	1.16579e+07	1.4574e+07	1.57124e+07
4-Methyl-2-oxovalerate	130.063	C6H10O3	Organic acid	#N/A	1.742	2.96631e+08	3.08606e+08	3.51459e+08	3.04815e+08	3.9409e+08	2.88271e+08	2.71807e+08	2.72203e+08	3.68179e+08	4.57231e+08	5.60965e+08	3.68937e+08	3.14444e+08	2.63519e+08	1.62696e+08	3.08667e+08	1.02925e+08	2.60081e+08	3.53204e+08	2.58832e+08	3.61407e+08	2.15149e+08	2.91918e+08	4.60482e+08	6.92327e+08	3.03046e+08	2.53232e+08	3.12217e+08	1.91957e+09	2.44637e+08	3.63674e+08	3.63499e+08	3.61067e+08	4.12817e+08	3.81608e+08
N-Acetylputrescine	130.111	C6H14N2O	Amino Acid	Polyamine Metabolism	9.425	851945	1.13209e+06	151604	321406	200671	181512	152279	214410	226213	253731	1.95679e+06	177175	3.04248e+06	1.26137e+07	5.6828e+06	142835	199442	5.79063e+06	3.36784e+06	5.17253e+06	160612	3.51159e+06	129155	4.32352e+06	168785	275814	200697	269674	190567	157262	1.56288e+06	1.59423e+06	1.89082e+06	1.82326e+06	1.94327e+06
trans-4-Hydroxy-L-proline	131.058	C5H9NO3	Amino Acid	#N/A	7.816	2.88496e+08	3.01562e+08	3.32343e+08	2.49186e+08	3.01212e+08	2.74444e+08	2.48427e+08	1.92637e+08	2.73052e+08	3.89562e+08	2.39062e+08	8.64733e+08	4.34971e+08	5.5868e+08	2.03084e+08	2.17543e+08	1.45255e+08	4.11064e+08	3.05453e+08	2.22809e+08	4.542e+08	1.45633e+08	6.6933e+08	3.27104e+08	2.27223e+08	2.95337e+08	2.57441e+08	4.80513e+08	8.48088e+08	1.75437e+08	2.91428e+08	3.07911e+08	2.95154e+08	3.16492e+08	3.18334e+08
N-Acetyl-L-alanine	131.058	C5H9NO3	Amino Acid	Alanine and Aspartate Metabolism	2.096	7.25034e+06	8.13738e+06	8.08059e+06	8.46205e+06	6.98514e+06	6.68326e+06	9.37329e+06	8.03721e+06	6.9224e+06	6.79958e+06	7.31032e+06	9.72348e+06	6.04582e+06	9.54144e+06	1.02464e+07	7.63025e+06	8.19551e+06	8.43957e+06	5.46061e+06	7.06951e+06	1.10548e+07	5.3955e+06	1.01472e+07	1.1159e+07	1.09725e+07	1.12919e+07	1.14221e+07	9.02468e+06	1.56458e+07	8.97712e+06	9.27896e+06	8.50246e+06	8.95785e+06	9.16494e+06	9.26969e+06
Creatine	131.069	C4H9N3O2	Amino Acid	Creatine Metabolism	7.598	2.19257e+07	1.56991e+07	3.07911e+07	1.6905e+07	1.44439e+07	2.38945e+07	2.33923e+07	2.13654e+07	2.26454e+07	5.24098e+07	3.99746e+07	2.84341e+06	3.73906e+07	1.08048e+08	9.74735e+06	2.89591e+06	1.50498e+07	1.98923e+07	2.59079e+07	8.26524e+06	8.06804e+06	7.42544e+06	2.77716e+07	1.29957e+07	4.19282e+07	8.61368e+06	3.66214e+07	1.03825e+07	7.72172e+07	3.05921e+06	2.68437e+07	2.46503e+07	2.39697e+07	1.97658e+07	1.99454e+07
L-Leucine	131.094	C6H13NO2	Amino Acid	Leucine, Isoleucine and Valine Metabolism	4.587	8.72025e+08	1.01389e+09	1.33752e+09	1.25025e+09	1.09922e+09	1.16104e+09	1.01096e+09	1.01473e+09	1.12662e+09	1.45021e+09	2.08282e+09	1.22454e+09	1.12667e+09	1.2496e+09	9.3561e+08	9.40636e+08	7.19337e+08	9.41952e+08	1.05497e+09	1.01517e+09	1.40678e+09	7.34221e+08	1.14001e+09	1.56444e+09	1.36101e+09	9.70147e+08	5.24469e+08	1.26363e+09	4.69784e+09	1.00084e+09	1.25178e+09	1.2624e+09	1.29151e+09	1.27443e+09	1.27679e+09
L-Isoleucine	131.094	C6H13NO2	Amino Acid	Leucine, Isoleucine and Valine Metabolism	4.789	3.05283e+08	3.51705e+08	4.9849e+08	4.8124e+08	4.41932e+08	4.35772e+08	4.36987e+08	3.29808e+08	4.10254e+08	6.33486e+08	9.52941e+08	6.41642e+08	4.4985e+08	4.83051e+08	4.03638e+08	4.50959e+08	3.07445e+08	4.45229e+08	4.22014e+08	5.50499e+08	7.09609e+08	3.56825e+08	6.0853e+08	7.49057e+08	6.39358e+08	5.80304e+08	5.4082e+08	6.2509e+08	1.954e+09	5.00873e+08	5.32057e+08	5.4742e+08	5.49095e+08	6.19134e+08	5.94998e+08
Glutarate	132.043	C5H8O4	Lipid	Fatty Acid, Dicarboxylate	1.944	3.48156e+06	1.76668e+06	4.01541e+06	3.89167e+06	3.71416e+06	2.97633e+06	2.99984e+06	1.06169e+07	1.869e+06	3.08986e+06	1.4347e+06	3.41778e+06	6.59222e+06	3.07972e+06	8.17458e+06	1.29594e+06	3.4936e+06	3.06227e+06	4.37023e+06	3.36146e+06	1.06571e+07	1.00052e+06	2.2757e+06	1.96583e+06	2.42579e+06	2.966e+06	4.16591e+06	2.30018e+06	7.91506e+06	1.66716e+06	2.87325e+06	2.90894e+06	2.86431e+06	3.16995e+06	3.16519e+06
L-Asparagine	132.054	C4H8N2O3	Amino Acid	Alanine and Aspartate Metabolism	9.303	1.76521e+08	2.79387e+08	1.72779e+08	2.22797e+08	2.20388e+08	1.93692e+08	2.58114e+08	2.44358e+08	2.73951e+08	2.14072e+08	2.69402e+08	2.12138e+08	2.64959e+08	1.89542e+08	2.40457e+08	2.36745e+08	2.22643e+08	2.39776e+08	1.97583e+08	2.68105e+08	1.86633e+08	1.80643e+08	2.53772e+08	1.92553e+08	1.90241e+08	2.06654e+08	1.60442e+08	3.4923e+08	1.79499e+08	1.85489e+08	1.83216e+08	1.93371e+08	2.02298e+08	2.27418e+08	2.20917e+08
L-Ornithine	132.09	C5H12N2O2	Amino Acid	Urea cycle; Arginine and Proline Metabolism	15.342	4.19532e+08	8.20206e+08	8.14582e+08	1.64691e+09	8.26231e+08	1.02682e+09	8.51939e+08	1.08336e+09	9.52512e+08	1.00163e+09	1.22776e+09	3.2827e+09	1.15728e+09	6.18084e+08	7.64741e+08	5.01145e+08	5.62938e+08	8.719e+08	8.6848e+08	4.95049e+08	4.46382e+08	4.58976e+08	9.35892e+08	7.25667e+08	1.00708e+09	5.66762e+08	4.00433e+08	1.84393e+09	4.95198e+08	5.00219e+08	6.93238e+08	7.30197e+08	7.45124e+08	8.86758e+08	8.73024e+08
L-Aspartate	133.038	C4H7NO4	Amino Acid	Alanine and Aspartate Metabolism	8.639	7.90827e+07	1.03884e+08	7.80745e+07	1.70318e+08	1.01454e+08	1.14995e+08	1.04289e+08	1.47575e+08	1.1619e+08	8.85875e+07	8.25709e+07	9.17329e+07	8.32788e+07	8.30229e+07	8.03953e+07	5.04209e+07	1.36906e+08	6.22551e+07	6.86348e+07	5.81018e+07	1.3261e+08	4.46274e+07	6.47336e+07	6.60078e+07	7.43963e+07	4.6899e+07	5.04823e+07	1.15526e+08	2.25739e+07	2.85383e+08	5.86134e+07	6.70232e+07	7.36274e+07	9.69262e+07	9.49753e+07
Malate	134.022	C4H6O5	TCA	TCA Cycle	15.245	2.18185e+08	2.6934e+08	3.0129e+08	3.31371e+08	3.6179e+08	3.47679e+08	3.22813e+08	3.00151e+08	3.41661e+08	3.82465e+08	3.11765e+08	9.40028e+07	2.21146e+08	1.58598e+08	1.52283e+08	1.21849e+08	1.84153e+08	1.66494e+08	2.09628e+08	1.64132e+08	3.1453e+08	1.91488e+08	3.81089e+08	4.86489e+08	5.19982e+08	4.82374e+08	8.32483e+08	3.29052e+08	9.85142e+08	1.85692e+08	3.57541e+08	3.48966e+08	3.45709e+08	3.49765e+08	3.58493e+08
Deoxyribose	134.058	C5H10O4	Carbohydrate	#N/A	2.308	2.55408e+06	2.04573e+06	2.74604e+06	7.19951e+06	2.57476e+06	7.50067e+06	3.04167e+06	4.59833e+06	2.52327e+06	2.57017e+06	4.73872e+06	9.76574e+06	3.04388e+06	3.30937e+06	6.03832e+06	1.32367e+06	3.32843e+06	2.26425e+06	2.02808e+06	3.58555e+06	1.01299e+07	3.41691e+06	4.28163e+06	5.83156e+06	7.69701e+06	6.62851e+06	7.64758e+06	9.30289e+06	8.631e+06	1.0088e+07	4.98478e+06	4.61476e+06	4.75581e+06	5.48059e+06	5.1907e+06
Adenine	135.054	C5H5N5	Nucleotide	Purine Metabolism, Adenine containing	5.722	3.07004e+06	205008	1.2521e+06	1.04675e+06	1.00808e+06	738084	609166	155829	390068	1.00599e+06	4.19058e+06	2.38529e+06	992148	866070	1.10038e+06	937122	217943	1.13853e+06	1.27611e+06	1.05829e+06	5.89272e+06	1.61292e+06	1.78508e+06	2.93926e+06	2.79276e+06	1.61039e+06	1.74313e+06	1.57236e+06	4.49405e+06	887974	1.11401e+06	1.38733e+06	82647.6	1.98712e+06	2.08964e+06
Hypoxanthine	136.038	C5H4N4O	Nucleotide	Purine Metabolism, (Hypo)Xanthine/Inosine containing	2.942	1.49128e+08	9.78547e+07	1.34288e+08	6.71534e+08	8.31632e+08	7.28738e+08	7.13696e+08	7.3683e+08	5.50998e+08	1.09828e+09	2.53001e+08	6.39801e+08	9.00302e+08	8.65814e+07	3.03054e+08	1.04494e+09	2.9063e+08	1.11685e+08	1.94258e+08	6.26926e+08	1.65128e+09	1.64525e+08	3.9309e+09	1.74858e+08	8.5456e+07	7.08548e+08	2.12851e+08	3.2798e+09	3.89624e+08	2.18925e+08	5.21958e+08	5.64717e+08	6.0385e+08	7.38502e+08	7.556e+08
Anthranilate	137.048	C7H7NO2	Amino Acid	Tryptophan Metabolism	4.68	8.99136e+06	2.40462e+08	4.9922e+06	536673	1.04065e+06	4.45387e+07	2.53193e+06	1.37383e+07	511749	2.98785e+06	4.83417e+06	1.83193e+06	2.48997e+08	3.38793e+07	2.84923e+07	1.3122e+07	1.80117e+06	1.2762e+07	1.04452e+06	3.07328e+06	3.31536e+06	416504	2.76459e+08	774284	583973	9.39765e+06	542339	718994	713908	6.30912e+07	3.18087e+07	3.19453e+07	3.45634e+07	3.89933e+07	3.81584e+07
4-Aminobenzoate	137.048	C7H7NO2	Xenobiotics	#N/A	2.437	526105	1.03609e+06	859307	181232	479455	447823	441895	4.0528e+06	782453	980758	931854	648835	483917	662574	829188	385160	446617	451393	339399	378409	2.63097e+08	1.48845e+06	587172	1.49053e+06	2.60964e+06	2.11652e+06	801948	1.1245e+06	125825	2.156e+06	1.40666e+07	1.45081e+07	1.53893e+07	1.57728e+07	1.57471e+07
Salicylate	138.032	C7H6O3	Xenobiotics	Drug - Topical Agents	1.742	1.57478e+06	1.12911e+06	1.19474e+06	1.74149e+06	1.42004e+06	1.74162e+06	1.63235e+06	1.81631e+06	1.46232e+06	1.53913e+06	2.89566e+06	2.34112e+07	1.19467e+06	1.11487e+06	1.85791e+06	1.00745e+06	1.16062e+06	1.56483e+06	1.58366e+06	3.54425e+06	1.2076e+06	1.66036e+06	2.30098e+06	1.02203e+06	2.96474e+06	886494	1.94481e+06	1.21786e+06	925798	2.1863e+06	1.94151e+06	1.67979e+06	1.7283e+06	2.578e+06	2.1822e+06
Nicotinamide N-oxide	138.043	C6H6N2O2	Cofactors and Vitamins	#N/A	9.168	3.36814e+07	5.7265e+07	2.6463e+07	1.69043e+07	1.48802e+07	1.82811e+07	1.4725e+07	1.36496e+07	2.48711e+07	2.50398e+07	2.94741e+07	2.47035e+07	7.84901e+06	1.86554e+07	2.36321e+07	9.2862e+06	3.18559e+07	2.47152e+07	2.09431e+07	2.07134e+07	2.08865e+07	2.1348e+07	1.26454e+07	4.50755e+07	6.60998e+06	1.84192e+07	1.4277e+07	2.51508e+07	1.72294e+08	1.53441e+07	5.80954e+07	6.45878e+07	5.67735e+07	5.71814e+07	5.79176e+07
4-Guanidinobutyrate	145.085	C5H11N3O2	Amino Acid	#N/A	5.641	1.4247e+06	1.30697e+06	942574	1.01503e+06	1.25123e+06	292231	1.0408e+06	1.35923e+06	1.3341e+06	978370	1.14123e+07	2.04159e+06	627696	1.17039e+06	1.60722e+06	1.56301e+06	1.61208e+06	2.05193e+06	1.10053e+06	2.2195e+06	3.82546e+06	4.10163e+06	1.49372e+06	2.08282e+06	2.50981e+06	2.35075e+06	1.3856e+06	1.60892e+06	1.39606e+06	2.93924e+06	2.51317e+06	2.50735e+06	2.65584e+06	2.5237e+06	2.35712e+06
Acetylcholine	145.11	C7H15NO2	Lipid	Fatty Acid, Amino	5.595	9.81723e+07	4.1031e+07	7.98526e+07	1.01807e+08	1.39717e+08	1.0304e+08	8.14843e+07	1.21779e+08	8.98973e+07	1.16481e+08	6.89834e+07	4.30853e+07	6.64297e+07	1.40912e+08	6.30568e+07	6.51611e+07	9.17339e+07	8.4455e+07	8.8845e+07	6.54777e+07	1.38068e+08	9.55708e+07	5.63618e+07	1.14631e+08	1.21647e+08	7.4109e+07	5.19641e+07	7.54776e+07	9.09428e+07	7.98324e+07	9.6924e+07	9.73812e+07	9.93662e+07	1.03703e+08	1.0026e+08
α-Ketoglutarate	146.022	C5H6O5	TCA	TCA Cycle	13.877	1.74939e+06	3.52553e+06	5.02885e+06	2.62466e+06	3.44821e+06	3.4922e+06	1.7341e+06	990582	2.88298e+06	1.9169e+07	7.32226e+06	1.62586e+06	9.3053e+06	3.8078e+06	6.3689e+06	1.40702e+06	3.95797e+06	1.97034e+06	1.01773e+07	2.04481e+06	811755	1.75481e+06	2.43565e+06	1.94728e+06	7.56375e+06	1.98671e+06	3.52476e+06	4.97643e+06	8.50453e+06	1.74355e+06	4.3296e+06	5.05377e+06	4.96026e+06	4.84771e+06	5.23509e+06
Adipate	146.058	C6H10O4	Lipid	#N/A	1.72	2.00992e+06	4.61845e+06	3.08239e+06	8.96747e+06	4.46876e+06	3.94576e+06	2.98274e+06	2.51539e+07	4.98779e+06	5.3744e+06	2.82754e+06	4.45526e+06	3.17005e+06	3.74388e+06	4.70877e+06	3.96103e+06	5.1959e+06	4.38617e+06	4.38193e+06	3.74476e+06	7.94873e+06	3.27681e+06	4.25976e+06	5.14222e+06	4.77873e+06	3.84529e+06	4.92036e+06	4.84237e+06	6.39645e+06	4.93527e+06	5.10944e+06	5.79323e+06	5.83092e+06	6.64718e+06	7.62902e+06
L-Glutamine	146.069	C5H10N2O3	Amino Acid	Glutamate Metabolism	9.099	3.91719e+09	4.78275e+09	4.45878e+09	4.2127e+09	4.7039e+09	5.08717e+09	4.8019e+09	5.10502e+09	5.05038e+09	3.3793e+09	4.52887e+09	5.35019e+09	5.48298e+09	5.27122e+09	6.13345e+09	5.79181e+09	5.47449e+09	5.18911e+09	4.99691e+09	6.14123e+09	6.90001e+09	6.27406e+09	7.45319e+09	5.58249e+09	2.71444e+09	5.10443e+09	5.05145e+09	5.4642e+09	9.2023e+09	4.16693e+09	4.5748e+09	4.72652e+09	4.76223e+09	5.23894e+09	5.23199e+09
L-Lysine	146.105	C6H14N2O2	Amino Acid	Lysine Metabolism	15.31	5.65802e+08	8.15068e+08	8.31306e+08	7.11822e+08	7.98791e+08	8.30624e+08	8.31013e+08	8.1885e+08	6.62579e+08	1.07881e+09	9.84835e+08	6.12073e+08	1.04904e+09	9.78723e+08	5.88829e+08	8.67331e+08	5.96356e+08	7.27686e+08	7.38715e+08	7.07065e+08	1.33418e+09	8.44469e+08	7.95332e+08	9.26469e+08	6.42938e+08	5.70327e+08	4.11054e+08	7.63547e+08	3.79576e+08	7.5258e+08	6.55189e+08	6.7138e+08	6.85703e+08	7.54248e+08	7.42301e+08
L-Glutamate	147.053	C5H9NO4	Amino Acid	Glutamate Metabolism	8.251	7.58309e+08	1.15554e+09	1.0197e+09	1.60957e+09	1.27666e+09	1.6587e+09	1.11401e+09	1.46027e+09	1.44089e+09	3.55709e+09	1.66756e+09	8.37722e+08	1.11321e+09	7.69364e+08	1.69404e+09	5.04417e+08	8.25339e+08	6.77004e+08	1.35016e+09	7.14574e+08	4.75351e+08	6.67982e+08	1.02265e+09	7.3775e+08	2.61074e+09	7.75548e+08	6.46913e+08	1.34431e+09	3.74179e+08	8.11013e+08	9.16661e+08	9.68466e+08	9.51107e+08	1.16244e+09	1.1887e+09
Indole-3-carbinol	147.068	C9H9NO	Amino Acid	#N/A	1.758	4.36673e+06	5.62457e+06	4.1486e+06	4.36023e+06	4.46423e+06	1.13303e+07	6.11667e+06	5.46596e+06	1.07909e+07	4.964e+06	6.7484e+06	9.39345e+06	6.50496e+06	6.1359e+07	5.99656e+06	2.55203e+06	2.20876e+06	5.1318e+06	6.86984e+06	2.5238e+06	3.18186e+07	8.99629e+06	1.52149e+07	1.10953e+08	4.15204e+06	9.56326e+06	2.55596e+06	5.09318e+06	7.3287e+06	4.56897e+06	1.09851e+07	1.01433e+07	1.02182e+07	1.30927e+07	1.26248e+07
citramalate	148.037	C5H8O5	Organic acid	#N/A	2.321	3.66137e+06	6.16829e+06	6.6325e+06	7.8366e+06	7.94521e+06	7.53323e+06	7.22138e+06	7.18772e+06	7.19178e+06	7.02131e+06	6.11482e+06	4.34196e+06	1.15037e+07	4.43364e+06	5.12212e+06	3.47541e+06	6.28003e+06	5.24479e+06	1.06107e+07	6.26478e+06	3.84217e+07	2.84575e+06	1.9484e+07	4.24521e+06	4.30986e+06	8.33788e+06	1.1618e+07	1.02883e+07	6.78133e+07	5.30632e+06	6.16304e+06	7.32022e+06	8.51049e+06	9.88556e+06	1.02025e+07
L-Methionine	149.051	C5H11NO2S	Amino Acid	Methionine, Cysteine, SAM and Taurine Metabolism	5.097	805609	874939	1.81182e+06	727734	1.13117e+06	800633	1.09086e+06	689099	948129	963759	1.44515e+06	844246	1.09163e+06	1.13136e+06	677965	1.09055e+06	610203	1.04589e+06	834364	846692	1.01054e+07	1.05733e+06	1.52693e+06	1.39622e+06	1.01588e+06	763593	578359	1.30491e+06	899701	707470	1.26567e+06	1.18948e+06	1.22451e+06	1.35313e+06	1.35331e+06
triethanolamine	149.105	C6H15NO3	Amine	#N/A	9.261	2.01465e+07	3.26223e+07	2.28746e+07	2.85231e+07	3.10428e+07	2.24874e+07	2.30312e+07	2.58944e+07	2.68178e+07	3.43247e+07	3.7729e+07	2.70422e+07	2.05527e+07	3.04571e+07	3.53579e+07	2.55464e+07	2.12948e+07	2.91539e+07	2.35705e+07	2.16966e+07	2.06208e+07	2.32405e+07	1.81468e+07	2.6452e+07	2.03344e+07	2.37004e+07	2.29023e+07	2.34497e+07	1.89588e+07	2.87339e+07	6.22637e+07	6.31215e+07	6.21396e+07	6.68645e+07	6.45914e+07
2-Hydroxy-4-methylthio-butyrate	150.035	C5H10O3S	Organic acid	#N/A	1.888	279327	678608	458477	554793	486490	480648	402604	190756	587905	239105	460904	513956	181086	386869	547923	394752	811076	473106	524321	371309	2.87532e+06	279964	2.6827e+06	3.4957e+06	866947	910161	1.29172e+06	1.29765e+06	1.5048e+07	610873	1.05727e+06	985277	1.04017e+06	1.1574e+06	1.15236e+06
S-methylcysteine sulfoxide	151.03	C4H9NO3S	Amino Acid	Methionine, Cysteine, SAM and Taurine Metabolism	8.444	6.25601e+06	3.86114e+06	8.06854e+06	1.08859e+07	4.9384e+06	1.20049e+07	1.67884e+07	3.94792e+07	2.44336e+07	2.4915e+07	2.31575e+07	9.6753e+06	9.46509e+06	3.20535e+07	2.54198e+07	1.30802e+07	2.52316e+07	4.7082e+06	2.44626e+06	1.00184e+07	7.76664e+06	2.73261e+07	1.73963e+07	6.52506e+06	9.01142e+06	1.35306e+07	2.3017e+07	1.38066e+07	963609	6.92686e+06	1.10561e+07	1.2419e+07	1.18799e+07	1.43375e+07	1.39082e+07
Xanthine	152.034	C5H4N4O2	Nucleotide	Purine Metabolism, (Hypo)Xanthine/Inosine containing	8.75	3.25756e+07	2.11053e+07	5.03454e+07	3.19539e+07	3.83338e+07	3.35956e+07	3.72918e+07	3.05539e+07	2.52935e+07	5.74554e+07	3.65567e+07	2.00656e+07	5.96166e+07	3.31255e+07	3.43919e+07	4.97641e+07	3.14595e+07	1.63493e+07	3.20814e+07	2.9203e+07	2.75403e+07	2.39361e+07	1.44443e+08	2.1946e+07	7.15802e+07	2.78958e+07	2.41415e+07	3.16013e+08	2.40841e+07	1.49791e+07	6.42644e+07	6.29689e+07	6.31474e+07	5.69814e+07	5.72615e+07
Arabitol	152.069	C5H12O5	Carbohydrate	Pentose Metabolism	4.631	3.81665e+06	4.64991e+06	4.57977e+06	6.22835e+06	5.45268e+06	5.16249e+06	4.71144e+06	5.72761e+06	5.53068e+06	5.34595e+06	7.51764e+06	1.29991e+07	4.85434e+06	5.81885e+06	6.83177e+06	3.67872e+06	1.08846e+07	4.49906e+06	4.56847e+06	5.25547e+06	1.82907e+07	1.17315e+07	8.10732e+06	1.13622e+07	7.63999e+06	1.10073e+07	4.89135e+06	8.88641e+06	1.98051e+07	7.29242e+06	6.89949e+06	7.51291e+06	7.85327e+06	9.65791e+06	9.71367e+06
3-amino-5-hydroxybenzoate	153.043	C7H7NO3	Xenobiotics	#N/A	2.469	1.5301e+06	3.63827e+06	4.59087e+06	2.12786e+06	1.78829e+06	1.343e+06	3.68721e+06	8.3679e+06	2.29889e+06	4.63861e+06	2.49864e+06	4.10418e+06	6.09863e+06	5.96602e+06	6.25998e+06	3.07731e+06	1.57535e+06	1.15848e+06	2.0494e+06	799527	6.73477e+06	3.99468e+06	4.35507e+06	1.35687e+07	2.00927e+06	2.52746e+06	2.18817e+06	9.18171e+06	810583	5.34912e+06	3.08571e+06	2.77649e+06	2.97062e+06	3.75033e+06	3.9654e+06
3,4-Dihydroxybenzoate	154.027	C7H6O4	Xenobiotics	#N/A	1.519	937623	526184	2.30439e+06	3.61403e+06	1.57358e+06	3.13641e+06	4.14927e+06	1.63521e+06	2.27108e+06	1.69571e+06	5.55955e+06	2.65652e+06	905334	1.49358e+06	1.18094e+06	3.28075e+06	1.19382e+06	2.6183e+06	1.10919e+06	3.18079e+06	790558	1.74973e+06	1.60692e+06	5.46025e+06	918277	2.42142e+06	2.47334e+06	2.12808e+06	65709.2	4.32676e+06	2.2838e+06	2.19541e+06	2.17469e+06	2.33729e+06	2.0763e+06
L-Histidine	155.069	C6H9N3O2	Amino Acid	Histidine Metabolism	14.358	1.08571e+09	1.43825e+09	1.20062e+09	1.50214e+09	1.29698e+09	1.49442e+09	1.41901e+09	1.39952e+09	1.5494e+09	1.85162e+09	1.44447e+09	1.21585e+09	1.65074e+09	1.14253e+09	1.18795e+09	1.39753e+09	1.12886e+09	1.37202e+09	1.29297e+09	1.39749e+09	1.50133e+09	1.06585e+09	1.26777e+09	1.24962e+09	9.91457e+08	1.38508e+09	8.61681e+08	1.2875e+09	1.22494e+09	9.17491e+08	9.88463e+08	1.04923e+09	1.07952e+09	1.2993e+09	1.29737e+09
Orotate	156.018	C5H4N2O4	Nucleotide	Pyrimidine Metabolism, Orotate containing	7.195	2.45963e+06	2.92945e+06	2.08621e+06	5.76801e+06	3.7661e+06	3.48184e+06	4.25047e+06	5.50047e+06	3.42267e+06	6.22217e+06	2.90631e+06	2.35799e+06	4.345e+06	2.20137e+06	2.17728e+06	2.06609e+06	3.68638e+06	1.82158e+06	2.10875e+06	2.02487e+06	1.01533e+06	1.48057e+06	4.09428e+06	3.74499e+06	3.28436e+06	3.12141e+06	2.6356e+06	5.51361e+06	1.22704e+06	2.36143e+06	3.24338e+06	3.26472e+06	3.1402e+06	3.15146e+06	3.16815e+06
imidazole lactate	156.054	C6H8N2O3	Amino Acid	Histidine Metabolism	9.062	2.49146e+07	5.19599e+07	4.30632e+07	4.18122e+07	2.87326e+07	5.63861e+07	3.71188e+07	3.13583e+07	4.81383e+07	6.41273e+07	2.74961e+07	3.71336e+07	2.83114e+07	5.05237e+07	5.6334e+07	4.14754e+07	6.16216e+07	3.32119e+07	2.86635e+07	3.42831e+07	1.14044e+08	3.86268e+07	6.92391e+07	6.20955e+07	2.9753e+07	7.25805e+07	5.5902e+07	3.85479e+07	8.61579e+07	3.12521e+07	5.16369e+07	5.15122e+07	4.90006e+07	4.74657e+07	4.94452e+07
Allantoin	158.044	C4H6N4O3	Nucleotide	Purine Metabolism, (Hypo)Xanthine/Inosine containing	4.56	2.75136e+06	2.22838e+06	4.50304e+06	4.4237e+06	3.45079e+06	3.37779e+06	3.00347e+06	4.94999e+06	4.56335e+06	4.33186e+06	7.82701e+06	7.18489e+06	2.75561e+06	2.93206e+06	4.87105e+06	2.5584e+06	2.48396e+06	3.5726e+06	2.29748e+06	3.73107e+06	3.27083e+06	1.0862e+07	3.62131e+06	5.64147e+06	3.47307e+06	4.83335e+06	2.51079e+06	5.54249e+06	2.77094e+06	5.25537e+06	3.03584e+06	2.92461e+06	3.33314e+06	3.80933e+06	3.79066e+06
heptenedioate	158.058	C7H10O4	Lipid	Fatty Acid, Dicarboxylate	1.791	648265	561867	281848	1.50451e+06	857229	300609	3.59949e+06	991879	1.69818e+06	474135	678188	1.12521e+06	1.00334e+06	1.05884e+06	1.14031e+06	769160	658255	1.08775e+06	807620	1.53067e+06	668143	537435	1.01163e+06	3.09108e+06	734142	557777	844139	884078	787987	1.31261e+06	1.46543e+06	1.5343e+06	1.43642e+06	1.35281e+06	1.41374e+06
Butyl pentanoate	158.131	C9H18O2	Lipid	Fatty Acid, Dicarboxylate	1.206	3.50441e+06	6.836e+06	6.97935e+06	4.90627e+06	5.31287e+06	4.5224e+06	5.90066e+06	9.00633e+06	4.71993e+06	8.57844e+06	1.22695e+07	4.27373e+06	6.51672e+06	5.13352e+06	3.76917e+06	5.50703e+06	4.08268e+06	3.96263e+06	5.05764e+06	4.24575e+06	4.97382e+06	4.34181e+06	9.65102e+06	7.17839e+06	5.14604e+06	4.82741e+06	5.50257e+06	6.57842e+06	8.43612e+06	3.35874e+06	7.82448e+06	7.28523e+06	6.80705e+06	8.17053e+06	8.39498e+06
8-hydroxyoctanoate	160.11	C8H16O3	Lipid	Fatty Acid, Monohydroxy	1.444	9.07444e+06	8.36685e+06	9.56691e+06	5.73607e+06	7.19326e+06	1.33539e+07	8.03875e+06	6.86058e+06	9.19555e+06	9.75262e+06	5.08802e+06	2.64806e+06	8.88737e+06	1.85631e+07	1.0764e+07	8.21269e+06	9.22896e+06	6.54841e+06	7.83193e+06	3.14711e+06	1.44459e+06	4.52765e+07	8.51168e+06	1.44153e+07	2.66463e+06	5.68564e+06	5.13993e+06	2.78315e+06	9.27286e+06	2.39381e+06	9.66877e+06	9.5473e+06	9.76954e+06	9.74393e+06	9.28052e+06
N6-methyllysine	160.121	C7H16N2O2	Amino Acid	Lysine Metabolism	13.829	323094	655083	483811	383759	480713	517012	327298	425147	442893	407534	1.03519e+06	1.06811e+07	1.38626e+06	2.84455e+06	1.52415e+06	316502	9.18552e+07	1.60711e+06	940064	1.20944e+06	9.17649e+06	1.34038e+06	466109	1.53843e+06	317202	507080	416344	559794	382945	2.62525e+08	9.70245e+06	9.87304e+06	1.07379e+07	1.36656e+07	1.29631e+07
S-allylcysteine	161.051	C6H11NO2S	Xenobiotics	Food Component/Plant	3.454	181561	680813	175761	558407	236747	464754	882579	551515	878131	511244	911658	853990	1.68042e+06	1.2966e+06	1.44082e+06	850110	1.16905e+06	748866	984615	1.64988e+06	898437	693769	174633	2.07332e+06	386438	180425	862425	378435	5.54197e+07	253554	1.28281e+06	1.19382e+06	1.28133e+06	1.69956e+06	2.25537e+06
N-methyl-L-glutamic Acid	161.069	C6H11NO4	Amino Acid	Lysine Metabolism	6.591	1.22594e+07	1.94231e+07	1.94381e+07	1.38644e+07	1.56856e+07	7.88782e+06	1.15357e+07	8.07565e+06	1.17508e+07	2.39616e+07	4.15234e+07	5.4368e+07	1.17598e+07	2.05466e+07	3.93336e+07	2.87763e+07	1.60947e+07	1.93668e+07	1.19536e+07	2.11484e+07	5.72319e+07	2.87571e+07	1.29576e+07	3.05049e+07	3.56028e+07	1.12405e+07	9.49352e+06	1.19026e+07	1.48358e+08	2.83472e+07	2.15253e+07	2.55959e+07	2.5454e+07	2.93466e+07	2.26298e+07
L-Carnitine	161.105	C7H15NO3	Lipid	Carnitine Metabolism	6.035	2.1229e+09	8.06643e+08	1.79174e+09	1.3683e+09	1.17791e+09	1.01206e+09	1.01409e+09	9.55236e+08	1.68791e+09	1.45372e+09	6.58556e+07	1.1028e+09	2.48445e+09	2.62418e+09	6.71412e+08	8.56151e+08	9.66857e+08	9.56512e+08	2.66403e+09	9.55487e+08	1.87442e+09	8.86718e+08	1.74489e+09	1.39899e+09	2.38429e+09	1.32742e+09	1.00114e+09	1.55718e+09	1.03049e+09	1.03506e+09	1.23357e+09	1.25634e+09	1.33489e+09	1.22327e+09	1.31835e+09
3-Hydroxy-3-methylglutarate	162.053	C6H10O5	Lipid	Mevalonate Metabolism	2.099	683976	1.18106e+06	933349	977994	833776	1.03334e+06	988719	1.16342e+06	1.22651e+06	1.06255e+06	1.16631e+06	1.15491e+06	1.92728e+06	713449	3.1851e+06	1.00408e+06	1.19287e+06	853576	877696	1.44348e+06	6.11786e+07	996912	922518	1.80814e+06	920867	1.49705e+06	1.74272e+06	1.40904e+06	4.29649e+07	1.57486e+06	4.29325e+06	3.96938e+06	4.35262e+06	5.14303e+06	4.68246e+06
5-Hydroxylysine	162.1	C6H14N2O3	Amino Acid	Lysine Metabolism	15.774	458636	416470	410211	673322	300670	411477	510116	383375	341476	971091	630898	6.91795e+06	800193	327318	699090	584383	511147	1.8242e+06	455021	905926	3.03057e+06	950561	2.05975e+06	1.1485e+06	1.95778e+06	707035	1.78676e+06	831636	4.40615e+06	398085	1.05026e+06	800190	936857	1.09433e+06	1.10233e+06
Nicotine	162.116	C10H14N2	Cofactors and Vitamins	Nicotinate and Nicotinamide Metabolism	9.463	1.62636e+06	1.85022e+06	2.11913e+06	1.02695e+06	2.01983e+06	1.17054e+06	1.41477e+06	1.85838e+06	1.6415e+06	2.05186e+06	1.5626e+06	406508	841334	6.93335e+06	5.26387e+06	1.68485e+06	1.29185e+06	1.15211e+07	950836	698276	1.60859e+06	2.07423e+06	648081	1.84811e+06	972382	1.74085e+06	1.26326e+06	1.03225e+06	1.69995e+06	1.32419e+06	3.19371e+06	2.46071e+06	2.51622e+06	2.06148e+06	3.1763e+06
Bicine	163.085	C6H13NO4	Xenobiotics	#N/A	7	8.21249e+07	8.93004e+07	1.14455e+08	3.93775e+07	6.33709e+07	3.38701e+07	8.71823e+07	3.00359e+07	1.05758e+08	1.08797e+08	2.3079e+07	7.53657e+07	2.62747e+07	3.77832e+07	5.12893e+07	6.07174e+07	8.34934e+07	1.16909e+08	3.90439e+07	6.72681e+07	8.57688e+07	3.54718e+07	2.71787e+07	9.76888e+07	1.14489e+08	4.24574e+07	6.68927e+07	5.82332e+07	5.79526e+07	1.17569e+08	3.94623e+07	4.51964e+07	5.8507e+07	9.03138e+07	8.83156e+07
2-Deoxyglucose	164.069	C6H12O5	Carbohydrate	Glycolysis, Gluconeogenesis, and Pyruvate Metabolism	3.979	8.56987e+07	8.40884e+07	6.31646e+07	1.52746e+08	1.28127e+08	9.09028e+07	1.35787e+08	7.39201e+07	1.48825e+08	9.30038e+07	1.61375e+07	5.57354e+07	1.10955e+08	6.80259e+07	1.07899e+08	9.09234e+07	9.02847e+07	1.69362e+08	1.7839e+08	7.92796e+07	3.70635e+07	8.38616e+07	9.79057e+07	1.08138e+08	6.27586e+07	6.7881e+07	3.19744e+07	1.51377e+08	3.94382e+07	1.18897e+08	8.7279e+07	8.96004e+07	8.9822e+07	9.50357e+07	9.47123e+07
Methionine Sulfoxide	165.046	C5H11NO3S	Amino Acid	Methionine, Cysteine, SAM and Taurine Metabolism	9.011	5.18787e+06	5.62381e+06	8.70447e+06	6.91309e+06	3.92351e+06	4.44459e+06	4.56943e+06	5.85602e+06	4.9173e+06	6.93875e+06	1.1777e+07	1.00126e+07	6.44587e+06	3.68928e+06	8.8603e+06	5.40289e+06	5.38174e+06	5.91389e+06	4.11393e+06	1.21168e+07	5.44754e+07	8.72854e+06	1.05884e+07	8.45389e+06	1.0954e+07	6.01556e+06	6.66093e+06	5.22482e+06	8.45942e+06	6.43752e+06	6.50251e+06	7.33747e+06	7.58579e+06	8.55049e+06	8.07715e+06
Methylguanine	165.065	C6H7N5O	Nucleotide	Purine Metabolism, Guanine containing	5.48	6.15388e+06	6.4931e+06	7.38397e+06	1.18614e+07	7.84313e+06	7.79381e+06	7.78445e+06	7.77466e+06	8.20853e+06	8.66446e+06	9.33144e+06	8.34756e+06	6.33697e+06	9.87942e+06	1.0688e+07	7.1164e+06	8.85323e+06	8.69357e+06	7.08863e+06	7.16183e+06	1.60394e+07	5.94346e+06	9.44939e+06	1.00726e+07	8.24302e+06	8.20053e+06	5.15634e+06	8.54624e+06	2.48671e+07	7.18397e+06	7.02778e+06	7.28166e+06	7.94774e+06	9.93621e+06	1.00596e+07
L-Phenylalanine	165.079	C9H11NO2	Amino Acid	Phenylalanine Metabolism	4.318	8.22727e+08	9.62991e+08	1.05926e+09	9.97724e+08	9.72217e+08	8.86911e+08	8.90517e+08	1.05707e+09	1.05016e+09	9.88996e+08	1.21771e+09	1.17999e+09	9.74042e+08	1.02111e+09	1.50944e+09	9.5202e+08	9.33531e+08	8.45849e+08	8.16705e+08	1.1127e+09	1.73197e+09	9.26458e+08	1.30892e+09	1.13497e+09	1.17329e+09	7.44052e+08	5.38306e+08	1.07766e+09	8.19832e+08	9.35141e+08	1.00398e+09	1.0042e+09	1.02206e+09	1.0434e+09	1.02996e+09
Phenyllactic acid	166.063	C9H10O3	Organic acid	#N/A	1.863	6.55414e+06	3.98427e+06	6.75268e+06	5.68233e+06	7.61793e+06	5.82182e+06	4.26668e+06	7.22251e+06	6.70093e+06	6.24373e+06	6.25561e+06	7.48504e+06	3.83519e+06	6.36218e+06	2.01047e+07	5.11504e+06	5.18588e+06	5.05382e+06	5.31712e+06	5.91044e+06	1.30701e+07	4.8644e+06	2.22063e+07	1.09373e+07	6.8876e+06	1.05076e+07	4.32732e+06	8.53468e+06	5.50499e+07	1.57272e+07	1.02824e+07	1.03093e+07	1.05383e+07	9.82658e+06	1.04566e+07
Pyridoxal	167.058	C8H9NO3	Cofactors and Vitamins	Vitamin B6 Metabolism	5.367	192976	191795	216844	203358	202835	192474	187339	197170	189009	202418	256958	227071	203788	213372	192742	193933	176511	194322	185628	185007	7.90633e+06	194086	205895	213812	210461	199345	166621	194822	326296	212582	249542	249774	294399	105146	233504
Phosphoenolpyruvic acid	167.983	C3H5O6P	Energy	Glycolysis, Gluconeogenesis, and Pyruvate Metabolism	16.94	2.25859e+06	2.59639e+06	2.97283e+06	3.67533e+06	3.56457e+06	3.05886e+06	3.95248e+06	3.31855e+06	3.1804e+06	3.01546e+06	2.18197e+06	638937	4.21687e+06	1.46782e+06	1.11725e+06	1.09125e+06	1.3302e+06	1.71779e+06	2.27281e+06	1.29188e+06	494191	617951	5.24547e+06	424431	8.45133e+06	2.57207e+06	3.7926e+06	4.86208e+06	710825	5.53506e+06	2.54324e+06	2.52111e+06	2.40102e+06	2.56585e+06	2.52052e+06
Urate	168.028	C5H4N4O3	Nucleotide	Purine Metabolism, (Hypo)Xanthine/Inosine containing	3.916	3.25546e+09	3.81315e+09	3.894e+09	4.15186e+09	3.26726e+09	3.9894e+09	3.52955e+09	2.51353e+09	5.34158e+09	4.74697e+09	4.03798e+09	4.50276e+09	3.30552e+09	4.39722e+09	6.09065e+09	3.37574e+09	3.67536e+09	3.53082e+09	4.09269e+09	2.83279e+09	3.85522e+09	4.50065e+09	5.40496e+09	8.10255e+09	3.94716e+09	5.16357e+09	5.01987e+09	4.16023e+09	4.54508e+09	4.6363e+09	3.72015e+09	3.83117e+09	3.87564e+09	4.33717e+09	4.42122e+09
3-Methylhistidine	169.085	C7H11N3O2	Amino Acid	Histidine Metabolism	14.573	4.70104e+07	2.1522e+08	1.12816e+08	4.335e+07	2.65888e+08	6.14288e+07	6.32307e+07	8.05421e+07	1.90762e+08	1.44362e+08	5.6529e+07	6.53896e+07	4.94119e+07	9.76961e+07	4.09336e+07	1.98372e+07	1.12811e+08	3.10302e+07	3.60414e+07	2.83377e+07	9.67925e+07	4.06332e+07	5.93143e+07	9.73549e+07	6.49695e+07	7.795e+07	5.32573e+08	3.87752e+08	1.94116e+07	6.15017e+07	7.27024e+07	7.98473e+07	8.65597e+07	1.16409e+08	1.16013e+08
1-Methylhistidine	169.085	C7H11N3O2	Amino Acid	Histidine Metabolism	14.274	1.59288e+08	3.90249e+08	2.88434e+08	3.3e+08	2.25498e+08	2.38971e+08	2.07758e+08	3.36038e+08	3.08651e+08	3.07082e+08	2.41126e+08	3.68248e+08	2.80328e+08	4.11288e+08	3.53928e+08	2.06258e+08	2.94439e+08	2.52851e+08	1.87881e+08	1.68491e+08	3.11414e+08	2.18124e+08	3.47853e+08	4.49606e+08	2.41297e+08	3.4157e+08	2.94796e+08	6.72651e+08	2.39707e+08	2.61522e+08	1.79503e+08	2.01613e+08	2.19355e+08	3.09573e+08	3.28728e+08
prolylglycine	172.085	C7H12N2O3	Peptide	Dipeptide	6.444	663685	272988	413414	269676	335282	370167	392406	258161	302309	364340	2.29066e+06	1.4408e+07	1.73283e+06	575236	1.94612e+06	810241	2.09788e+06	2.54008e+06	373596	4.71364e+06	2.10957e+06	4.65832e+06	716745	3.26776e+06	3.82138e+06	1.01767e+06	587870	354809	591783	1.11579e+07	3.0816e+06	2.68571e+06	2.55359e+06	2.3606e+06	2.18521e+06
N-Acetyl-L-leucine	173.106	C8H15NO3	Amino Acid	Leucine, Isoleucine and Valine Metabolism	1.839	455652	662556	434861	386882	417238	269406	296394	337052	273824	359093	863360	592876	271234	273739	757360	304397	824075	516855	413600	425214	688036	646136	556438	627228	280437	695354	537918	465120	2.36322e+06	622694	483687	488441	575456	703884	625645
phenol sulfate	173.999	C6H6O4S	Amino Acid	Tyrosine Metabolism	1.572	2.17726e+08	5.04615e+07	5.99623e+07	2.70193e+08	5.76873e+08	1.69402e+08	3.61872e+08	9.47015e+07	1.10052e+08	1.10776e+08	1.74917e+08	9.18044e+08	1.74742e+08	2.10251e+08	4.55024e+08	1.90431e+08	1.84707e+08	7.34191e+08	1.74865e+08	2.18233e+08	9.15953e+08	1.12552e+08	1.79995e+08	1.5512e+08	6.89002e+07	7.37878e+07	6.44771e+08	3.28999e+08	5.53221e+08	4.61541e+07	2.59447e+08	2.67273e+08	2.71453e+08	2.91573e+08	2.96394e+08
aconitate	174.017	C6H6O6	TCA	TCA Cycle	2.243	1.18151e+07	2.06963e+07	1.55395e+07	1.87853e+07	1.66132e+07	1.59833e+07	1.56063e+07	3.1472e+07	2.50963e+07	1.82919e+07	2.35487e+07	1.17433e+07	3.03887e+07	2.11235e+07	2.65849e+07	1.153e+07	2.28148e+07	2.15712e+07	2.84961e+07	2.22505e+07	9.51662e+06	1.03249e+07	2.17801e+07	1.63892e+07	1.43512e+07	1.99949e+07	2.34664e+07	2.10915e+07	3.71495e+07	1.39654e+07	1.13942e+07	1.34763e+07	1.55267e+07	1.68318e+07	2.30964e+07
N-Acetylasparagine	174.064	C6H10N2O4	Amino Acid	#N/A	6.412	1.87456e+06	637305	2.77647e+06	1.43493e+06	591530	713599	395041	828640	572075	1.85506e+06	7.23374e+06	1.78663e+07	1.82108e+06	2.56893e+06	1.17423e+07	1.79498e+06	1.96807e+06	2.52291e+06	1.74774e+06	616422	7.31404e+06	3.90956e+06	3.16065e+06	3.90957e+06	9.21898e+06	2.81608e+06	3.32072e+06	1.91478e+06	2.60355e+08	4.56039e+06	1.03188e+07	1.02931e+07	1.05818e+07	1.18166e+07	1.19203e+07
Suberate	174.09	C8H14O4	Lipid	Fatty Acid, Dicarboxylate	1.79	1.06127e+06	1.58736e+06	1.24596e+06	1.9804e+06	2.13406e+06	996118	2.02908e+06	1.00924e+06	1.14057e+06	2.33562e+06	1.21133e+06	1.41732e+06	1.40555e+06	1.33372e+06	1.65839e+06	1.76265e+06	2.11652e+06	1.78036e+06	2.39007e+06	1.17677e+06	1.5084e+06	1.26375e+06	2.71789e+06	1.98372e+06	1.06544e+06	2.04085e+06	1.42505e+06	1.37073e+06	3.04731e+06	801177	1.57249e+06	2.08797e+06	1.70153e+06	1.49165e+06	1.46698e+06
N5-Acetylornithine	174.1	C7H14N2O3	Amino Acid	Urea cycle; Arginine and Proline Metabolism	8.334	2.69251e+07	3.98018e+07	1.94317e+07	3.45637e+07	2.01306e+07	2.79613e+07	1.03465e+07	5.46076e+07	3.46448e+07	4.20455e+07	2.72969e+07	6.76174e+07	2.20381e+07	1.56636e+07	4.39212e+07	2.26184e+07	4.17503e+07	2.16508e+07	6.04845e+06	2.15063e+07	4.1542e+07	2.17614e+07	4.2669e+07	9.66546e+07	2.35296e+07	2.66514e+07	4.29526e+07	7.54414e+07	2.89678e+07	3.4871e+07	3.96711e+07	4.32443e+07	3.89389e+07	3.33317e+07	3.37668e+07
L-Arginine	174.112	C6H14N4O2	Amino Acid	Urea cycle; Arginine and Proline Metabolism	15.101	2.94565e+08	3.34069e+08	2.56371e+08	2.9476e+08	1.43881e+08	3.07949e+08	3.19143e+08	2.39848e+08	1.64875e+08	3.53365e+08	3.61419e+08	1.02282e+09	4.52818e+08	7.1471e+08	7.30161e+08	8.85805e+08	4.81391e+08	5.15803e+08	4.152e+08	8.10965e+08	8.33163e+08	9.59576e+08	5.73248e+08	8.08004e+08	1.08838e+08	2.02611e+08	3.61793e+08	3.87539e+08	4.69298e+08	8.69983e+08	4.07819e+08	4.29832e+08	4.43258e+08	4.80217e+08	4.75497e+08
3-Hydroxynonanoic acid	174.126	C9H18O3	Organic acid	#N/A	1.753	468484	2.21979e+06	1.00044e+06	549801	393819	276810	412089	412988	348864	684546	333603	262691	331759	532985	413037	353974	438272	332904	303291	248385	286907	349209	541853	793040	308238	235189	476977	359421	832294	210647	313944	476357	433326	473947	453824
N6,N6-dimethyllysine	174.137	C8H18N2O2	Amino Acid	Lysine Metabolism	14.897	1.26591e+07	5.03709e+07	1.68963e+07	4.55726e+07	1.29963e+07	3.36098e+07	1.73378e+07	5.069e+07	1.34735e+07	2.31397e+07	2.05259e+07	2.49649e+07	2.03218e+07	2.04565e+07	6.23824e+07	1.67203e+07	1.64813e+07	1.67657e+07	1.96416e+07	1.85326e+07	2.34276e+07	1.14839e+07	6.89021e+07	2.43742e+07	5.43834e+07	5.71237e+07	1.66353e+07	6.96374e+07	3.06635e+07	2.05643e+07	1.6905e+07	1.9205e+07	2.09196e+07	3.01778e+07	3.04483e+07
N-Acetyl-L-aspartate	175.048	C6H9NO5	Amino Acid	Alanine and Aspartate Metabolism	2.358	4.8375e+06	6.25433e+06	4.83884e+06	5.71316e+06	5.31676e+06	4.59234e+06	6.82751e+06	8.96355e+06	5.97793e+06	4.39804e+06	4.67495e+06	4.67532e+06	4.22129e+06	4.43629e+06	4.76985e+06	5.22724e+06	7.00818e+06	5.31011e+06	3.57671e+06	4.73561e+06	3.38751e+06	3.47565e+06	4.88391e+06	5.08934e+06	1.99894e+06	9.97916e+06	5.94804e+06	5.63233e+06	7.49025e+06	6.01592e+06	3.61201e+06	3.88853e+06	4.36829e+06	5.80358e+06	5.78484e+06
Guanidinosuccinate	175.059	C5H9N3O4	Amino Acid	#N/A	8.888	6.36603e+06	1.0525e+07	3.31577e+06	5.24081e+06	5.48614e+06	4.10162e+06	4.7726e+06	7.16313e+06	4.9094e+06	3.50428e+06	5.03176e+06	5.39894e+06	5.51021e+06	5.98978e+06	7.62872e+06	5.54692e+06	1.41978e+07	4.08999e+06	2.84271e+06	3.52526e+06	1.79269e+07	4.4187e+06	4.71451e+06	1.5079e+07	1.11766e+07	7.46634e+06	7.05348e+06	4.55626e+06	5.2272e+06	5.82474e+06	4.85486e+06	5.54316e+06	5.45014e+06	6.22142e+06	6.87059e+06
3-Indoleacetate	175.064	C10H9NO2	Xenobiotics	Bacterial/Fungal	5.99	1.43308e+07	2.08774e+07	7.736e+06	2.7935e+07	1.25945e+07	7.21193e+06	2.09866e+07	5.79822e+06	1.47067e+07	1.85014e+07	2.00744e+07	3.34722e+07	2.27505e+07	1.5317e+07	3.14046e+07	6.77611e+06	9.8225e+06	1.49338e+07	9.89666e+06	1.20131e+07	1.99026e+07	1.39185e+07	7.5374e+06	1.48729e+07	1.48245e+07	6.4073e+07	8.78921e+06	1.28716e+07	4.40604e+06	3.1063e+07	1.90143e+07	1.92276e+07	1.85724e+07	1.73068e+07	1.58939e+07
L-Citrulline	175.096	C6H13N3O3	Amino Acid	Urea cycle; Arginine and Proline Metabolism	9.552	1.77997e+08	3.08547e+08	3.205e+08	3.23446e+08	2.36168e+08	3.56752e+08	3.63135e+08	3.95993e+08	3.45102e+08	3.16729e+08	5.03618e+08	4.95311e+08	3.68354e+08	4.09949e+08	3.80326e+08	3.78628e+08	3.87584e+08	3.2723e+08	2.43469e+08	1.61203e+08	5.76286e+08	4.53581e+08	4.95567e+08	3.19019e+08	2.91114e+08	3.04714e+08	4.32666e+08	5.34547e+08	2.44954e+08	3.37856e+08	2.53331e+08	2.91502e+08	3.18406e+08	3.5971e+08	3.64077e+08
Carbamoyl-L-aspartate	176.044	C5H8N2O5	Nucleotide	Pyrimidine Metabolism	15.904	1.95873e+06	4.44464e+06	2.67934e+06	6.33409e+06	3.30689e+06	3.48571e+06	2.3746e+06	8.16614e+06	2.88146e+06	6.70746e+06	5.16336e+06	1.36042e+06	4.85621e+06	1.51439e+06	1.2817e+06	738422	2.42986e+06	2.61648e+06	4.94973e+06	1.33707e+06	1.95866e+06	577490	2.10253e+06	733158	9.54473e+06	948666	1.08064e+06	3.75864e+06	683693	876121	2.61505e+06	2.78074e+06	2.87654e+06	2.90284e+06	3.00172e+06
Allantoic acid	176.054	C4H8N4O4	Nucleotide	Purine Metabolism	13.356	528626	623134	1.18301e+06	4.76663e+06	520077	1.79616e+06	638036	3.87531e+06	719000	1.78008e+06	685335	6.46725e+06	1.56332e+06	3.58173e+06	1.80479e+06	649267	1.41645e+06	6.107e+06	498090	2.2445e+06	2.22771e+06	2.62783e+06	1.33989e+06	2.83077e+06	2.88611e+06	1.90353e+06	1.29732e+06	1.98688e+06	481536	2.61579e+06	1.95064e+06	1.76377e+06	1.86966e+06	2.13964e+06	2.09475e+06
Serotonin	176.095	C10H12N2O	Amino Acid	Tryptophan Metabolism	5.135	95807.6	96995.5	116444	99728.9	105293	99765.5	101955	91816.7	94569.1	1.884e+06	104306	91749.8	110435	1.52685e+07	2.59025e+07	112922	103149	2.11633e+07	89328.1	93478.2	189843	102224	109212	112658	112720	1.04463e+07	105524	108501	101806	108104	2.20506e+06	2.24699e+06	2.52343e+06	2.27737e+06	2.42179e+06
N-Formyl-L-methionine	177.046	C6H11NO3S	Amino Acid	Methionine, Cysteine, SAM and Taurine Metabolism	1.909	1.25781e+06	1.19225e+06	1.45984e+06	1.39996e+06	1.10546e+06	1.06874e+06	2.15321e+06	1.20011e+06	1.27931e+06	924694	1.43816e+06	1.98825e+06	1.2136e+06	1.76254e+06	1.69904e+06	1.35052e+06	1.57323e+06	1.29947e+06	1.29277e+06	1.62704e+06	3.67739e+06	1.33882e+06	1.41247e+06	4.34394e+06	1.41771e+06	2.98396e+06	1.78574e+06	1.8189e+06	5.95626e+06	2.26852e+06	1.32841e+06	1.56637e+06	1.76424e+06	1.72622e+06	2.06541e+06
Ethyl Phenylglyoxylate	178.063	C10H10O3	Amino Acid	Methionine, Cysteine, SAM and Taurine Metabolism	1.656	3.09584e+06	1.14104e+07	2.53233e+06	1.68624e+07	2.10677e+06	3.67132e+06	1.31588e+07	1.13493e+07	1.29422e+07	1.82075e+06	2.32109e+06	1.26642e+07	6.26378e+06	3.36811e+06	8.244e+06	2.33511e+06	5.99772e+06	2.18274e+06	2.36048e+06	2.67042e+06	1.52784e+07	4.33409e+06	4.10276e+06	2.34429e+06	2.48796e+06	2.28928e+06	3.16455e+06	1.19535e+07	2.76867e+06	3.03461e+06	1.22374e+07	1.16346e+07	1.36363e+07	1.36341e+07	1.1923e+07
Hippurate	179.058	C9H9NO3	Xenobiotics	Benzoate Metabolism	1.865	2.94663e+07	3.50152e+07	7.41112e+07	5.55508e+07	6.87394e+06	8.08892e+06	4.34156e+07	2.58012e+07	3.74716e+07	8.0055e+06	4.96238e+07	4.84354e+07	1.48037e+07	8.39094e+06	2.61477e+07	1.03573e+07	3.37032e+06	7.76218e+06	2.28874e+06	2.63585e+07	1.59749e+07	1.49859e+07	1.33046e+07	3.33223e+07	3.10217e+07	3.77617e+06	3.92117e+07	3.67154e+07	9.2119e+06	4.75426e+06	2.06788e+07	2.00406e+07	2.25397e+07	2.50806e+07	2.42176e+07
5-methylthioribose	180.045	C6H12O4S	Amino Acid	Methionine, Cysteine, SAM and Taurine Metabolism	3.249	2.82419e+06	2.44064e+06	2.31362e+06	2.52545e+06	3.38514e+06	2.48757e+06	2.12982e+06	2.24043e+06	1.95313e+06	2.45161e+06	2.44298e+06	5.89903e+06	2.60645e+06	3.65116e+06	5.88811e+06	2.65101e+06	2.84515e+06	2.79479e+06	1.75016e+06	1.77293e+06	6.41849e+06	3.12418e+06	5.18283e+06	5.49881e+06	3.04881e+06	4.13113e+06	3.70958e+06	5.62704e+06	3.07905e+06	4.32363e+06	3.87686e+06	3.03613e+06	3.95578e+06	3.32202e+06	3.64566e+06
D-Glucose	180.064	C6H12O6	Carbohydrate	Glycolysis, Gluconeogenesis, and Pyruvate Metabolism	6.391	1.48473e+09	9.19972e+08	1.08908e+09	5.56306e+08	1.54823e+08	1.02786e+08	2.43766e+08	5.26624e+08	1.84825e+08	4.73261e+08	5.34736e+09	3.45187e+09	7.52786e+08	2.13542e+09	1.72169e+09	2.72217e+09	1.68381e+09	1.46904e+09	1.06167e+09	5.22027e+08	2.4135e+09	2.75542e+09	1.43706e+09	3.86759e+09	4.4156e+09	1.91997e+09	2.96675e+09	6.42351e+08	3.05985e+09	3.08057e+09	1.75882e+09	1.80771e+09	1.7899e+09	2.07662e+09	2.06678e+09
Paraxanthine	180.064	C7H8N4O2	Nucleotide	Xanthine Metabolism	2.074	5.59221e+07	1.08909e+07	6.66352e+07	2.91127e+07	3.35377e+06	1.18563e+07	7.62264e+06	1.29508e+07	2.05039e+06	1.90019e+08	9.26095e+06	1.80811e+07	2.75431e+06	6.10574e+07	1.6342e+07	3.73552e+06	1.83587e+07	3.94288e+06	9.19849e+06	2.81028e+08	6.13465e+07	7.35025e+07	3.55408e+06	1.60346e+08	3.76695e+07	3.48821e+06	5.57946e+06	3.43733e+06	4.37854e+07	3.74792e+07	2.54275e+07	2.29868e+07	2.14757e+07	2.84752e+07	2.84006e+07
L-Tyrosine	181.074	C9H11NO3	Amino Acid	Tyrosine Metabolism	5.67	4.13946e+08	5.9226e+08	6.15373e+08	5.48719e+08	4.52709e+08	3.89877e+08	6.02575e+08	4.92566e+08	4.55427e+08	4.84737e+08	1.70364e+09	9.78117e+08	4.79207e+08	7.75642e+08	5.59616e+08	8.33378e+08	5.07106e+08	5.76449e+08	4.83641e+08	4.81892e+08	2.99418e+09	7.47259e+08	7.66663e+08	1.33226e+09	1.22178e+09	6.66336e+08	5.51787e+08	8.03556e+08	7.34861e+08	7.00702e+08	6.58629e+08	7.15968e+08	7.50991e+08	8.89978e+08	8.69233e+08
Homovanillate	182.058	C9H10O4	Organic acid	#N/A	1.994	4.37662e+06	4.63554e+06	5.76238e+06	3.81642e+06	4.35811e+06	5.90234e+06	6.59477e+06	4.16079e+06	5.21365e+06	4.26815e+06	5.7995e+06	5.4682e+06	3.57967e+06	6.07993e+06	7.76529e+06	3.62662e+06	3.46806e+06	5.10485e+06	4.76251e+06	4.28526e+06	6.47614e+06	3.46857e+06	1.35827e+07	7.48985e+06	4.04397e+06	7.66193e+06	4.287e+06	1.01911e+07	1.56671e+07	4.31131e+06	4.90776e+06	5.45258e+06	5.96974e+06	6.23912e+06	5.55057e+06
D-Mannitol	182.079	C6H14O6	Carbohydrate	Fructose, Mannose and Galactose Metabolism	5.609	9.41585e+06	9.37474e+06	3.64007e+07	9.09433e+06	8.59958e+06	8.01123e+06	2.05814e+07	1.43892e+07	2.2127e+07	1.2502e+07	1.24352e+07	1.9293e+07	8.76408e+06	8.8966e+06	1.00272e+07	1.03918e+08	1.20238e+07	7.43908e+06	5.3658e+06	1.23671e+07	8.42928e+09	2.97478e+07	2.11135e+07	2.42689e+07	6.01121e+07	2.1822e+07	8.35888e+06	1.18078e+07	4.27243e+07	6.98294e+07	5.44547e+08	5.9088e+08	6.54552e+08	6.5893e+08	6.34655e+08
4-Pyridoxate	183.053	C8H9NO4	Cofactors and Vitamins	Vitamin B6 Metabolism	2.437	1.3093e+06	2.14482e+06	1.69787e+06	574471	1.40502e+06	1.10666e+06	1.37595e+06	6.12698e+06	1.66872e+06	2.72534e+06	2.32175e+06	1.58354e+06	1.44335e+06	1.54225e+06	1.39125e+06	928019	1.296e+06	1.22107e+06	735812	934243	6.78366e+08	2.80515e+06	1.26857e+06	2.13662e+06	3.94268e+06	3.25619e+06	1.79499e+06	2.34218e+06	550404	3.97968e+06	2.3643e+07	2.53855e+07	2.76756e+07	3.02749e+07	3.15888e+07
Phosphocholine	183.066	C5H14NO4P	Lipid	Phospholipid Metabolism	11.437	4.90799e+06	5.68329e+06	4.79501e+06	9.30714e+06	6.69637e+06	7.43707e+06	6.7278e+06	9.11981e+06	9.23051e+06	8.08822e+06	5.33986e+06	5.1899e+06	1.1832e+07	1.05435e+07	4.88834e+06	2.00582e+06	3.73794e+06	4.82875e+06	6.79973e+06	6.88922e+06	6.02015e+06	3.37936e+06	6.18687e+06	8.26828e+06	7.41122e+06	7.16173e+06	6.48009e+06	7.85161e+06	2.6754e+06	9.52092e+06	4.39246e+06	4.58877e+06	5.55749e+06	6.47054e+06	6.79651e+06
Undecylenic acid	184.146	C11H20O2	Lipid	Medium Chain Fatty Acid	1.67	6.14652e+07	1.26512e+08	1.21608e+08	5.4463e+07	1.02935e+08	6.52018e+07	9.97591e+07	1.2651e+08	6.0362e+07	6.12051e+07	7.24512e+07	6.29346e+07	6.97911e+07	7.73449e+07	1.01092e+08	5.03919e+07	9.69811e+07	4.11964e+07	5.16853e+07	1.65827e+08	2.14077e+08	1.16503e+08	9.5232e+07	1.23177e+08	1.03862e+08	1.06533e+08	1.22347e+08	7.67182e+07	2.04961e+08	5.0385e+07	8.13848e+07	7.92748e+07	8.70635e+07	1.01494e+08	9.37191e+07
3-Hepteneoylglycine	185.105	C9H15NO3	Amino Acid	Glycine Metabolism	5.14	6.03939e+06	4.14768e+06	9.92951e+06	1.06015e+07	2.84478e+06	5.41833e+06	3.71538e+06	4.49235e+06	3.12977e+06	2.56856e+06	6.82363e+06	3.66427e+06	2.23932e+06	2.3788e+06	1.78057e+06	3.41801e+06	2.2452e+06	1.22868e+06	3.48969e+06	4.82744e+06	4.40073e+06	5.23512e+06	2.59482e+06	5.33821e+06	8.99614e+06	2.04087e+06	4.72054e+06	2.35974e+06	9.04464e+06	3.0117e+06	4.56314e+06	4.5373e+06	4.70844e+06	4.709e+06	4.77256e+06
3-Oxodecanoic acid	186.126	C10H18O3	Organic acid	#N/A	1.125	5.62218e+06	2.23909e+06	6.30659e+06	3.77734e+06	1.12093e+07	8.84579e+06	7.77683e+06	1.42793e+07	1.02182e+07	1.13146e+07	3.57365e+07	1.7977e+07	2.70979e+06	5.7623e+06	9.7757e+06	1.30902e+07	1.19656e+07	1.85644e+07	5.31811e+06	2.2785e+07	4.32362e+06	6.54139e+06	2.41263e+07	1.2654e+07	9.39593e+06	2.37153e+07	1.88878e+07	5.91601e+06	1.21092e+07	1.04788e+07	1.35582e+07	1.01941e+07	1.10953e+07	1.25036e+07	1.26428e+07
Indoleacrylic acid	187.063	C11H9NO2	Organic acid	#N/A	4.657	1.01309e+09	1.0923e+09	1.08332e+09	1.34728e+09	1.19632e+09	1.0514e+09	1.23591e+09	1.06205e+09	1.26668e+09	1.21827e+09	1.39761e+09	1.37142e+09	1.32772e+09	1.10572e+09	7.763e+08	8.34267e+08	8.12505e+08	1.00606e+09	1.17272e+09	1.34334e+09	1.44732e+09	9.36834e+08	7.14817e+08	1.37221e+09	9.22292e+08	9.43684e+08	6.42698e+08	1.39488e+09	5.93996e+08	1.0889e+09	9.00281e+08	9.3071e+08	9.91389e+08	1.13497e+09	1.10636e+09
N-Acetylspermidine	187.168	C9H21N3O	Amino Acid	Polyamine Metabolism	17.811	1.71651e+06	2.1557e+06	1.11197e+06	1.72639e+06	1.28795e+06	939676	1.21544e+06	1.97466e+06	1.97944e+06	1.52811e+06	1.19094e+06	1.01451e+06	2.41299e+06	1.80968e+06	3.54518e+06	3.79516e+06	2.15635e+06	1.56222e+06	1.47095e+06	1.70651e+06	2.12776e+06	724153	5.56128e+06	2.46098e+06	2.9253e+06	779776	1.64571e+06	3.13356e+06	3.23263e+07	2.666e+06	2.65323e+06	2.7194e+06	2.70373e+06	3.01688e+06	2.48463e+06
p-cresol sulfate	188.015	C7H8O4S	Xenobiotics	Benzoate Metabolism	1.145	2.07708e+09	1.05574e+09	2.49439e+08	9.04947e+06	1.82997e+08	4.65673e+08	1.31926e+09	4.59558e+08	8.09445e+08	8.06235e+07	1.65657e+09	6.08186e+08	1.15528e+09	7.02e+08	1.4003e+09	8.29095e+07	3.66923e+08	2.80914e+08	1.05447e+08	4.4287e+08	5.97036e+08	5.35172e+08	1.32822e+09	7.43676e+08	3.03617e+09	1.08173e+08	1.70903e+08	6.13426e+08	3.64339e+08	7.81554e+06	7.22176e+08	7.01977e+08	7.13138e+08	7.10419e+08	7.89293e+08
Azelaate	188.105	C9H16O4	Organic acid	Fatty Acid, Dicarboxylate	1.764	3.15185e+06	3.71507e+06	2.35493e+06	2.30878e+06	4.09387e+06	2.68282e+06	2.10832e+06	3.1458e+06	1.51265e+06	3.01529e+06	3.12501e+06	3.92213e+06	1.55975e+06	1.93384e+06	2.58616e+06	3.05471e+06	2.84269e+06	1.98667e+06	2.9363e+06	3.77644e+06	2.45819e+06	3.04101e+06	3.7253e+06	3.32905e+06	1.85278e+06	4.51795e+06	5.97553e+06	2.39165e+06	2.79852e+06	2.1836e+06	4.15742e+06	3.66681e+06	4.37989e+06	3.73925e+06	3.80232e+06
N-Acetyl-L-lysine	188.116	C8H16N2O3	Amino Acid	Lysine Metabolism	6.704	6.34255e+06	1.57447e+07	6.02033e+06	7.48735e+06	6.22477e+06	2.75238e+06	6.61895e+06	6.47487e+06	3.74867e+06	6.51982e+06	5.52942e+06	1.046e+07	4.50509e+06	5.55894e+06	1.25195e+07	1.17105e+07	8.93428e+06	6.49362e+06	4.41963e+06	1.05985e+07	3.12432e+07	1.01524e+07	1.17657e+07	1.15767e+07	1.46554e+07	6.84191e+06	5.82432e+06	6.20401e+06	8.92749e+06	9.79612e+06	8.9728e+06	8.87299e+06	1.00605e+07	1.14002e+07	7.93671e+06
Homoarginine	188.127	C7H16N4O2	Amino Acid	Urea cycle; Arginine and Proline Metabolism	14.774	1.37573e+07	1.98856e+07	2.52808e+07	1.39906e+07	1.38166e+07	2.78759e+07	1.9611e+07	1.58865e+07	1.69957e+07	2.72517e+07	1.38672e+07	5.31623e+06	3.31097e+07	2.7315e+07	7.1728e+06	2.91345e+07	8.18984e+06	1.62666e+07	2.93664e+07	3.28885e+07	6.83811e+06	2.24618e+07	3.39619e+07	9.40092e+06	3.97707e+06	8.74907e+06	2.76348e+06	2.21737e+07	1.26337e+06	1.25174e+07	2.04526e+07	2.1558e+07	2.25119e+07	1.58706e+07	1.64622e+07
Hydroxydecanoate	188.141	C10H20O3	Lipid	Fatty Acid, Monohydroxy	1.721	2.22328e+06	4.31639e+06	5.12634e+06	5.36826e+06	3.45006e+06	2.78552e+06	2.45407e+06	4.53424e+06	2.32205e+06	4.48405e+06	1.19388e+07	2.47622e+06	4.32109e+06	1.6855e+06	2.85016e+06	2.71295e+06	3.91027e+06	2.85909e+06	2.59206e+06	2.45978e+06	1.30202e+06	4.10887e+06	1.22334e+07	3.94575e+06	2.08165e+06	4.52152e+06	6.28514e+06	3.59141e+06	2.32683e+06	1.41285e+06	4.15165e+06	3.88562e+06	3.90111e+06	4.0201e+06	4.02224e+06
N6,N6,N6-Trimethyl-L-lysine	188.152	C9H20N2O2	Amino Acid	Lysine Metabolism	15.461	3.47322e+07	6.58604e+07	1.10072e+08	5.11041e+07	5.63041e+07	3.71595e+07	4.95414e+07	4.98607e+07	5.58793e+07	8.15233e+07	5.06246e+07	8.84318e+07	7.60653e+07	7.73382e+07	6.53837e+07	5.58191e+07	4.11002e+07	5.0162e+07	5.52314e+07	4.4205e+07	4.74987e+07	3.79578e+07	7.12113e+07	6.99985e+07	1.02015e+08	6.81182e+07	5.2156e+07	9.8975e+07	7.4361e+07	5.65166e+07	4.07899e+07	4.36404e+07	4.5461e+07	6.42715e+07	6.36616e+07
Carboxyethylvaline	189.1	C8H15NO4	Amino Acid	Leucine, Isoleucine and Valine Metabolism	1.885	413027	605676	760210	1.05725e+06	1.03166e+06	722568	633371	846743	730422	1.35567e+06	2.31604e+06	636945	939457	605152	784592	358491	557610	616863	1.07223e+06	497910	964177	416266	1.25691e+06	1.91793e+06	1.8191e+06	3.45119e+06	1.60123e+06	1.03471e+06	1.98192e+07	934074	1.20994e+06	1.17916e+06	1.25499e+06	1.50434e+06	1.49706e+06
Homocitrulline	189.111	C7H15N3O3	Amino Acid	Urea cycle; Arginine and Proline Metabolism	9.183	5.77764e+06	3.66966e+06	5.5605e+06	3.57447e+06	2.89246e+06	2.51112e+06	3.8596e+06	4.05905e+06	3.48176e+06	3.60117e+06	4.8739e+06	9.49377e+06	3.56869e+06	3.71063e+06	6.64941e+06	4.51615e+06	7.4252e+06	2.5192e+06	3.54242e+06	2.79325e+06	1.51842e+07	3.60413e+06	1.10228e+07	1.09108e+07	1.74124e+07	8.59163e+06	7.21981e+06	6.35252e+06	1.64696e+07	3.26282e+06	5.3903e+06	6.7198e+06	6.89285e+06	5.65258e+06	6.23543e+06
Pyrocatechol sulfate	189.994	C6H6O5S	Xenobiotics	Benzoate Metabolism	1.666	4.92372e+07	9.04108e+07	7.43525e+07	3.77264e+07	1.56606e+07	1.13468e+08	1.48801e+07	6.25978e+07	5.93299e+07	2.73611e+07	9.46288e+07	3.3009e+08	9.6169e+06	3.04767e+07	6.27129e+07	1.50556e+07	6.44626e+06	1.04226e+08	1.04972e+07	5.53512e+07	1.13875e+07	6.89139e+07	2.08587e+07	1.34008e+08	5.88035e+07	3.46045e+07	4.81195e+07	4.27357e+07	6.32001e+06	8.0442e+07	5.74012e+07	5.16467e+07	5.74298e+07	5.91094e+07	5.88912e+07
Oxalosuccinic acid	190.011	C6H6O7	Organic acid	TCA Cycle	10.852	6.13512e+06	4.65316e+06	5.16954e+06	6.71028e+06	3.1673e+06	4.78017e+06	4.18798e+06	8.78056e+06	8.26036e+06	4.23554e+06	4.07226e+06	6.43533e+06	6.73798e+06	4.61559e+06	1.04189e+07	4.44744e+06	4.52612e+06	4.83057e+06	6.44017e+06	6.28733e+06	1.55197e+06	4.76815e+06	7.19634e+06	7.38735e+06	3.87143e+06	6.32945e+06	8.3251e+06	5.17316e+06	8.94914e+06	4.25724e+06	4.99631e+06	4.95138e+06	4.83694e+06	4.90357e+06	5.49201e+06
Citrate	192.027	C6H8O7	TCA	TCA Cycle	18.037	8.12176e+08	1.5494e+09	1.06962e+09	1.4089e+09	1.18661e+09	8.40399e+08	1.71091e+09	2.23464e+09	1.42753e+09	5.43255e+08	5.99845e+08	6.16883e+08	1.06889e+09	1.42522e+09	6.84126e+08	1.23347e+09	1.4119e+09	1.52389e+09	1.00828e+09	6.60382e+08	4.13886e+08	9.31964e+08	1.76033e+09	8.64291e+08	4.95043e+08	1.37627e+09	1.43967e+09	9.99265e+08	7.56358e+08	7.1019e+08	1.00642e+09	1.23046e+09	1.15234e+09	1.14542e+09	9.12955e+08
Quinate	192.064	C7H12O6	Xenobiotics	Food Component/Plant	10.635	1.24692e+06	3.03904e+06	6.80481e+07	9.06411e+06	653275	1.42577e+06	2.57477e+06	1.14615e+06	434745	919716	6.09606e+06	1.26912e+08	379635	1.35451e+06	4.25857e+06	1.09262e+06	6.07455e+06	2.17883e+06	360418	932582	2.88854e+06	3.83007e+06	2.18409e+06	1.01572e+08	3.15494e+06	8.94221e+06	1.62836e+07	1.1226e+06	456262	7.96129e+07	1.89987e+07	1.90508e+07	1.76343e+07	1.77675e+07	1.89254e+07
D-Glucuronic acid	194.043	C6H10O7	Carbohydrate	Aminosugar Metabolism	6.035	2.29309e+06	2.71441e+06	2.64863e+06	5.09102e+06	2.51369e+06	1.06642e+07	3.40769e+06	3.52346e+06	4.62782e+06	6.09667e+06	1.14607e+06	5.64966e+06	4.64773e+06	785263	5.27346e+06	1.80949e+06	3.51242e+06	2.10696e+06	3.38696e+06	2.9694e+06	4.31615e+06	3.83426e+06	1.24228e+06	8.78573e+06	6.96609e+06	5.95512e+06	6.8552e+06	6.09474e+06	1.36041e+07	5.96649e+06	2.4347e+06	3.27559e+06	2.99149e+06	4.80459e+06	4.65296e+06
4-Hydroxy-3-methoxycinnamate	194.058	C10H10O4	Organic acid	Tyrosine Metabolism	5.272	406894	820448	341334	534116	719727	462220	830386	1.3168e+06	693524	624916	628296	1.32373e+06	434115	618594	1.13272e+06	568444	907475	725629	195636	488118	963159	514424	1.81156e+06	2.77642e+06	862765	895336	1.35729e+06	1.59439e+06	1.05976e+06	807104	663812	693715	657449	862757	877807
Caffeine	194.08	C8H10N4O2	Xenobiotics	Xanthine Metabolism	1.94	1.14238e+06	227438	4.55121e+07	5.24201e+07	1.08337e+06	1.29967e+06	6.40079e+06	4.51623e+06	88514.2	2.25414e+08	3.2716e+07	1.17957e+07	86510.4	2.44026e+07	9.8262e+06	119045	1.45602e+06	98434.2	282286	3.01598e+08	547529	1.61758e+07	138980	1.08018e+08	1.11691e+08	95364.6	1.61184e+06	86904.9	128034	1.07544e+08	2.14154e+07	2.29954e+07	2.57231e+07	3.53861e+07	3.31397e+07
3-hydroxyhippurate	195.053	C9H9NO4	Xenobiotics	Benzoate Metabolism	1.818	525887	445709	489201	359499	226131	166663	594887	422267	391363	442372	655444	1.37722e+07	217030	499111	730549	216283	652015	369890	382912	351336	812661	496702	352121	1.20038e+06	996938	859018	762672	500363	281640	979475	780273	792690	773069	873113	839298
D-Gluconate	196.059	C6H12O7	Xenobiotics	Food Component/Plant	12.403	3.07271e+07	3.77494e+07	3.42009e+07	3.59609e+07	3.19156e+07	3.78604e+07	6.26469e+07	8.55948e+07	4.01616e+07	3.80048e+07	8.83925e+07	6.63855e+07	3.17492e+07	5.28576e+07	5.97194e+07	3.45653e+07	4.98864e+07	2.81029e+07	2.09313e+07	6.11243e+07	1.78287e+08	4.82682e+07	9.91668e+07	5.04976e+07	5.20066e+07	6.5638e+07	6.73757e+07	6.37138e+07	1.41978e+08	5.88109e+07	7.25763e+07	7.38228e+07	6.12111e+07	5.9518e+07	6.58814e+07
1,7-Dimethyluric acid	196.06	C7H8N4O3	Xenobiotics	Xanthine Metabolism	2.223	166596	191473	2.04312e+06	518636	216157	188332	209671	238351	201703	2.87969e+06	188716	444534	192495	875369	336770	128635	161064	173398	163750	2.47295e+06	139340	92757.8	164248	5.36588e+06	850599	155285	174260	189896	152428	1.73186e+06	650003	696083	575917	505318	388417
Dihydroferulate	196.074	C10H12O4	Xenobiotics	Food Component/Plant	1.805	5.18341e+07	9.05553e+07	3.66373e+07	2.80565e+07	1.54729e+07	2.73431e+07	4.95891e+07	4.59603e+07	2.1458e+07	4.2501e+07	7.63835e+06	1.82487e+07	4.81073e+07	4.36391e+07	4.55217e+07	4.25943e+06	4.32474e+07	2.03019e+07	9.81117e+06	7.38295e+06	2.4055e+07	1.23347e+07	2.22592e+07	3.5637e+07	1.70182e+07	2.13915e+07	4.88568e+06	3.67422e+07	1.26374e+07	2.91482e+07	2.59542e+07	2.70453e+07	2.74447e+07	2.97853e+07	2.97821e+07
N-acetylhistidine	197.08	C8H11N3O3	Amino Acid	Histidine Metabolism	8.576	6.4696e+06	3.61058e+06	5.1136e+06	5.81088e+06	5.19321e+06	5.10662e+06	6.35314e+06	5.80387e+06	5.08059e+06	6.56534e+06	5.43799e+06	9.57696e+06	4.88057e+06	5.79134e+06	8.0085e+06	4.8502e+06	8.88555e+06	4.39195e+06	4.88335e+06	3.20506e+06	1.044e+07	3.98298e+06	8.7815e+06	4.78894e+06	3.76368e+06	1.29555e+07	9.24681e+06	6.49767e+06	2.25936e+07	7.44702e+06	7.4787e+06	6.96898e+06	7.45856e+06	7.26533e+06	6.85705e+06
4-vinylphenol sulfate	200.015	C8H8O4S	Xenobiotics	Benzoate Metabolism	1.425	2.81328e+06	1.74958e+06	1.99592e+06	1.51512e+07	1.42142e+06	3.67529e+06	1.19977e+06	1.51388e+07	6.10577e+06	3.72136e+06	5.00031e+06	3.09963e+07	1.56575e+06	9.1889e+06	3.06106e+07	4.82997e+06	4.69605e+07	1.76824e+07	2.18791e+06	6.74704e+06	3.72947e+06	1.37306e+07	5.69315e+06	5.46379e+06	5.1828e+06	2.62674e+07	1.64628e+06	1.75749e+07	195101	4.97794e+06	8.30383e+06	8.53235e+06	8.10088e+06	9.59131e+06	9.12169e+06
Dodecanoate	200.178	C12H24O2	Organic acid	Lipid Metabolism	1.088	8.79964e+07	9.61244e+07	8.93756e+07	8.55903e+07	7.94111e+07	7.62132e+07	6.63841e+07	6.84874e+07	5.48428e+07	7.36175e+07	1.62445e+08	5.03118e+07	9.04992e+07	3.51813e+07	5.72241e+07	5.00914e+07	8.75008e+07	5.70498e+07	9.6094e+07	5.49969e+07	5.5812e+07	7.04801e+07	6.45787e+07	7.67461e+07	1.87543e+07	8.73697e+07	1.20575e+08	6.6113e+07	6.35877e+07	5.43705e+07	1.16773e+08	1.17318e+08	1.14897e+08	1.03635e+08	1.10282e+08
Cysteine-S-sulfate	200.977	C3H7NO5S2	Amino Acid	Methionine, Cysteine, SAM and Taurine Metabolism	7.206	3.54163e+07	5.53256e+07	5.46912e+07	6.54577e+07	9.61175e+07	7.85707e+07	6.29448e+07	5.63948e+07	6.05108e+07	5.28027e+07	5.22318e+07	9.73312e+07	7.05796e+07	4.30996e+07	3.40985e+07	2.92424e+07	9.04426e+07	7.20865e+07	5.54544e+07	4.11802e+07	4.15198e+08	3.10116e+07	2.28189e+08	4.07243e+07	6.08117e+07	3.4303e+07	3.55795e+07	6.86387e+07	4.88055e+07	5.00507e+07	4.70954e+07	5.83366e+07	6.44937e+07	7.1684e+07	7.41464e+07
4-ethylphenylsulfate	202.03	C8H10O4S	Organic acid	#N/A	1.407	429146	6.46404e+07	645890	367396	3.03439e+06	4.86692e+06	942557	1.95674e+07	2.67386e+06	489914	2.61055e+06	1.35849e+06	2.21521e+06	1.52332e+06	5.30569e+06	432265	93975.7	1.95465e+07	137781	168336	2.37783e+06	5.21109e+07	507232	836830	595775	1.36012e+06	286937	1.34934e+07	97523.4	302947	5.77791e+06	5.73217e+06	5.25429e+06	6.69234e+06	6.3567e+06
Sebacate	202.121	C10H18O4	Lipid	Fatty Acid, Dicarboxylate	1.737	3.284e+06	2.00441e+06	1.92894e+06	1.6793e+06	2.32334e+06	1.35557e+06	2.70383e+06	2.87796e+06	1.8402e+06	3.46272e+06	3.36562e+06	2.23047e+06	1.67536e+06	1.32587e+06	2.43428e+06	2.6067e+06	2.56303e+06	2.22162e+06	1.54519e+06	3.63473e+06	1.51383e+06	2.11718e+06	2.75406e+06	4.48642e+06	2.10358e+06	3.31744e+06	3.1256e+06	2.57536e+06	7.0375e+06	1.92068e+06	2.90285e+06	2.60987e+06	2.67616e+06	3.49472e+06	2.768e+06
Dimethyl-L-arginine	202.143	C8H18N4O2	Amino Acid	Arginine Metabolism	13.575	7.32381e+07	7.57726e+07	8.33781e+07	1.30851e+08	5.90437e+07	7.82843e+07	5.9961e+07	7.83365e+07	1.11215e+08	1.20345e+08	1.00462e+08	1.01508e+08	7.93698e+07	7.016e+07	1.25605e+08	5.92862e+07	8.61878e+07	5.55059e+07	1.00899e+08	9.32385e+07	9.82319e+07	5.264e+07	7.09705e+07	1.19018e+08	1.10308e+08	1.53909e+08	8.24792e+07	9.56327e+07	1.2967e+08	6.59207e+07	4.2341e+07	4.74271e+07	5.30169e+07	7.42786e+07	7.77018e+07
Indole-3-pyruvate	203.059	C11H9NO3	Amino acid	Tryptophan Metabolism	2.999	1.16946e+07	1.08249e+07	1.04599e+07	1.12931e+07	1.08209e+07	7.06896e+06	1.32064e+07	7.06851e+06	1.38705e+07	7.8264e+06	1.06923e+07	1.55747e+07	1.04416e+07	1.37387e+07	9.72183e+06	7.93403e+06	5.68715e+06	6.98063e+06	9.25895e+06	1.16189e+07	2.08338e+07	1.01881e+07	4.86773e+06	1.2578e+07	9.68123e+06	2.66656e+07	6.7318e+06	1.26873e+07	3.73308e+06	2.24156e+07	1.15018e+07	1.17762e+07	1.19543e+07	1.13684e+07	1.13433e+07
O-Acetyl-L-carnitine	203.116	C9H17NO4	Lipid	Fatty Acid Metabolism (Acyl Carnitine, Short Chain)	4.872	7.1282e+08	8.29487e+08	8.64092e+08	9.41259e+08	7.61306e+08	7.20974e+08	7.11869e+08	1.05531e+09	7.70433e+08	8.16599e+08	7.41717e+08	5.93667e+08	6.33114e+08	7.17046e+08	5.64779e+08	7.65508e+08	8.71669e+08	4.81866e+08	5.77388e+08	5.04093e+08	9.6438e+08	6.38588e+08	1.29479e+09	1.18077e+09	9.44068e+08	7.88064e+08	1.04076e+09	7.46222e+08	1.51167e+09	6.57202e+08	9.41398e+08	9.39752e+08	9.49603e+08	8.40963e+08	8.68379e+08
4-methoxyphenol sulfate	204.01	C7H8O5S	Xenobiotics	Benzoate Metabolism	1.524	1.56886e+07	1.76476e+08	4.62911e+06	627244	1.43264e+06	7.29374e+06	9.5104e+06	3.47357e+06	5.00362e+06	1.79204e+06	4.24204e+07	1.68276e+07	4.48635e+07	5.27651e+06	1.96749e+07	646120	1.47524e+06	9.01985e+06	1.65056e+06	4.35961e+06	2.8872e+06	8.83066e+06	1.39904e+07	1.24888e+07	2.52412e+07	3.29158e+06	6.02358e+06	2.84609e+07	5.97578e+06	2.90176e+06	1.66537e+07	1.62018e+07	1.65532e+07	1.73598e+07	1.73029e+07
L-Tryptophan	204.09	C11H12N2O2	Amino Acid	Tryptophan Metabolism	4.658	1.04216e+09	1.12923e+09	1.11469e+09	1.38461e+09	1.23783e+09	1.07647e+09	1.27582e+09	1.09645e+09	1.30824e+09	1.25674e+09	1.44631e+09	1.4156e+09	1.37027e+09	1.14154e+09	8.01482e+08	8.60424e+08	8.33104e+08	1.03729e+09	1.22086e+09	1.38036e+09	1.50092e+09	9.66276e+08	7.34006e+08	1.40509e+09	9.48385e+08	9.71306e+08	6.61355e+08	1.43929e+09	6.04126e+08	1.12498e+09	9.28775e+08	9.56432e+08	1.01861e+09	1.17761e+09	1.1401e+09
Val-Ser	204.111	C8H16N2O4	Peptide	#N/A	11.112	339978	366933	363487	369728	355493	351066	340990	371103	381275	359938	368421	1.47312e+06	378396	419092	369460	329093	1.25971e+07	353123	361790	344416	1.16157e+06	371840	334948	368844	326601	364630	349600	365959	352615	3.31154e+07	1.29331e+06	1.2006e+06	1.26503e+06	1.29064e+06	1.32466e+06
Xanthurenate	205.038	C10H7NO4	Amino Acid	Tryptophan Metabolism	9.496	2.03727e+06	1.80077e+06	2.31e+06	2.00853e+06	2.97145e+06	1.14618e+06	2.02528e+06	888226	1.95088e+06	2.19836e+06	2.14801e+06	4.20246e+06	1.45447e+06	2.19739e+06	2.19252e+06	2.29474e+06	1.59039e+06	1.66488e+06	1.17894e+06	1.33726e+06	1.69692e+07	653833	2.42484e+06	1.84298e+06	1.57877e+06	864391	421218	2.89195e+06	1.45671e+07	2.18348e+06	2.84739e+06	2.90802e+06	2.95153e+06	3.02893e+06	2.87077e+06
Indolelactate	205.074	C11H11NO3	Amino Acid	Tryptophan Metabolism	4.151	4.84345e+07	3.48168e+07	6.06801e+07	4.55194e+07	5.08698e+07	5.08254e+07	6.00522e+07	2.5675e+07	5.35179e+07	4.412e+07	4.94849e+07	7.03899e+07	4.22944e+07	5.52837e+07	6.6708e+07	3.84615e+07	3.08996e+07	4.11458e+07	3.88367e+07	4.52329e+07	3.5579e+08	3.60969e+07	6.01796e+07	8.68289e+07	4.38916e+07	1.15068e+08	2.75753e+07	6.95803e+07	7.25543e+07	1.23568e+08	7.16602e+07	6.07071e+07	6.88864e+07	5.70405e+07	6.73822e+07
gamma-Asarone	208.11	C12H16O3	Xenobiotics	#N/A	1.697	1.09775e+08	1.11211e+08	5.67043e+07	6.19998e+07	4.71018e+07	8.00283e+07	7.02273e+07	6.07243e+07	7.5796e+07	9.05709e+07	6.23855e+07	9.99399e+07	1.0135e+08	2.58328e+08	5.5612e+07	7.84514e+07	6.92415e+07	3.90916e+07	4.01747e+07	7.75821e+07	3.92102e+07	7.06184e+07	4.85369e+07	1.7072e+08	3.05626e+07	3.66647e+07	4.25309e+07	3.4204e+07	2.17029e+07	3.93554e+07	6.7116e+07	6.78526e+07	7.21679e+07	8.26375e+07	7.47394e+07
sedoheptulose	210.074	C7H14O7	Carbohydrate	Pentose Metabolism	3.979	7.62516e+07	7.40525e+07	5.69525e+07	1.34069e+08	1.09574e+08	8.05075e+07	1.15969e+08	6.5793e+07	1.3142e+08	8.38511e+07	1.48954e+07	4.91828e+07	9.78904e+07	6.01061e+07	9.63641e+07	8.04411e+07	7.90648e+07	1.44541e+08	1.52894e+08	6.84242e+07	3.40082e+07	7.4422e+07	8.7188e+07	9.65239e+07	5.4825e+07	6.03109e+07	2.93251e+07	1.30646e+08	3.52781e+07	1.06119e+08	7.91954e+07	7.93569e+07	8.06097e+07	8.33369e+07	8.36504e+07
Linalyl propionate	210.162	C13H22O2	Organic acid	#N/A	1.656	4.84165e+07	7.99641e+07	9.71553e+07	4.69836e+07	8.13849e+07	4.82779e+07	7.00318e+07	1.21185e+08	3.78471e+07	5.4117e+07	4.6817e+07	4.09415e+07	5.07767e+07	6.33271e+07	7.31605e+07	3.32714e+07	6.5375e+07	3.43059e+07	3.64623e+07	1.19962e+08	1.61093e+08	7.48132e+07	9.47671e+07	8.32589e+07	8.09828e+07	8.50588e+07	6.84974e+07	7.67701e+07	1.29821e+08	4.53767e+07	5.98035e+07	5.834e+07	6.47272e+07	6.79623e+07	7.1577e+07
Indoxyl sulfate	213.01	C8H7NO4S	Amino Acid	Tryptophan Metabolism	2.571	5.70485e+08	1.55643e+08	2.10971e+08	1.7755e+08	2.18464e+08	2.27932e+08	4.44594e+08	9.35723e+07	2.82486e+08	1.47552e+08	5.70697e+08	3.6154e+08	1.07351e+08	2.5312e+08	4.69346e+08	8.07385e+07	1.06288e+08	4.70788e+08	1.60564e+08	2.24533e+08	1.95884e+08	1.1716e+08	1.89369e+08	1.72466e+08	2.9051e+08	1.91596e+08	1.9199e+08	4.59079e+08	2.90532e+08	8.60827e+07	2.68588e+08	2.6076e+08	2.61882e+08	2.47922e+08	2.56086e+08
3-Oxododecanoic acid	214.157	C12H22O3	Organic acid	#N/A	1.097	1.2358e+07	2.11098e+07	2.82467e+07	2.26112e+07	2.28488e+07	2.43674e+07	2.27858e+06	2.68156e+07	1.63087e+07	2.668e+07	1.28784e+07	2.82563e+06	1.89822e+07	1.51846e+07	9.00226e+06	1.22278e+07	2.35692e+07	5.41937e+06	1.18794e+07	4.00968e+06	3.11557e+06	7.41929e+06	3.0458e+07	1.12069e+07	3.78273e+06	6.06362e+06	8.74396e+06	7.88891e+06	1.5686e+07	3.15998e+06	1.53187e+07	1.36666e+07	1.4762e+07	1.41184e+07	1.55327e+07
4-acetylphenol sulfate	216.01	C8H8O5S	Xenobiotics	#N/A	1.459	126220	279584	732772	149332	49080.6	60241.6	1.27115e+06	135622	87340.7	42789.5	321127	261735	134361	688561	3.30311e+06	2.81276e+06	2.02332e+06	4.91462e+06	126268	127738	124001	1.31995e+07	102055	519679	339487	667020	108138	227473	96004.9	1.82214e+06	1.05197e+06	1.17692e+06	1.02991e+06	1.02214e+06	981163
N-Acetyl-L-arginine	216.122	C8H16N4O3	Amino Acid	Urea cycle; Arginine and Proline Metabolism	6.437	3.07413e+06	3.64151e+06	3.27056e+06	3.65864e+06	1.61694e+06	2.2248e+06	1.80472e+06	3.31665e+06	1.63239e+06	2.71177e+06	3.51078e+06	1.18274e+07	2.38768e+06	4.20448e+06	7.48701e+06	8.89237e+06	3.08537e+06	3.96943e+06	2.03857e+06	2.61985e+06	2.87081e+06	5.2812e+06	3.80272e+06	2.39296e+06	2.28518e+06	2.3431e+06	1.94904e+06	5.53983e+06	2.09781e+06	5.58972e+06	5.82683e+06	5.39198e+06	5.13722e+06	4.27865e+06	4.44279e+06
12-Hydroxydodecanoate	216.173	C12H24O3	Organic acid	#N/A	1.09	1.68051e+07	2.93813e+07	4.26136e+07	4.07695e+07	2.13839e+07	1.81011e+07	1.14521e+07	2.75305e+07	1.20001e+07	3.57337e+07	8.0382e+06	5.38793e+06	1.75349e+07	8.48792e+06	8.4974e+06	7.7641e+06	3.18285e+07	6.48615e+06	2.74718e+07	6.50894e+06	5.41999e+06	7.1547e+06	4.57928e+07	1.09599e+07	5.59634e+06	7.19619e+06	1.23651e+07	1.24899e+07	1.7428e+07	3.87501e+06	1.63215e+07	1.91401e+07	1.83993e+07	1.78767e+07	2.07412e+07
N-Acetyl-L-citrulline	217.107	C8H15N3O4	Amino Acid	Urea cycle; Arginine and Proline Metabolism	2.783	135405	89035.2	137182	122906	101786	84582.9	86311.3	88703.7	82493.2	139442	263551	2.37803e+06	111786	261909	457658	99547.7	75744.5	91708.4	87051.2	95274.4	82824.8	77775.6	207776	83196.8	83443.4	96098.1	79330.4	406248	81993.7	287552	86030.9	89236.5	186712	165508	197356
propionylcarnitine	217.131	C10H19NO4	Lipid	Fatty Acid Metabolism (also BCAA Metabolism)	6.842	9.51679e+07	9.82244e+07	1.31367e+08	1.50538e+08	1.43057e+08	1.27657e+08	1.175e+08	8.38094e+07	1.27884e+08	1.60745e+08	3.82972e+08	1.37756e+08	1.2753e+08	1.50723e+08	1.07061e+08	8.14914e+07	7.22506e+07	1.22955e+08	1.22145e+08	8.57991e+07	1.9239e+08	8.76163e+07	2.32043e+08	1.97598e+08	2.18379e+08	8.96766e+07	8.96771e+07	2.15979e+08	2.07083e+08	1.19509e+08	1.5443e+08	1.52653e+08	1.50721e+08	1.4176e+08	1.49313e+08
3-hydroxysebacate	218.116	C10H18O5	Lipid	Fatty Acid, Monohydroxy	1.836	291854	614266	321226	2.30526e+06	423513	297786	552433	441417	404469	494292	1.24276e+06	583883	270040	405461	709733	618066	1.01912e+06	443633	216589	295618	841053	609988	1.5273e+06	1.43658e+06	290464	954550	1.09125e+06	465844	1.28388e+06	390270	375008	572807	526585	666452	544018
8-methoxykynurenate	219.053	C11H9NO4	Amino Acid	Tryptophan Metabolism	1.859	108991	253510	343297	157011	231977	102747	126656	147081	135257	298189	113383	266797	235564	122060	355915	141332	269746	94019.2	137623	107416	934659	109019	582463	237642	139824	99308.8	122816	397754	6.98814e+06	97490.9	145063	181225	118022	409810	382884
D-Pantothenate	219.111	C9H17NO5	pantothenate	Cofactors and Vitamins	6.236	1.69737e+07	2.21434e+07	4.25179e+07	2.47561e+07	1.74617e+07	2.67638e+07	2.09564e+07	8.75338e+07	2.55005e+07	3.08162e+07	2.90195e+07	2.57906e+07	3.04926e+07	3.07501e+07	2.41651e+07	2.18648e+07	2.44916e+07	1.85464e+07	2.11271e+07	1.59658e+07	3.36585e+07	4.91394e+07	1.64033e+07	3.35374e+07	2.86468e+07	3.50592e+07	1.91622e+07	2.34625e+07	3.79261e+06	2.51417e+07	2.80264e+07	2.77193e+07	2.90401e+07	2.65343e+07	2.78193e+07
L-Cystathionine	222.067	C7H14N2O4S	Amino Acid	Methionine, Cysteine, SAM and Taurine Metabolism	12.8	988373	1.4159e+06	1.22679e+06	1.35231e+06	1.29776e+06	1.22299e+06	1.02612e+06	1.46337e+06	1.43861e+06	1.34595e+06	1.23965e+06	1.88748e+07	960717	1.01882e+06	1.68882e+06	592607	865833	765400	1.51291e+06	851487	6.47066e+06	1.02476e+06	3.59495e+06	869196	1.03491e+06	1.85329e+06	1.11322e+06	1.33072e+06	1.18254e+07	989916	1.26344e+06	802035	946060	1.06276e+06	1.4105e+06
N-Acetyl-D-glucosaminitol	223.106	C8H17NO6	Amino Acid	#N/A	4.324	1.56855e+06	4.05689e+06	1.95404e+06	2.48639e+06	1.22629e+06	1.71184e+06	2.152e+06	1.84123e+06	2.72168e+06	2.90302e+06	4.61618e+06	3.58303e+06	1.75308e+06	3.72141e+06	4.49534e+06	2.43163e+06	2.02108e+06	1.9712e+06	1.23742e+06	5.16164e+06	2.44427e+07	2.14847e+06	5.22482e+06	7.45464e+06	1.33891e+07	1.22957e+07	1.43389e+07	7.81033e+06	1.01313e+06	4.43811e+06	2.18537e+06	2.56622e+06	3.07405e+06	4.78515e+06	4.68014e+06
3-Hydroxy-DL-kynurenine	224.08	C10H12N2O4	Amino Acid	Tryptophan Metabolism	5.298	285543	114765	130684	109348	123566	114379	108217	102058	103169	104398	126153	151402	103630	121923	494650	128337	104996	129199	103568	118167	232757	125840	143715	199249	117060	123985	200717	169719	8.4046e+06	124060	307152	309789	340646	344121	307035
Linalyl butyrate	224.178	C14H24O2	Lipid	Long Chain Polyunsaturated Fatty Acid (n3 and n6)	1.632	2.38569e+06	6.6225e+06	6.89816e+06	2.40827e+06	2.62487e+06	5.47429e+06	89518	3.34935e+06	4.74836e+06	1.1498e+07	2.19068e+06	1.3841e+06	3.86943e+06	1.97706e+06	2.73803e+06	1.95639e+06	1.87453e+06	4.39399e+06	8.32731e+06	2.64721e+06	2.32748e+06	4.09337e+06	3.12339e+06	1.8578e+06	2.00172e+06	1.79124e+06	2.39894e+06	1.59237e+06	2.06425e+06	2.33932e+06	1.74454e+06	1.91732e+06	1.95573e+06	2.35775e+06	1.32228e+06
Methyl dihydrojasmonate	226.157	C13H22O3	Organic acid	#N/A	1.651	7.75433e+06	2.99565e+07	4.10398e+07	1.75062e+07	3.0399e+07	8.00358e+06	2.70423e+07	3.91146e+07	7.05879e+06	9.55117e+06	1.7451e+07	5.2562e+06	2.31208e+07	2.07013e+07	7.49633e+06	1.22151e+07	3.17637e+07	4.82235e+06	1.21267e+07	6.02148e+07	7.20426e+07	3.16875e+07	2.75952e+07	3.92847e+07	2.8823e+07	4.0098e+07	2.91268e+07	2.58109e+07	6.66401e+07	1.50475e+07	2.70301e+07	2.31821e+07	3.18358e+07	3.30972e+07	2.8694e+07
myristoleate	226.194	C14H26O2	Lipid	Long Chain Monounsaturated Fatty Acid	1.044	2.55414e+07	2.95133e+07	3.14646e+07	4.6303e+07	1.95645e+07	1.63816e+07	1.44273e+07	2.76516e+07	1.21254e+07	3.07812e+07	1.17649e+07	4.68928e+06	2.05433e+07	9.77208e+06	6.39749e+06	8.73821e+06	5.90509e+07	1.5561e+06	3.39427e+07	2.65846e+06	3.08352e+06	9.45924e+06	5.72999e+07	1.10186e+07	2.27339e+06	5.44114e+06	1.83939e+07	2.03463e+07	2.54746e+07	1.49084e+06	2.00714e+07	2.12824e+07	2.27887e+07	2.18618e+07	1.97334e+07
Prolylhydroxyproline	228.111	C10H16N2O4	Amino Acid	Proline Metabolism	8.618	9.41972e+06	9.09158e+06	7.08191e+06	1.28252e+07	1.66802e+07	1.40367e+07	7.98529e+06	3.17414e+07	1.10932e+07	1.75466e+07	5.37649e+06	1.29322e+08	9.04296e+06	1.70119e+07	1.41274e+07	1.11397e+07	9.71283e+06	6.78677e+07	1.63103e+07	1.0595e+07	1.02065e+08	1.28497e+07	5.78014e+07	3.5162e+07	3.81574e+07	2.73385e+07	4.61124e+07	2.22886e+07	1.62213e+08	1.07014e+07	2.67028e+07	3.07747e+07	2.65232e+07	2.47907e+07	2.54249e+07
Leucylproline	228.147	C11H20N2O3	Amino Acid	Urea cycle; Arginine and Proline Metabolism	5.107	4.83275e+07	4.62735e+07	8.85153e+07	7.57874e+07	8.07968e+07	6.84194e+07	5.05671e+07	7.2777e+07	6.5009e+07	6.70675e+07	4.39306e+07	1.26409e+08	4.53703e+07	1.02012e+08	1.09169e+08	7.03899e+07	6.19224e+07	5.82085e+07	4.98932e+07	4.10651e+07	1.1404e+08	6.78779e+07	1.44455e+08	7.53406e+07	9.91404e+07	8.8287e+07	8.06453e+07	1.16495e+08	1.19984e+08	7.03815e+07	9.02631e+07	6.71082e+07	8.47459e+07	7.77332e+07	3.72265e+07
Myristate	228.21	C14H28O2	Organic acid	#N/A	1.058	2.53161e+08	2.27095e+08	2.80662e+08	2.62557e+08	1.98057e+08	2.05104e+08	1.69833e+08	1.81343e+08	1.67048e+08	1.99396e+08	2.80519e+08	1.92585e+08	2.23383e+08	1.79512e+08	1.88938e+08	1.70257e+08	3.0271e+08	1.64551e+08	2.82727e+08	1.79383e+08	2.13429e+08	1.9195e+08	2.41726e+08	1.94301e+08	1.62472e+08	1.75965e+08	2.83773e+08	1.9116e+08	1.82299e+08	1.61753e+08	2.52774e+08	2.54726e+08	2.51606e+08	2.42969e+08	2.39072e+08
ergothioneine	229.088	C9H15N3O2S	Xenobiotics	Food Component/Plant	8.843	1.07883e+08	1.07084e+08	4.26699e+07	1.73822e+08	1.42897e+08	9.70947e+07	8.9176e+07	2.49798e+08	1.59069e+08	1.23875e+08	1.4412e+08	4.40536e+07	4.31136e+07	5.38163e+07	2.37138e+07	7.19438e+07	3.04233e+07	3.44756e+07	4.62056e+07	9.75404e+07	9.11224e+07	4.89876e+07	1.30526e+08	3.82598e+07	1.17707e+08	2.96657e+07	4.48116e+07	6.227e+07	2.4512e+08	1.39348e+08	7.05628e+07	9.09385e+07	9.50608e+07	9.36537e+07	9.33012e+07
thymol sulfate	230.062	C10H14O4S	Xenobiotics	Food Component/Plant	1.358	220697	1.08665e+06	538313	636682	336176	251978	1.69431e+06	80051.6	89918.5	113374	306504	81007.8	77236.1	1.01752e+06	258134	62574.3	258413	593462	169991	266684	63150.3	166683	325963	106021	224788	69237.8	418510	7.7012e+06	126130	92793.5	423093	446177	584385	544194	491800
dodecanedioate	230.152	C12H22O4	Organic acid	#N/A	1.712	2.97354e+06	1.81767e+06	1.61446e+06	1.00467e+06	1.11824e+06	3.63259e+06	1.6203e+06	1.0768e+06	1.46554e+06	1.67149e+06	2.24602e+06	1.08971e+06	966698	670933	794725	1.21818e+06	1.48496e+06	1.47686e+06	664851	760250	794917	1.57483e+06	2.1955e+06	2.02491e+06	535160	1.42451e+06	1.69914e+06	1.14618e+06	572284	869349	1.60235e+06	1.67511e+06	1.74408e+06	1.71961e+06	1.47688e+06
Valylleucine	230.163	C11H22N2O3	Peptide	#N/A	4.31	714427	848835	1.39173e+06	2.17909e+06	1.49795e+06	1.02626e+06	7.99477e+06	1.81086e+06	1.07518e+06	1.23435e+06	1.33272e+06	670678	4.01513e+06	695192	831463	748188	498169	1.28486e+06	965606	2.16452e+06	320277	307025	317289	271346	521219	446904	656798	1.38039e+06	189508	1.72643e+06	1.27953e+06	1.23565e+06	1.84724e+06	1.61949e+06	1.09778e+06
succinic-cysteine	237.031	C7H11NO6S	Amino Acid	Glutatithione, Cysteine Metabolism	7.918	695496	1.40209e+06	933189	1.02838e+06	998857	1.37638e+06	896895	1.11014e+06	1.47425e+06	1.04041e+06	1.21541e+06	1.43298e+06	1.38106e+06	1.6346e+06	2.86567e+06	671241	1.71378e+06	1.04462e+06	1.15627e+06	895556	1.27546e+08	9.6453e+06	1.73582e+07	3.67433e+07	7.03022e+07	7.7412e+07	6.70333e+07	1.0246e+07	6.99383e+07	1.58229e+07	9.18261e+06	1.06409e+07	1.22887e+07	1.5601e+07	1.56984e+07
HEPES	238.099	C8H18N2O4S	Xenobiotics	Chemical	12.737	1.13657e+10	1.91574e+10	1.61162e+10	1.65903e+10	1.73255e+10	1.58245e+10	1.32106e+10	1.87276e+10	1.87137e+10	1.68414e+10	6.03509e+09	2.08228e+06	9.41733e+09	1.18371e+10	8.16364e+09	5.44329e+09	1.99459e+06	7.40363e+09	6.98995e+09	6.23325e+09	1.95409e+06	6.88677e+09	1.83324e+06	8.75777e+09	1.21467e+10	7.77128e+09	1.32857e+10	7.88319e+09	2.19249e+06	1.96656e+06	8.93912e+09	8.91081e+09	9.17714e+09	9.89166e+09	1.00791e+10
L-Cystine	240.024	C6H12N2O4S2	Amino Acid	Methionine, Cysteine, SAM and Taurine Metabolism	12.561	1.39507e+08	1.82196e+08	1.45389e+08	2.40919e+08	1.55656e+08	2.40165e+08	1.90128e+08	1.48687e+08	2.20517e+08	1.70759e+08	2.73034e+08	4.30029e+08	1.68025e+08	1.93914e+08	3.06402e+08	2.17602e+08	2.57911e+08	1.55951e+08	1.35942e+08	7.30088e+07	2.368e+08	3.26128e+08	3.75497e+08	2.61963e+08	2.41603e+08	7.15254e+07	1.43035e+08	4.02675e+08	8.08595e+07	2.66711e+08	1.57618e+08	1.62722e+08	1.7075e+08	2.12246e+08	2.12736e+08
Propyl 1-propyl disulfide	240.067	C9H20OS3	Xenobiotics		1.623	5.44197e+06	2.07744e+06	4.74645e+06	2.88441e+06	4.81692e+06	2.80076e+06	4.1109e+06	4.04033e+06	3.21744e+06	2.82363e+06	3.32287e+06	3.38357e+06	3.20107e+06	4.36545e+06	2.86772e+06	4.12954e+06	3.08868e+06	7.20519e+06	2.82642e+06	2.81731e+06	3.83288e+06	4.83726e+06	2.05131e+07	3.72253e+06	9.44899e+06	1.33519e+07	1.58874e+07	3.95432e+06	3.56074e+06	8.52297e+06	4.03802e+07	4.06347e+07	4.66933e+07	5.16582e+07	4.83723e+07
3-carboxy-4-methyl-5-propyl-2-furanpropanoate	240.1	C12H16O5	Lipid	Fatty Acid, Dicarboxylate	1.714	3.2563e+08	4.0262e+08	1.78883e+08	4.42821e+08	5.47696e+07	1.74298e+08	1.81068e+08	3.07633e+08	1.4162e+08	5.2412e+08	5.81899e+07	3.68947e+08	2.1215e+08	8.14554e+08	4.67633e+08	3.09139e+07	6.4882e+08	9.96106e+07	6.96335e+07	8.85449e+07	4.72997e+08	9.97795e+07	2.19985e+08	3.50252e+08	9.04963e+07	2.82962e+08	7.54892e+07	1.34401e+08	1.60598e+07	1.23058e+08	2.26889e+08	2.32232e+08	2.49746e+08	2.65282e+08	2.70896e+08
L-Anserine	240.122	C10H16N4O3	Peptide	?	15.752	314473	369851	627256	350458	360463	356158	313784	386683	388535	354868	1.51131e+06	330066	408012	465625	440969	306682	332808	1.5048e+06	353829	1.59271e+06	7.34366e+06	552941	427428	376164	754300	1.62465e+06	1.24841e+06	1.0212e+06	344415	362931	462153	570000	611674	489071	479578
6-Ketomyristic acid	242.189	C14H26O3	Organic acid	Fatty Acid, Dicarboxylate	1.05	1.68736e+07	2.27021e+07	3.83897e+07	4.16386e+07	2.01552e+07	2.37867e+07	9.71539e+06	3.27764e+07	1.22509e+07	3.85113e+07	7.33859e+06	2.38118e+06	2.22959e+07	1.28282e+07	7.25034e+06	1.04287e+07	3.41367e+07	4.64915e+06	2.93105e+07	3.32824e+06	2.62857e+06	6.88989e+06	7.82992e+07	1.01173e+07	4.48473e+06	5.50114e+06	1.22914e+07	1.3885e+07	2.849e+07	2.34039e+06	1.60918e+07	2.00494e+07	1.82065e+07	1.81238e+07	1.56866e+07
pentadecanoate	242.225	C15H30O2	Organic acid	Fatty Acid, Dicarboxylate	1.027	2.31716e+07	3.02666e+07	3.66067e+07	2.34133e+07	2.06924e+07	2.04681e+07	1.52466e+07	1.53945e+07	1.43362e+07	1.76635e+07	2.87413e+07	1.89938e+07	2.09203e+07	1.47779e+07	1.28042e+07	1.33332e+07	2.58694e+07	1.18252e+07	1.87248e+07	1.17119e+07	1.37857e+07	1.68705e+07	2.38695e+07	1.51491e+07	1.29791e+07	1.33216e+07	3.27595e+07	1.61512e+07	1.46093e+07	1.08858e+07	2.23134e+07	2.55287e+07	2.54733e+07	2.39881e+07	2.37375e+07
Tiglylcarnitine	243.147	C12H21NO4	Lipid	Carnitine Metabolism	4.104	3.18501e+06	2.51207e+06	4.1057e+06	3.22186e+06	3.21506e+06	1.77255e+06	1.25707e+06	2.61619e+06	2.33084e+06	2.92175e+06	2.22377e+06	2.45271e+06	2.72813e+06	4.82659e+06	2.41123e+06	1.6226e+06	1.5018e+06	1.31939e+06	1.50799e+06	846941	4.71536e+06	1.50158e+06	2.03871e+06	3.92045e+06	2.44219e+06	2.62177e+06	1.35825e+06	2.64006e+06	5.05658e+06	4.48395e+06	2.54668e+06	2.32047e+06	2.81757e+06	2.51181e+06	2.69455e+06
Eugenol sulfate	244.041	C10H12O5S	Xenobiotics	Food Component/Plant	1.051	5.57896e+06	1.31864e+06	3.5011e+07	1.13087e+07	1.53161e+06	1.27301e+06	4.29049e+06	3.43619e+06	1.28985e+07	8.08306e+06	6.72794e+06	5.03352e+06	1.19842e+06	1.30097e+06	2.21083e+06	1.98964e+06	1.51105e+06	1.36094e+07	1.39329e+06	1.27415e+06	1.71881e+06	3.27145e+06	1.3784e+06	1.32269e+06	1.14612e+06	8.50008e+06	2.59151e+06	2.25744e+06	1.34113e+06	1.20097e+06	4.80126e+06	4.37107e+06	6.21751e+06	5.38956e+06	4.68546e+06
Uridine	244.07	C9H12N2O6	Nucleotide	Pyrimidine Metabolism, Uracil containing	2.864	3.83688e+07	4.94785e+07	5.04355e+07	4.11107e+07	4.19403e+07	2.9972e+07	4.4514e+07	2.26549e+07	2.39796e+07	3.38147e+07	4.45309e+07	3.13108e+07	5.22108e+07	5.57687e+07	3.99735e+07	5.47424e+07	4.84155e+07	5.18815e+07	5.53742e+07	5.57961e+07	1.34821e+07	1.43832e+07	5.27439e+07	4.64414e+07	3.11137e+07	5.71279e+07	3.21327e+07	5.33358e+07	5.37508e+06	3.35918e+07	3.65699e+07	3.87304e+07	4.04889e+07	4.04434e+07	4.08084e+07
2-Methylbutyroylcarnitine	245.163	C12H23NO4	Amino Acid	Leucine, Isoleucine and Valine Metabolism	4.005	2.57653e+07	2.35222e+07	3.65079e+07	2.42715e+07	2.77422e+07	2.06678e+07	2.42248e+07	1.32311e+07	3.04522e+07	3.44674e+07	4.33857e+07	2.03248e+07	1.83119e+07	4.03428e+07	3.47613e+07	1.28129e+07	1.68727e+07	2.85643e+07	3.79614e+07	1.74995e+07	5.04155e+07	1.79078e+07	3.96891e+07	3.82584e+07	3.7829e+07	1.26639e+07	1.06422e+07	3.32568e+07	1.35813e+08	2.77951e+07	2.9832e+07	3.06829e+07	3.1861e+07	3.0369e+07	3.32064e+07
[3-(4-methoxyphenyl)propoxy]sulfonic acid	246.057	C10H14O5S	Organic acid	#N/A	1.418	1.01636e+07	1.46338e+07	1.77543e+06	1.90614e+07	7.68281e+06	7.40963e+06	4.26171e+06	7.89787e+06	4.98126e+06	3.43382e+06	3.56021e+06	56790.4	1.44181e+06	8.00642e+06	3.33766e+06	1.37222e+07	446839	1.06146e+07	3.50544e+07	2.52679e+06	4.80184e+07	3.35531e+06	614149	5.50398e+07	4.19589e+06	1.36844e+07	1.6423e+07	4.64685e+06	92887	657540	7.57613e+06	7.60072e+06	8.09604e+06	9.06964e+06	9.52365e+06
Dihydrouridine	246.086	C9H14N2O6	Nucleotide	Pyrimidine Metabolism, Uracil containing	3.072	8.20204e+06	7.35858e+06	6.13433e+06	1.0628e+07	6.51217e+06	6.12004e+06	7.49848e+06	8.08272e+06	6.88392e+06	7.17479e+06	7.18274e+06	1.43068e+07	6.50512e+06	9.24904e+06	1.94356e+07	9.24397e+06	1.04202e+07	7.44011e+06	6.24144e+06	5.53218e+06	1.0171e+07	6.67268e+06	1.43238e+07	1.73101e+07	1.22708e+07	1.14746e+07	1.41521e+07	1.17176e+07	1.90359e+07	1.02996e+07	7.70363e+06	8.28799e+06	9.21544e+06	1.01482e+07	9.99108e+06
N-Acetyltryptophan	246.1	C13H14N2O3	Amino Acid	Tryptophan Metabolism	1.855	1.08147e+06	877035	751832	713982	702734	772621	873948	1.12572e+06	838965	814389	1.12555e+06	1.0889e+06	1.11807e+06	873428	1.15489e+06	715992	844237	768253	897092	978634	9.86442e+08	751260	1.2931e+06	811676	1.40218e+06	740662	1.19425e+06	1.10041e+06	2.42986e+06	877588	2.73881e+07	3.03356e+07	3.09069e+07	3.61739e+07	3.57169e+07
gamma-glutamylvaline	246.121	C10H18N2O5	Peptide	Gamma-glutamyl Amino Acid	11.529	1.59765e+07	1.02164e+07	2.63876e+07	1.08892e+07	1.33237e+07	7.99774e+06	7.0764e+06	1.02864e+07	9.73282e+06	1.30081e+07	4.43458e+07	2.96621e+07	1.21052e+07	3.10511e+07	1.56096e+07	2.11877e+07	1.25171e+07	1.77449e+07	1.26906e+07	5.64453e+06	4.08002e+07	2.10549e+07	1.90807e+07	2.4914e+07	2.95564e+07	3.01322e+07	1.47725e+07	1.34575e+07	1.34249e+08	3.30484e+07	2.23178e+07	2.24881e+07	1.91175e+07	2.151e+07	2.18759e+07
3-hydroxybutyrylcarnitine	247.142	C11H21NO5	Lipid	Fatty Acid Metabolism (Acyl Carnitine, Hydroxy)	5.189	3.26149e+06	5.20024e+06	8.00518e+06	5.97805e+06	5.21299e+06	4.68522e+06	5.75552e+06	1.05008e+07	1.25726e+07	5.2204e+06	7.23648e+06	2.76334e+06	4.57277e+06	4.95275e+06	4.08919e+06	1.09381e+07	7.77579e+06	3.23833e+06	2.91387e+06	1.82658e+06	1.43621e+07	5.54961e+06	1.71902e+07	1.728e+07	5.60942e+06	9.09072e+06	1.92218e+07	3.57727e+06	6.39129e+07	4.54668e+06	1.06779e+07	9.79004e+06	9.70348e+06	1.00887e+07	9.57573e+06
Vanillic acid 4-O-sulfate	248	C8H8O7S	Organic acid	#N/A	1.65	288971	207010	172210	161828	183469	198886	162369	230436	184024	128465	913476	313635	188373	168763	177779	156534	170970	162732	188122	291193	2.46705e+06	2.06117e+07	182080	2.10019e+06	1.93094e+06	5.3935e+06	2.7396e+06	198945	179789	1.51682e+06	768684	943391	907962	1.14945e+06	1.26337e+06
Palmitoleate	254.225	C16H30O2	Organic acid	#N/A	1.019	2.15632e+08	2.52497e+08	4.2333e+08	3.30527e+08	1.83042e+08	1.38569e+08	1.61237e+08	1.34817e+08	1.42283e+08	2.91506e+08	1.28373e+08	6.29021e+07	1.71913e+08	1.18988e+08	7.1429e+07	1.16398e+08	9.1189e+08	5.17124e+07	1.76892e+08	5.03754e+07	1.49143e+08	1.22923e+08	4.42559e+08	1.86412e+08	5.84488e+07	6.78351e+07	2.2514e+08	2.2356e+08	2.76133e+08	2.46067e+07	2.21421e+08	2.14444e+08	2.20044e+08	2.15889e+08	1.94352e+08
Palmitate	256.241	C16H32O2	Lipid	Long Chain Saturated Fatty Acid	1.067	7.7513e+09	8.49213e+09	8.14604e+09	8.80039e+09	8.09731e+09	8.10308e+09	8.20422e+09	8.13062e+09	8.42767e+09	4.78176e+09	8.07401e+09	8.19369e+09	8.42848e+09	8.1186e+09	8.43319e+09	8.68502e+09	9.05848e+09	7.3653e+09	9.03642e+09	7.75986e+09	8.07105e+09	7.59736e+09	8.75896e+09	8.74333e+09	7.62558e+09	7.45718e+09	1.02731e+10	8.69152e+09	7.90689e+09	7.57525e+09	1.03524e+10	1.03482e+10	1.04653e+10	1.04037e+10	1.00155e+10
glycerophosphorylcholine	257.103	C8H20NO6P	Lipid	Phospholipid Metabolism	10.361	9.56644e+07	9.91377e+07	1.33177e+08	2.05424e+08	1.60534e+08	1.42065e+08	1.54248e+08	1.52126e+08	1.40789e+08	2.40129e+08	8.72224e+07	1.80461e+07	3.52701e+08	6.09739e+07	3.12799e+07	1.56542e+07	6.18326e+07	7.04804e+07	1.38802e+08	7.11583e+07	2.78852e+07	1.31647e+07	2.74454e+07	8.25917e+06	2.7531e+07	3.79557e+07	6.69971e+07	1.01149e+08	9.26021e+06	2.11245e+07	1.14633e+08	1.11425e+08	1.16124e+08	1.06313e+08	1.00559e+08
Imidazoleacetic acid riboside	258.085	C10H14N2O6	Amino Acid	Histidine Metabolism	8.421	3.54758e+06	2.19137e+06	3.0033e+06	4.30032e+06	2.40052e+06	3.20086e+06	3.11052e+06	5.66426e+06	3.76963e+06	4.41633e+06	6.95251e+06	2.19598e+07	3.07155e+06	2.26753e+06	1.41316e+07	2.868e+06	6.35399e+06	4.44727e+06	1.47727e+06	2.71549e+06	1.24327e+07	7.11446e+06	8.72236e+06	1.06512e+07	3.93497e+06	1.00212e+07	3.028e+06	7.13852e+06	1.35282e+06	1.36295e+07	5.3061e+06	6.0988e+06	3.40397e+06	6.13913e+06	7.73407e+06
hexanoylcarnitine	259.178	C13H25NO4	Lipid	Fatty Acid Metabolism (Acyl Carnitine, Medium Chain)	3.765	1.24794e+07	1.662e+07	2.98166e+07	2.33521e+07	1.86648e+07	2.08973e+07	1.74283e+07	1.45247e+07	1.6459e+07	2.24446e+07	1.16293e+07	4.85123e+06	1.22178e+07	1.53744e+07	1.47629e+07	7.67519e+06	2.71077e+07	5.13649e+06	3.9449e+07	3.68778e+06	1.06303e+07	1.08841e+07	3.52476e+07	3.66973e+07	1.03467e+07	7.72168e+06	1.59979e+07	1.25757e+07	5.66569e+07	6.8268e+06	1.48297e+07	1.67688e+07	1.65619e+07	1.90467e+07	1.95629e+07
gamma-glutamylleucine	260.137	C11H20N2O5	Peptide	Gamma-glutamyl Amino Acid	4.289	8.6637e+06	1.226e+07	1.80277e+07	1.4016e+07	1.41244e+07	1.52636e+07	1.13375e+07	1.29642e+07	1.65693e+07	1.44863e+07	3.14167e+07	1.95241e+07	1.18059e+07	1.99062e+07	1.05017e+07	9.65554e+06	9.54113e+06	1.09729e+07	1.375e+07	1.18365e+07	2.72451e+07	1.02436e+07	1.56751e+07	1.98901e+07	9.01886e+06	1.44901e+07	9.73418e+06	2.06084e+07	9.55895e+07	1.73847e+07	1.22544e+07	1.36937e+07	1.43055e+07	1.69309e+07	1.80425e+07
2-Hydroxyisovalerylcarnitine	261.157	C12H23NO5	Amino Acid	#N/A	4.97	2.20419e+06	2.74214e+06	3.80853e+06	3.23398e+06	3.41192e+06	1.47408e+06	3.99448e+06	2.80907e+06	2.04153e+06	2.32142e+06	3.00632e+06	3.25834e+06	2.67278e+06	3.92536e+06	3.778e+06	958017	1.26755e+06	1.97021e+06	2.93128e+06	1.47239e+06	2.43283e+06	1.69032e+06	2.3203e+06	3.97919e+06	8.33444e+06	3.16018e+06	1.58698e+06	3.79664e+06	8.41368e+06	5.61056e+06	3.39148e+06	3.23627e+06	3.63166e+06	3.53936e+06	3.22492e+06
Creatine riboside	263.112	C9H17N3O6	Amino Acid	#N/A	9.282	3.23256e+06	1.43494e+06	2.03118e+06	1.21406e+06	2.55389e+06	1.89893e+06	658952	1.67317e+06	2.4733e+06	1.34125e+06	2.47521e+06	1.18895e+07	709197	2.16898e+06	2.30374e+07	2.22131e+06	5.19783e+06	3.70876e+06	1.17567e+06	1.03755e+06	3.55192e+07	6.5539e+06	2.34705e+07	2.202e+07	3.74817e+07	5.50835e+07	3.04193e+07	1.46513e+07	4.35767e+07	1.44119e+07	8.72799e+06	1.03638e+07	9.99768e+06	1.19615e+07	1.18792e+07
Tramadol	263.188	C16H25NO2	Xenobiotics	Drug - Analgesics, Anesthetics	3.665	118458	107139	108631	109683	113606	122599	115008	109355	112181	112787	99081.7	99593.7	103131	115589	116255	132543	104031	150694	111408	107877	123935	124799	116834	113894	106525	580368	101832	120192	9.12229e+08	101673	3.88804e+07	3.67166e+07	3.79502e+07	3.68176e+07	3.68654e+07
phenylacetylglutamine	264.111	C13H16N2O4	Peptide	Acetylated Peptides	1.95	2.93621e+07	4.74298e+07	8.03505e+06	2.04625e+07	1.40377e+07	1.90656e+07	2.46274e+07	1.73493e+07	3.18247e+07	8.09791e+06	6.23263e+07	3.67612e+07	3.03205e+07	2.98908e+07	5.55978e+07	9.69699e+06	4.26519e+07	1.80743e+07	7.93876e+06	2.31839e+07	6.06803e+08	9.889e+06	6.27917e+07	2.1999e+07	8.79309e+07	2.12907e+07	6.60623e+07	4.31114e+07	7.59439e+07	1.75187e+07	3.98412e+07	4.27226e+07	4.83229e+07	5.46129e+07	5.22524e+07
Inosine	268.081	C10H12N4O5	Nucleotide	Purine Metabolism, (Hypo)Xanthine/Inosine containing	3.272	337155	287228	298852	672157	786501	556616	951506	434291	358782	1.40801e+06	569523	6.39444e+06	1.19371e+06	304394	505231	4.65864e+06	485742	279230	311610	2.89414e+06	3.80631e+06	388531	4.08636e+07	337240	299953	2.9136e+06	845215	1.24316e+07	1.57207e+06	1.81102e+06	1.87112e+06	1.73203e+06	1.94502e+06	2.45063e+06	2.58778e+06
Heptanoylcarnitine	273.194	C14H27NO4	Amino Acid	#N/A	3.658	1.11947e+06	2.95197e+06	5.28449e+06	1.03619e+06	986564	804476	786126	371131	979281	1.28594e+06	966963	530764	636144	1.41699e+06	641175	267288	713587	463944	1.38094e+06	179695	308515	441900	1.20145e+06	2.18085e+06	384672	597155	1.63227e+06	956485	707894	771150	825785	887455	1.00449e+06	1.24834e+06	1.03625e+06
Hexadecasphinganine	273.267	C16H35NO2	Lipid	#N/A	3.44	2.14882e+08	1.9407e+08	2.00291e+08	1.90841e+08	2.00901e+08	1.82004e+08	1.87072e+08	2.01813e+08	2.02466e+08	1.90489e+08	2.57131e+08	2.05412e+08	1.96619e+08	1.97842e+08	2.5268e+08	2.11482e+08	1.85622e+08	1.89798e+08	1.90537e+08	2.57201e+08	1.85991e+08	2.01254e+08	1.8887e+08	2.15403e+08	1.8745e+08	2.06029e+08	2.04989e+08	1.8883e+08	1.86257e+08	1.97425e+08	2.11597e+08	2.1618e+08	2.0976e+08	1.94643e+08	1.93718e+08
gamma-glutamylglutamine	275.112	C10H17N3O6	Peptide	Gamma-glutamyl Amino Acid	9.179	1.26214e+07	1.71424e+07	1.39448e+07	1.10814e+07	1.2334e+07	1.44069e+07	1.388e+07	1.80949e+07	1.35404e+07	8.67664e+06	7.01517e+07	2.64497e+07	3.0206e+07	4.51152e+07	2.68187e+07	3.75408e+07	2.82554e+07	8.38459e+07	1.38308e+08	1.6232e+07	4.37357e+07	8.28499e+07	6.69996e+07	6.23515e+07	8.27833e+06	2.54347e+07	3.83155e+07	1.88715e+07	1.41557e+08	3.83061e+07	3.42244e+07	4.00559e+07	4.39077e+07	4.12967e+07	4.29101e+07
Glutaryl-L-carnitine	275.137	C12H21NO6	Lipid	#N/A	4.71	3.87814e+06	4.22379e+06	4.93521e+06	8.07411e+06	9.68192e+06	8.54187e+06	9.24064e+06	5.17366e+06	8.15416e+06	1.24413e+07	6.65128e+06	1.04982e+07	5.97023e+06	1.00955e+07	1.11457e+07	3.66033e+06	1.01103e+07	5.28104e+06	1.09053e+07	4.56677e+06	9.02304e+06	4.94218e+06	9.15136e+06	1.02649e+07	5.27041e+06	6.56136e+06	3.82193e+06	3.35861e+07	8.34036e+06	5.83878e+06	7.25214e+06	7.01932e+06	7.7269e+06	8.84871e+06	8.76571e+06
gamma-glutamyl-lysine	275.148	C11H21N3O5	Peptide	Gamma-glutamyl Amino Acid	14.08	548098	745363	668379	762308	820639	679698	712506	878126	681119	331960	1.35839e+06	772550	948074	966075	217573	853294	692980	732538	983372	617446	1.57283e+06	1.03986e+06	1.07208e+06	866644	75677.4	637322	367020	573466	408337	749513	695273	616564	709403	829016	755403
Hydroxyhexanoycarnitine	275.173	C13H25NO5	Lipid	#N/A	4.397	1.42712e+06	2.42453e+06	2.56806e+06	2.3424e+06	2.38532e+06	2.1769e+06	2.30999e+06	3.73742e+06	4.4178e+06	2.09878e+06	1.52534e+06	1.56777e+06	1.80757e+06	2.31716e+06	2.95058e+06	3.92555e+06	4.04944e+06	1.95661e+06	1.36297e+06	693596	3.01576e+06	2.14967e+06	4.45389e+06	4.06839e+06	1.10775e+06	5.14329e+06	5.20109e+06	1.40575e+06	6.5207e+06	1.50585e+06	2.55856e+06	2.73106e+06	2.81271e+06	2.75117e+06	2.85815e+06
Dihydroferulic acid 4-O-sulfate	276.031	C10H12O7S	Xenobiotics	Food Component/Plant	1.631	8.35164e+06	384468	296899	410033	495004	619463	136832	1.91731e+06	1.65392e+06	1.49555e+06	4.691e+06	333097	162335	664502	1.95414e+06	3.85806e+06	270735	158194	590750	542039	813925	143943	1.07494e+06	3.97713e+06	164794	300949	927387	121395	330564	7.60448e+06	1.16194e+06	1.21845e+06	1.19417e+06	1.43006e+06	1.41808e+06
gamma-glutamylmethionine	278.094	C10H18N2O5S	Peptide	Gamma-glutamyl Amino Acid	4.966	257524	629611	543457	185112	272909	195279	415392	302913	353354	176686	3.5004e+06	1.26027e+06	675914	1.70735e+06	183866	1.30701e+06	497657	1.82381e+06	1.86404e+06	391088	1.41957e+07	2.03817e+06	1.07915e+06	2.56987e+06	283994	631584	598375	382607	1.2497e+06	852511	751644	776243	1.15808e+06	1.29107e+06	1.43253e+06
γ-Linolenate	278.225	C18H30O2	Lipid	Long Chain Polyunsaturated Fatty Acid (n3 and n6)	0.999	1.91804e+08	3.25718e+08	3.40999e+08	2.00242e+08	2.3382e+08	3.39459e+08	1.84261e+08	1.76126e+08	2.48123e+08	4.02566e+08	1.62967e+08	2.90718e+07	3.94259e+08	2.4022e+08	1.18319e+08	2.05848e+08	3.91527e+08	1.06621e+08	1.77236e+08	1.08072e+08	1.26902e+08	3.99775e+08	4.04523e+08	1.39938e+08	9.36386e+07	1.17396e+08	2.3459e+08	8.53787e+07	5.52483e+08	6.08588e+07	2.52998e+08	2.49996e+08	2.47206e+08	2.41043e+08	2.34144e+08
oleamide	281.271	C18H35NO	Lipid	Fatty Acid, Amide	1.678	9.52657e+08	1.14821e+09	8.31917e+08	1.02921e+09	1.32399e+09	4.66119e+08	1.06085e+09	5.01025e+08	1.09926e+09	3.78939e+06	8.06114e+08	1.3977e+09	1.13361e+09	1.25475e+09	5.89471e+08	1.76301e+09	5.46261e+08	4.5611e+08	2.9732e+08	2.97009e+08	4.47743e+08	2.04908e+09	2.39719e+08	7.332e+08	8.0189e+08	1.37092e+09	1.11978e+09	2.41966e+08	1.34774e+09	1.39128e+09	1.66977e+09	1.59745e+09	1.70555e+09	1.85557e+09	1.88944e+09
N1-methylinosine	282.096	C11H14N4O5	Nucleotide	Purine Metabolism, (Hypo)Xanthine/Inosine containing	8.31	2.33052e+06	2.94397e+06	1.28099e+06	1.06604e+06	947632	833004	1.29652e+06	990065	1.05915e+06	659503	1.04374e+07	1.05004e+06	1.68792e+06	2.07105e+06	1.41586e+06	324505	2.57202e+06	1.75945e+06	4.9189e+06	1.93997e+06	1.03891e+07	1.30906e+06	6.23935e+06	1.16296e+06	2.5752e+06	1.38484e+06	2.18587e+06	1.64627e+06	1.51978e+06	301124	2.2069e+06	2.32575e+06	2.36868e+06	2.691e+06	2.68132e+06
Oleate	282.256	C18H34O2	Organic acid	Fatty Acid Metabolism	0.984	1.95555e+09	2.30399e+09	3.45044e+09	2.95139e+09	1.69996e+09	1.77282e+09	1.51368e+09	2.21669e+09	1.55471e+09	3.45145e+09	2.13905e+09	8.3915e+08	1.4706e+09	1.4875e+09	1.32966e+09	1.46211e+09	5.07917e+09	5.66067e+08	2.07372e+09	5.67569e+08	2.36334e+09	1.72361e+09	5.55085e+09	2.22926e+09	1.00741e+09	1.30396e+09	3.60497e+09	1.86344e+09	4.40905e+09	3.63106e+08	2.33896e+09	2.3348e+09	2.42099e+09	2.20477e+09	2.32296e+09
Stearate	284.272	C18H36O2	Lipid	Long Chain Saturated Fatty Acid	1.672	1.77652e+07	9.14502e+06	1.04972e+07	1.70407e+07	2.23624e+07	9.30025e+06	1.9161e+07	1.89577e+07	1.12587e+07	5.6717e+06	1.23648e+07	2.24433e+07	1.38387e+07	1.70332e+07	2.99095e+07	2.12332e+07	1.72219e+07	1.72392e+07	1.7522e+07	2.99825e+07	3.47319e+07	1.76155e+07	1.84366e+07	2.79354e+07	4.19013e+07	2.25949e+07	4.70061e+07	3.3925e+07	2.21205e+07	3.43448e+07	3.01701e+07	3.18887e+07	2.96596e+07	2.59735e+07	2.56053e+07
Diphenol glucuronide	286.069	C12H14O8	Xenobiotics	#N/A	3.022	79393.7	92391.1	79144.7	1.11618e+06	734169	337771	105751	103286	84339.7	124115	370480	1.2158e+06	96916.1	138580	500684	74748.5	92855.5	282325	84031	1.18469e+06	582237	107070	104549	224318	75867.6	504184	5.63649e+06	599202	4.08003e+06	347056	515866	477763	535493	656328	605835
orotidine	288.06	C10H12N2O8	Nucleotide	Pyrimidine Metabolism	10.484	4.8536e+06	3.51111e+06	3.53771e+06	4.95182e+06	5.85009e+06	3.23186e+06	3.19444e+06	3.81614e+06	5.98311e+06	4.93729e+06	4.1868e+06	6.76946e+06	3.40085e+06	4.00123e+06	5.73898e+06	2.76365e+06	3.38653e+06	3.89062e+06	4.00875e+06	1.79361e+06	4.68508e+06	3.16031e+06	8.881e+06	7.28692e+06	5.18221e+06	7.33511e+06	3.78482e+06	5.21239e+06	4.27863e+06	5.82731e+06	5.01547e+06	4.95402e+06	4.68548e+06	4.67324e+06	4.57413e+06
3-methylglutarylcarnitine	289.152	C13H23NO6	Amino Acid	Leucine, Isoleucine and Valine Metabolism	4.473	2.97943e+06	2.18495e+06	2.37778e+06	1.85225e+06	1.68972e+06	1.99619e+06	2.63513e+06	3.77351e+06	2.59148e+06	2.55976e+06	1.25777e+06	4.25534e+06	1.87031e+06	3.63382e+06	5.24681e+06	2.3196e+06	5.07634e+06	2.98908e+06	1.68436e+06	1.46436e+06	1.06888e+07	2.21825e+06	9.49389e+06	7.23692e+06	2.6948e+06	4.66308e+06	6.05333e+06	3.7264e+06	4.32261e+06	2.55307e+06	3.0008e+06	3.25758e+06	3.3932e+06	3.67386e+06	3.48106e+06
Succinic-cys-gly	294.052	C9H16N2O5P2	Amino Acid	Glutatithione, Cysteine Metabolism	9.063	852998	1.2508e+06	1.02223e+06	1.1197e+06	1.1262e+06	4.82824e+06	1.64032e+06	1.84036e+06	1.41856e+06	1.13888e+06	1.26868e+06	1.16202e+06	1.50848e+06	1.39676e+06	1.30058e+06	1.08152e+06	1.21351e+06	1.16567e+06	1.36585e+06	1.26146e+06	6.91541e+07	4.41666e+06	6.69275e+06	6.53428e+06	2.21645e+07	2.17175e+07	2.0513e+07	3.19862e+06	3.28019e+07	4.89753e+06	3.58241e+06	4.57535e+06	4.68726e+06	5.83094e+06	5.75739e+06
Myristyl sulfate	294.187	C14H30O4S	Organic acid	#N/A	27.683	5.5629e+06	1.35629e+07	5.60689e+06	5.95526e+06	5.80064e+06	5.64401e+06	1.42664e+07	1.2945e+07	1.42438e+07	7.55301e+06	6.4804e+06	6.00878e+06	5.68248e+06	5.67562e+06	4.1853e+06	6.83144e+06	1.41665e+07	1.44715e+07	6.1219e+06	6.01474e+06	6.49103e+06	5.62143e+06	5.48151e+06	7.47905e+06	6.01264e+06	5.87555e+06	6.15354e+06	6.86714e+06	1.3285e+07	7.39783e+06	5.11017e+06	6.13738e+06	5.11245e+06	5.83863e+06	5.82633e+06
cysteinylglycine disulfide	297.045	C8H15N3O5S2	Amino Acid	Glutathione Metabolism	14.103	1.19946e+08	2.22031e+08	1.4607e+08	2.86167e+08	2.09814e+08	2.23968e+08	2.05826e+08	2.1445e+08	2.43211e+08	2.26174e+08	2.19297e+08	1.20444e+08	2.39954e+08	1.58228e+08	1.41526e+08	7.74853e+07	1.37427e+08	1.32603e+08	2.82293e+08	6.73047e+07	1.26918e+08	1.17748e+08	1.63621e+08	9.53331e+07	1.83004e+08	1.21138e+08	1.10708e+08	2.11983e+08	9.81416e+07	9.5088e+07	1.40459e+08	1.48181e+08	1.53427e+08	1.72712e+08	1.76034e+08
N-Acetylgalactosamine 6-sulfate	301.047	C8H15NO9S	Carbohydrate	Aminosugar Metabolism	6.06	856341	1.15671e+06	1.12679e+06	1.83218e+06	969660	1.38424e+06	883769	1.43107e+06	1.8329e+06	1.44776e+06	2.1585e+06	2.09997e+06	2.16797e+06	1.58807e+06	2.8568e+06	823820	1.36032e+06	1.07697e+06	1.60194e+06	918543	1.93234e+06	476145	1.70097e+06	2.58401e+06	1.4106e+06	1.29027e+06	1.00246e+06	1.87932e+06	1.29276e+06	1.22927e+06	1.02292e+06	993152	1.23488e+06	1.45216e+06	1.31701e+06
D-erythro-Dihydrosphingosine	301.298	C18H39NO2	Lipid	Sphingolipid Metabolism	3.35	2.12845e+07	1.54897e+07	1.60898e+07	1.70142e+07	1.7283e+07	2.00158e+07	1.54832e+07	1.83627e+07	1.68742e+07	1.70055e+07	2.45259e+07	1.74804e+07	2.08239e+07	1.86068e+07	1.60894e+07	1.6257e+07	1.98513e+07	1.71626e+07	1.51684e+07	1.67517e+07	1.51341e+07	1.7765e+07	1.37172e+07	1.72638e+07	1.60286e+07	1.79932e+07	2.02694e+07	1.64318e+07	1.77285e+07	1.79075e+07	1.73366e+07	1.76175e+07	1.92701e+07	1.72689e+07	1.6526e+07
Eicosapentaenoic acid	302.225	C20H30O2	Organic acid	Fatty Acid Metabolism	0.998	1.88417e+07	1.73247e+07	8.47743e+06	5.31e+07	6.06216e+06	5.77373e+06	6.56481e+06	9.25572e+06	4.03425e+06	2.19325e+07	2.70257e+06	1.01074e+07	5.44459e+07	1.26228e+07	1.62875e+07	3.35812e+06	1.13416e+07	2.45105e+06	2.47964e+06	6.20517e+06	8.44031e+06	6.36498e+06	1.68824e+07	6.70847e+06	2.16766e+06	3.41842e+06	2.99635e+06	4.01408e+06	4.2669e+06	3.99727e+06	9.42638e+06	1.08804e+07	1.05146e+07	1.08771e+07	9.09633e+06
N-Acetylaspartylglutamic acid	304.091	C11H16N2O8	Peptide	#N/A	2.489	356070	484834	453332	307617	422658	259454	447411	491653	416441	362541	432003	714926	408575	655366	616097	695896	498801	720015	428816	344636	893786	616114	370264	571853	756148	1.52636e+06	564815	550496	1.85869e+06	622811	412822	397190	433265	525895	575809
arachidonate	304.241	C20H32O2	Lipid	Long Chain Polyunsaturated Fatty Acid (n3 and n6)	0.983	8.08271e+07	5.80046e+07	9.73589e+07	1.52273e+08	9.93909e+07	9.80235e+07	5.55068e+07	6.81128e+07	5.81916e+07	1.36755e+08	4.53453e+07	5.44687e+07	1.62283e+08	7.20669e+07	4.3267e+07	8.35211e+07	9.84655e+07	2.15401e+07	5.2436e+07	2.34615e+07	5.48455e+07	4.25151e+07	8.92626e+07	7.36855e+07	3.62143e+07	3.07051e+07	5.6207e+07	5.52682e+07	8.42965e+07	5.69121e+07	7.56679e+07	7.73354e+07	7.68832e+07	7.59637e+07	4.39342e+07
Eicosadienoic acid	308.272	C20H36O2	Organic acid	#N/A	0.972	1.79538e+07	2.42302e+07	2.83093e+07	3.00016e+07	2.42643e+07	2.21153e+07	1.37078e+07	2.21627e+07	1.56945e+07	3.76726e+07	2.35646e+07	1.08724e+07	2.1317e+07	1.6294e+07	1.21053e+07	2.97287e+07	4.95462e+07	8.77122e+06	1.81446e+07	4.48785e+06	1.60194e+07	9.21446e+06	6.24758e+07	2.01972e+07	1.30381e+07	1.30279e+07	3.04168e+07	1.76221e+07	5.37073e+07	4.48085e+06	2.64724e+07	2.40095e+07	2.54281e+07	2.51727e+07	2.07069e+07
N-Acetylneuraminate	309.107	C11H19NO9	Carbohydrate	Aminosugar Metabolism	5.105	2.35144e+06	3.43448e+06	2.95868e+06	4.63297e+06	4.80663e+06	3.63246e+06	4.45379e+06	5.44117e+06	4.20228e+06	4.39217e+06	3.59483e+06	7.61752e+06	2.00278e+07	5.16813e+06	1.43848e+07	4.29984e+06	6.25953e+06	2.85296e+06	5.2192e+06	1.11668e+07	2.29922e+07	4.57348e+06	1.72417e+07	1.26304e+07	1.36939e+07	1.27981e+07	1.56423e+07	1.28714e+07	1.08085e+07	2.00213e+07	5.85599e+06	3.43883e+06	6.24322e+06	8.49956e+06	7.65194e+06
Dimethylguanosine	311.123	C12H17N5O5	Nucleotide	Purine Metabolism, Guanine containing	2.916	1.46402e+06	2.34756e+06	1.74316e+06	2.46579e+06	1.74713e+06	1.72811e+06	2.04397e+06	3.30622e+06	2.59451e+06	2.30213e+06	1.71755e+06	2.7995e+06	2.02345e+06	2.71904e+06	4.32843e+06	2.28286e+06	3.33359e+06	1.51784e+06	1.68035e+06	1.32574e+06	2.55652e+06	1.43039e+06	3.96802e+06	4.38217e+06	2.43496e+06	4.17352e+06	4.31968e+06	4.80594e+06	5.14307e+06	2.25256e+06	1.1477e+06	1.32213e+06	1.59029e+06	2.54666e+06	2.54519e+06
N-Undecylbenzenesulfonic acid	312.177	C17H28O3S	Xenobiotics	#N/A	0.915	6.4332e+06	5.93654e+07	6.80089e+06	6.0582e+06	7.24053e+06	4.08193e+06	5.87943e+06	1.81823e+07	6.02165e+06	1.63504e+07	6.34598e+06	4.89275e+06	2.01624e+06	1.98205e+06	3.93748e+06	8.13889e+06	2.96369e+06	2.86546e+06	2.452e+06	2.4917e+06	4.26405e+06	2.30976e+06	5.48936e+06	3.61724e+06	6.04795e+07	6.30767e+06	4.02996e+06	2.88768e+06	2.94034e+06	1.7027e+06	1.54074e+07	1.35846e+07	1.40572e+07	1.76367e+07	1.56369e+07
Arachidate	312.304	C20H40O2	Lipid	Long Chain Saturated Fatty Acid	1.046	8.21415e+07	8.78703e+07	8.18094e+07	7.77571e+07	8.64625e+07	8.486e+07	9.41047e+07	9.10642e+07	8.60466e+07	4.18023e+07	1.2112e+08	9.77025e+07	9.44733e+07	9.12494e+07	1.00177e+08	8.91267e+07	9.2316e+07	1.0373e+08	1.04151e+08	1.12348e+08	8.84123e+07	8.95341e+07	8.36553e+07	9.6253e+07	9.508e+07	8.53897e+07	1.08647e+08	1.00018e+08	8.02457e+07	8.93342e+07	1.21835e+08	1.19288e+08	1.18646e+08	1.18926e+08	1.24757e+08
9-Decenoylcarnitine	313.225	C17H31NO4	Lipid	Fatty Acid Metabolism (Acyl Carnitine, Monounsaturated)	3.437	4.95641e+07	6.60105e+07	1.02444e+08	7.00564e+07	8.7683e+07	1.00485e+08	7.11125e+07	5.96261e+07	8.58335e+07	7.16242e+07	4.5357e+07	3.47602e+07	5.98292e+07	7.75983e+07	9.54041e+07	3.27145e+07	8.71808e+07	3.10434e+07	7.65155e+07	2.61161e+07	2.37321e+07	3.82837e+07	7.81978e+07	1.20366e+08	3.65198e+07	6.79354e+07	4.91633e+07	4.00828e+07	1.93757e+08	4.40249e+07	5.87709e+07	6.12635e+07	6.80386e+07	7.05023e+07	6.9661e+07
Decanoylcarnitine	315.241	C17H33NO4	Lipid	Fatty Acid Metabolism (Acyl Carnitine, Medium Chain)	3.402	4.42744e+07	7.43563e+07	1.29171e+08	8.8386e+07	8.03148e+07	8.65809e+07	7.37134e+07	6.0101e+07	7.29574e+07	7.63736e+07	2.48507e+07	2.33644e+07	3.32705e+07	4.75961e+07	6.44222e+07	1.77317e+07	7.3514e+07	2.33227e+07	1.66896e+08	9.29689e+06	1.79039e+07	4.3831e+07	8.88277e+07	1.45742e+08	2.79817e+07	6.80509e+07	4.20316e+07	4.44854e+07	1.63583e+08	4.32387e+07	5.86911e+07	6.12858e+07	6.42566e+07	6.87103e+07	6.91973e+07
Phytosphingosine	317.293	C18H39NO3	Lipid	#N/A	1.273	1.19445e+07	1.03918e+07	1.37359e+07	1.08573e+07	9.22992e+06	1.41997e+07	9.69427e+06	1.08245e+07	1.29293e+07	1.32832e+07	2.72682e+07	2.21608e+07	9.26741e+06	1.05335e+07	1.58701e+07	1.0531e+07	1.09273e+07	9.19196e+06	1.34634e+07	8.01286e+06	8.46325e+06	1.02139e+07	8.35031e+06	1.35576e+07	9.02114e+06	9.05439e+06	9.10126e+06	9.25584e+06	5.09083e+06	9.93227e+06	9.91188e+06	9.6835e+06	1.06024e+07	9.23705e+06	1.00516e+07
Galactosylhydroxylysine	324.153	C13H20N6O4	Amino Acid	Lysine Metabolism	16.064	446307	604269	521615	793038	541409	394324	583393	776200	465549	566140	490912	2.1615e+06	626104	757904	1.71471e+06	684641	957740	947350	759908	343528	2.71473e+06	543204	1.70561e+06	1.97083e+06	1.97277e+06	1.24096e+06	1.49373e+06	1.30858e+06	3.23447e+06	783196	668807	735111	735495	973097	856602
Piperonyl sulfoxide	324.177	C18H28O3S	Xenobiotics	#N/A	1.347	8.03919e+07	5.75771e+07	1.40492e+08	7.41994e+07	1.30662e+08	1.97615e+08	1.05338e+08	3.89206e+07	1.4122e+08	1.32697e+08	7.54604e+07	1.00591e+08	8.56347e+07	6.78985e+07	1.47763e+08	2.64782e+07	7.18948e+07	1.22678e+08	1.63589e+08	4.93459e+07	1.36334e+07	2.51241e+08	4.01993e+07	1.87471e+08	5.7185e+07	4.7509e+07	2.0266e+07	1.26294e+08	1.84067e+08	1.80057e+08	8.67415e+07	8.85562e+07	9.47804e+07	1.16519e+08	1.13292e+08
2-Dodecylbenzenesulfonic acid	326.192	C18H30O3S	Organic acid	#N/A	0.911	6.44781e+06	6.64678e+07	8.97555e+06	7.77136e+06	9.13779e+06	5.94632e+06	8.233e+06	2.63277e+07	8.10581e+06	1.75893e+07	7.32091e+06	5.42027e+06	3.01751e+06	3.06229e+06	4.8532e+06	1.02909e+07	2.16666e+06	3.52209e+06	3.17834e+06	2.94792e+06	4.84195e+06	3.16067e+06	6.36868e+06	4.43865e+06	8.02214e+07	5.94788e+06	5.07962e+06	3.7851e+06	3.89966e+06	2.42135e+06	2.01414e+07	1.76013e+07	2.06255e+07	1.92024e+07	1.83835e+07
Stearoyl ethanolamide	327.313	C20H41NO2	Lipid	Endocannabinoid	1.676	1.17691e+08	1.30707e+08	1.1594e+08	5.09518e+07	6.85987e+07	1.37553e+08	6.54551e+07	4.53919e+08	1.94657e+08	4.16418e+07	1.88441e+08	2.10061e+08	1.66716e+08	1.12667e+08	4.20383e+08	8.1052e+07	3.85863e+08	8.92305e+07	1.51289e+08	2.1176e+08	4.14808e+08	8.23774e+07	3.72685e+08	2.85096e+08	2.45031e+08	8.45674e+07	2.58535e+08	4.82449e+07	2.76028e+08	1.02068e+08	1.03254e+08	1.01173e+08	1.03061e+08	1.17457e+08	1.186e+08
Docosahexaenoic acid	328.241	C22H32O2	Lipid	Long Chain Polyunsaturated Fatty Acid (n3 and n6)	0.964	1.56962e+08	1.40954e+08	1.35042e+08	2.01866e+08	6.93067e+07	9.94926e+07	8.71744e+07	1.13731e+08	4.83945e+07	1.40417e+08	3.84414e+07	6.83219e+07	1.78804e+08	1.01372e+08	5.6356e+07	4.66533e+07	2.07929e+08	2.3479e+07	6.60313e+07	3.64997e+07	8.78178e+07	3.31147e+07	3.39266e+08	7.35675e+07	3.85721e+07	4.41897e+07	5.56635e+07	7.32801e+07	5.92503e+07	2.70811e+07	9.99364e+07	1.02749e+08	5.01257e+07	1.00961e+08	9.9543e+07
Docosapentaenoic acid	330.257	C22H34O2	Organic acid	#N/A	1.664	4.5393e+06	2.63313e+06	4.62738e+06	1.14735e+07	4.04103e+06	3.26481e+06	3.40444e+06	1.41401e+06	3.04678e+06	2.93198e+06	3.64392e+06	4.15233e+06	7.03996e+06	6.09668e+06	2.87444e+06	6.22451e+06	1.56736e+07	1.22142e+06	3.68369e+06	1.34512e+06	7.87864e+06	4.33772e+06	1.88829e+07	8.32802e+06	4.10464e+06	2.67768e+06	1.03017e+07	4.88579e+06	5.76143e+06	2.40833e+06	6.11082e+06	6.98671e+06	5.47306e+06	5.91918e+06	6.48359e+06
Docosapentaenoate	330.257	C22H34O2	Organic acid	#N/A	0.967	1.55824e+07	2.04534e+07	2.46717e+07	4.7052e+07	2.13075e+07	1.53605e+07	8.34057e+06	9.37917e+06	8.9342e+06	3.55985e+07	6.63578e+06	1.09984e+07	3.00382e+07	1.62636e+07	4.96374e+06	1.96167e+07	5.30501e+07	1.39163e+06	1.39664e+07	3.87222e+06	1.91875e+07	1.23959e+07	8.44317e+07	2.3191e+07	7.67794e+06	7.83684e+06	2.27313e+07	1.35914e+07	2.45005e+07	5.80742e+06	2.26933e+07	1.94432e+07	2.02899e+07	1.35999e+07	2.1394e+07
7-Hydroxyterpineol 8-glucoside	332.184	C16H28O7	Organic acid	#N/A	1.659	288256	325571	315200	918832	550207	224308	1.62572e+06	167989	857841	216103	1.08488e+06	387042	301612	374442	666540	192087	548195	211425	256562	311001	192441	221488	3.87313e+06	651302	5.61769e+06	148621	426502	191443	587673	286315	514208	714571	652061	641162	739975
Glycerophosphoinositol	334.067	C9H19O11P	Lipid	Phospholipid Metabolism	9.37	1.43374e+06	1.41711e+06	2.17225e+06	2.49247e+06	2.05831e+06	2.6095e+06	1.83379e+06	3.15824e+06	3.75257e+06	2.35489e+06	701291	587119	2.86384e+06	375756	1.32985e+06	374925	1.56202e+06	306264	704325	539310	743767	262219	981225	980618	1.44462e+06	971068	1.51158e+06	3.4204e+06	1.8958e+06	889401	812432	762832	1.09121e+06	1.32816e+06	1.89464e+06
Erucamide	337.334	C22H43NO	Organic acid	#N/A	1.655	2.98744e+09	3.10872e+09	4.19095e+09	1.44937e+09	1.66907e+09	5.33624e+09	1.73374e+09	1.75852e+10	3.82077e+09	1.15068e+09	3.07335e+09	3.66497e+09	3.6393e+09	3.91873e+09	1.29798e+10	1.70599e+09	5.80711e+09	2.09392e+09	3.45937e+09	7.53199e+09	8.18941e+09	1.69527e+09	1.66695e+10	5.17257e+09	5.75075e+09	2.59408e+09	9.91899e+09	1.64625e+09	5.37733e+09	2.18386e+09	3.06675e+09	2.88266e+09	3.14896e+09	3.31419e+09	3.31558e+09
Erucate	338.319	C22H42O2	Lipid	Long Chain Monounsaturated Fatty Acid	1.665	691371	996735	719292	491811	711882	424248	975825	742967	768169	457749	790098	918082	1.20264e+06	579215	704606	852643	1.01187e+06	338684	707479	766615	767343	723780	1.46535e+06	737207	595066	896170	1.04198e+06	1.09533e+06	1.71108e+06	563165	1.16092e+06	1.15893e+06	1.10508e+06	1.06977e+06	1.1249e+06
Behenate	340.334	C22H44O2	Lipid	Long Chain Saturated Fatty Acid	1.668	311791	177392	164249	267932	729882	153685	251797	823829	204432	105878	409901	776328	211282	193583	756038	268107	365673	213644	418307	547810	1.02185e+06	374944	631266	281973	686880	566373	1.43691e+06	925498	1.30906e+06	295384	715417	731713	825766	786790	868103
trans-2-Dodecenoylcarnitine	341.256	C19H35NO4	Lipid	Fatty Acid Metabolism (Acyl Carnitine, Monounsaturated)	3.337	1.35042e+07	2.40703e+07	3.58885e+07	2.87758e+07	2.35832e+07	1.85072e+07	2.08141e+07	1.6482e+07	2.27474e+07	2.26845e+07	7.88252e+06	1.07156e+07	1.00409e+07	1.46095e+07	1.63658e+07	1.08468e+07	3.74874e+07	9.64749e+06	1.68283e+07	4.06923e+06	3.93353e+06	1.10673e+07	3.77563e+07	4.54098e+07	6.77501e+06	1.5736e+07	1.02873e+07	1.54806e+07	2.52861e+07	1.11572e+07	1.77368e+07	1.7469e+07	1.7304e+07	1.93658e+07	1.93104e+07
D-Maltose	342.117	C12H22O11	Carbohydrate	Disaccharides and Oligosaccharides	7.439	1.14462e+06	727977	966066	635055	1.05352e+06	591464	556164	719517	754205	658978	1.51144e+06	1.1605e+06	1.18416e+06	1.02578e+06	1.03448e+06	1.03517e+06	655941	550018	979870	4.05391e+06	5.79979e+06	5.01409e+06	3.45507e+06	4.74152e+06	1.12102e+07	2.29617e+06	6.3534e+06	1.03715e+06	3.16807e+06	1.85236e+06	2.45831e+06	2.96954e+06	2.91728e+06	2.7145e+06	2.30346e+06
Nepetaside	346.163	C16H26O8	Xenobiotics	#N/A	1.964	2.08225e+06	79310	77379	79901.8	73075.2	78678.3	78251.4	118210	83954.1	162738	1.35273e+06	280165	135423	317667	247191	175888	262422	405984	111001	425531	130296	364713	283787	349938	214266	774606	853183	1.3162e+06	275782	932497	214033	216746	261116	287878	268061
Corticosterone	346.213	C21H30O4	Lipid	Corticosteroids	1.784	273766	288635	815965	389135	256492	692239	319822	466730	525063	328652	275997	1.66678e+06	285408	289473	403813	253170	295199	250596	314902	279652	1.22923e+06	4.30403e+06	451579	311470	454808	1.2973e+06	363635	275850	280511	228665	240897	351883	541937	340235	834754
Adenosine 5'-monophosphate	347.063	C10H14N5O7P	Nucleotide	Purine Metabolism, Adenine containing	13.415	5.52569e+07	6.2491e+07	7.65632e+07	1.21027e+08	9.81714e+07	7.02241e+07	6.47913e+07	8.69986e+07	8.07227e+07	6.69295e+07	4.98993e+07	1.49142e+07	6.82559e+07	2.61102e+07	2.48542e+07	4.49801e+07	3.52474e+07	1.82351e+07	5.04318e+07	2.52336e+07	2.3492e+07	1.12391e+07	5.82177e+07	6.27968e+06	3.79087e+07	5.80454e+07	2.57406e+07	9.60172e+07	1.45284e+07	2.08548e+07	4.66861e+07	4.17029e+07	4.73336e+07	4.88856e+07	4.72113e+07
2-Hydroxy-6-pentadecylbenzoic acid	348.268	C22H36O3	Xenobiotics	#N/A	1.659	4.27737e+06	1.75116e+06	4.4911e+06	1.1411e+07	3.76861e+06	2.05835e+06	2.36082e+06	1.35152e+06	2.18798e+06	1.72593e+06	2.08292e+06	3.61767e+06	6.08926e+06	5.06728e+06	2.80881e+06	5.92298e+06	1.59823e+07	634096	3.54251e+06	1.2735e+06	7.81056e+06	2.92158e+06	1.71705e+07	8.2496e+06	3.48879e+06	2.36064e+06	1.02244e+07	5.19626e+06	5.34292e+06	2.35949e+06	5.71715e+06	6.27397e+06	4.98657e+06	4.78228e+06	5.89972e+06
Prostaglandin	354.242	C20H34O5	Lipid	Lipid Metabolism	1.689	369925	1.5371e+06	501064	462282	1.48879e+06	2.58081e+06	789568	387379	1.01143e+06	1.56646e+06	786086	755271	1.00147e+06	1.03746e+06	2.3143e+06	485378	358119	888257	359459	1.70422e+06	355668	1.64008e+06	1.65083e+06	368529	378539	481889	484158	382324	555100	505938	646279	864408	679384	1.0005e+06	818102
1-Linoleoyl glycerol	354.276	C21H38O4	Lipid	#N/A	1.706	1.66817e+08	1.75417e+08	1.79749e+08	1.94157e+08	1.8921e+08	2.00145e+08	2.20833e+08	1.29985e+08	2.1095e+08	1.30187e+08	2.3183e+08	2.74589e+08	2.15262e+08	2.55622e+08	1.51752e+08	1.44553e+08	2.2374e+08	2.03805e+08	2.54702e+08	2.41565e+08	2.54099e+08	2.22956e+08	1.44008e+08	2.21298e+08	2.04522e+08	2.08298e+08	2.10997e+08	2.42298e+08	2.32456e+08	2.38209e+08	2.36677e+08	2.30805e+08	2.52503e+08	2.71349e+08	2.44962e+08
22-Oxodocosanoic acid	354.313	C22H42O3	Organic acid	#N/A	27.652	6.88766e+06	7.07951e+06	7.26248e+06	6.87649e+06	5.60783e+06	5.72426e+06	6.85071e+06	6.83394e+06	7.47339e+06	7.126e+06	6.73053e+06	7.00187e+06	7.96256e+06	7.21179e+06	7.77128e+06	4.82517e+06	9.70751e+06	5.24652e+06	6.85155e+06	6.87762e+06	7.89415e+06	6.96073e+06	8.83002e+06	7.30571e+06	6.30876e+06	6.84797e+06	6.9047e+06	6.82022e+06	7.58776e+06	4.78437e+06	6.64733e+06	6.80464e+06	7.87123e+06	6.75174e+06	6.64627e+06
1-Stearoylglycerol	358.308	C21H42O4	Lipid	#N/A	1.676	1.25741e+09	1.22169e+09	1.18149e+09	1.84928e+09	1.42615e+09	1.20434e+09	1.68465e+09	2.69928e+08	1.33501e+09	7.38692e+08	1.25036e+09	1.54644e+09	1.7555e+09	1.71883e+09	7.18743e+08	1.51335e+09	1.58468e+09	1.50348e+09	1.8134e+09	1.16004e+09	1.10288e+09	1.62995e+09	3.53825e+08	1.58117e+09	1.19915e+09	1.59171e+09	9.96034e+08	2.26949e+09	9.86131e+08	1.69488e+09	1.47581e+09	1.38945e+09	1.58308e+09	1.72257e+09	1.69438e+09
Hydrocortisone	362.209	C21H30O5	Lipid	#N/A	1.791	3.88088e+06	4.48823e+06	5.07899e+06	8.4008e+06	4.01789e+06	8.23873e+06	2.94823e+06	9.06245e+06	6.54697e+06	5.44399e+06	3.66152e+06	3.91218e+06	2.42792e+06	1.92212e+06	6.43102e+06	4.05214e+06	3.43605e+06	2.97387e+06	2.85971e+06	3.1874e+06	4.27968e+06	2.97429e+06	4.51338e+06	6.59335e+06	447401	4.97626e+06	5.64028e+06	4.9563e+06	1.11105e+07	5.7576e+06	3.39457e+06	4.08342e+06	4.32478e+06	4.7291e+06	4.85557e+06
Nervonate	366.35	C24H46O2	Lipid	Long Chain Monounsaturated Fatty Acid	0.942	3.65844e+06	5.23752e+06	4.36946e+06	3.70163e+06	4.07903e+06	3.01274e+06	4.79745e+06	3.9133e+06	3.46893e+06	1.10642e+07	3.69574e+06	3.80156e+06	7.2624e+06	3.43211e+06	4.72837e+06	2.45479e+06	3.70431e+06	2.92495e+06	4.1136e+06	2.69778e+06	1.38824e+06	3.13651e+06	1.12678e+07	4.68508e+06	3.74633e+06	5.60977e+06	3.4725e+06	4.27862e+06	1.62876e+07	1.91515e+06	5.65941e+06	5.59287e+06	4.74754e+06	4.61725e+06	5.46352e+06
3, 5-Tetradecadiencarnitine	367.272	C21H37NO4	Lipid	#N/A	3.293	1.17454e+07	1.91017e+07	2.54281e+07	2.2127e+07	2.39614e+07	2.11588e+07	1.75226e+07	1.8782e+07	2.3573e+07	1.9675e+07	8.66682e+06	8.97389e+06	1.12013e+07	1.39537e+07	1.79456e+07	1.0337e+07	4.00237e+07	1.00156e+07	1.57553e+07	5.1702e+06	5.06918e+06	8.25267e+06	5.39312e+07	3.36284e+07	4.19475e+06	1.4037e+07	8.54859e+06	1.24114e+07	3.75059e+07	1.02862e+07	1.97129e+07	1.82598e+07	1.81064e+07	1.80436e+07	1.91382e+07
N-Oleoyl GABA	367.308	C22H41NO3	Lipid	#N/A	27.652	254250	229693	239297	277926	241071	279789	238790	219222	200518	306462	232425	270086	286488	228146	214718	228873	232644	218928	268494	384102	220295	228244	245073	377839	218652	256450	245293	320399	299598	322582	303654	313081	265087	316926	408670
Dehydroepiandrosterone sulfate	368.166	C19H28O5S	Lipid	#N/A	0.959	1.44501e+08	2.6248e+08	4.02632e+08	2.0646e+08	4.68468e+08	3.72692e+08	1.92141e+08	1.25849e+08	3.90731e+08	2.38207e+08	2.58145e+08	2.87677e+08	1.76557e+08	7.01451e+07	2.88921e+08	1.58329e+08	1.39095e+08	2.17846e+08	5.05901e+08	1.95101e+08	8.28799e+07	3.42549e+08	1.43889e+08	3.39218e+08	2.4977e+07	1.67555e+08	1.28892e+08	2.10629e+08	2.52198e+08	3.60664e+08	2.72999e+08	2.63977e+08	2.76035e+08	2.59711e+08	2.66189e+08
androsterone sulfate	370.182	C19H30O5S	Lipid	Androgenic Steroids	0.982	1.51088e+08	8.00272e+07	2.58501e+08	1.27342e+08	2.47808e+08	3.21396e+08	1.6798e+08	6.14928e+07	2.25351e+08	1.82553e+08	1.31129e+08	1.60967e+08	1.34808e+08	1.27867e+08	2.29111e+08	4.21123e+07	1.07264e+08	2.17398e+08	2.73566e+08	7.82808e+07	1.73046e+07	3.96066e+08	8.34147e+07	2.92527e+08	8.40223e+07	7.437e+07	3.70345e+07	2.00142e+08	2.53617e+08	3.06014e+08	1.77869e+08	1.87606e+08	1.90757e+08	1.71008e+08	1.98932e+08
SAICAriboside	374.107	C13H18N4O9	Nucleotide	Purine Metabolism	4.205	10000	10000	10000	10000	10000	10000	10000	10000	10000	10000	10000	10000	10000	10000	12437	10000	10000	10000	11404	10000	11740844	5682257	805094	357332	21672225	4018542	11466195	35488	3748044	3148896	972413	1796289	1578755	2068600	2080836
sphingosine 1-phosphate	379.249	C18H38NO5P	Lipid	Sphingosines	7.049	5.5244e+06	4.66072e+06	4.47186e+06	6.53999e+06	6.64869e+06	5.17578e+06	4.79624e+06	3.58465e+06	5.70878e+06	4.91318e+06	8.92511e+06	5.76606e+06	7.74091e+06	7.22282e+06	5.92126e+06	5.85031e+06	7.19202e+06	1.01687e+07	9.39483e+06	9.86719e+06	7.5037e+06	2.45475e+06	1.03971e+07	5.70632e+06	7.14923e+06	9.53254e+06	1.1287e+07	1.3126e+07	2.86563e+06	8.84338e+06	7.02164e+06	7.70522e+06	7.76223e+06	6.53034e+06	6.68455e+06
Succinyladenosine	383.107	C14H17N5O8	Nucleotide	Purine Metabolism	2.789	755678	922547	713530	1.11848e+06	879061	1.53739e+06	1.01571e+06	1.66062e+06	1.66276e+06	868516	763982	1.50188e+06	1.08877e+06	674752	2.06687e+06	481045	1.35141e+06	985455	766782	731589	3.62017e+07	5.54628e+06	7.78864e+06	1.43281e+07	1.607e+07	2.54735e+07	4.49888e+07	4.89403e+06	3.86659e+07	6.97179e+06	3.52824e+06	4.4375e+06	4.12723e+06	4.05974e+06	4.49751e+06
16a-hydroxy DHEA 3-sulfate	384.161	C19H28O6S	Lipid	Androgenic Steroids	1.389	2.43442e+06	8.20513e+06	2.03783e+07	5.5035e+06	5.8497e+06	9.73149e+06	7.17171e+06	3.81445e+06	5.28585e+06	7.52715e+06	1.28362e+07	1.28548e+07	2.8852e+06	2.50366e+06	1.38689e+07	2.17448e+07	5.5456e+06	1.20913e+07	6.88674e+06	1.41554e+07	7.08444e+06	4.47145e+06	1.02522e+07	2.27617e+07	1.31403e+06	1.87074e+07	1.56442e+07	5.14759e+06	1.82391e+07	7.88406e+06	8.29161e+06	8.57484e+06	8.25868e+06	9.63249e+06	9.87843e+06
3-Hydroxy-cis-5-tetradecenoylcarnitine	385.282	C21H39NO5	Lipid	#N/A	3.423	1.84032e+06	3.68653e+06	6.57106e+06	4.32579e+06	2.85801e+06	2.62206e+06	2.72023e+06	3.92163e+06	3.21735e+06	3.8106e+06	2.26632e+06	2.10233e+06	1.77259e+06	1.91336e+06	2.30127e+06	1.34303e+06	3.62901e+06	2.1545e+06	1.35958e+06	729275	626639	1.747e+06	1.26733e+07	6.11978e+06	702367	4.71792e+06	3.99667e+06	3.08124e+06	3.07578e+06	1.94036e+06	2.30935e+06	2.46294e+06	2.98213e+06	3.2183e+06	3.13109e+06
Pentadecanoylcarnitine	385.319	C22H43NO4	Lipid	#N/A	3.214	660922	3.86722e+06	2.30581e+06	839309	771628	632671	809982	435133	532411	1.7936e+06	694245	1.12444e+06	1.25362e+06	2.78606e+06	363670	108110	694937	539953	804819	610310	184968	296082	1.01295e+06	3.10096e+06	272741	623256	342338	566409	199664	423618	1.20531e+06	1.10745e+06	967800	1.13854e+06	1.06622e+06
2-Hydroxymyristoylcarnitine	387.298	C21H41NO5	Lipid	#N/A	3.437	585384	1.64943e+06	1.54536e+06	1.94045e+06	1.62281e+06	960176	812847	1.66911e+06	911937	1.74685e+06	1.00485e+06	894136	574297	1.03221e+06	960871	612562	1.18021e+06	869982	739318	512514	417708	689642	1.87691e+06	2.3709e+06	486124	2.19128e+06	873533	1.02915e+06	1.11671e+06	853354	824020	908385	926992	1.24311e+06	1.16831e+06
D-Maltose monohydrate	388.122	C12H22O11	Carbohydrate	Glycogen Metabolism	7.434	697238	2.63208e+06	598853	990780	1.16579e+06	272267	261086	870705	806504	737050	1.05031e+07	827803	430309	1.76405e+06	741316	698647	2.73105e+06	2.30046e+06	4.94929e+06	2.60534e+06	3.86305e+06	2.8804e+06	2.22418e+06	3.00752e+06	6.83085e+06	1.50407e+06	3.86085e+06	397256	2.16984e+06	1.22901e+06	1.50925e+06	1.86555e+06	1.8567e+06	1.81441e+06	1.52833e+06
Bis-2-ethylhexyl- phthalate	390.276	C24H38O4	Xenobiotics	#N/A	1.632	2.96106e+06	2.19614e+07	6.57982e+06	5.54453e+06	5.09642e+06	2.60622e+06	9.86718e+06	3.73266e+06	2.58265e+06	7.43908e+06	9.66668e+06	3.90984e+06	3.29686e+06	7.97661e+06	5.88964e+06	960795	4.06905e+06	8.03306e+06	7.85213e+06	4.70342e+06	1.86029e+07	2.29087e+07	4.48938e+06	7.04677e+06	1.03926e+07	1.59467e+06	1.02731e+07	5.95696e+06	5.09284e+06	3.42293e+06	6.02378e+06	6.39825e+06	7.03907e+06	1.03875e+07	9.26657e+06
Chenodeoxycholate	392.294	C24H40O4	Lipid	Secondary Bile Acid Metabolism	1.906	1.12647e+07	1.5831e+07	5.34378e+06	3.88502e+07	6.01879e+07	3.06627e+07	8.05214e+06	1.79576e+07	3.1974e+07	6.30576e+07	4.38025e+07	9.60996e+07	1.28684e+07	6.67899e+07	2.52115e+07	4.57197e+06	2.59703e+07	5.36398e+06	2.5646e+07	1.86243e+08	1.16219e+08	2.84654e+06	4.88432e+07	1.13417e+07	1.23023e+07	1.2416e+07	1.70608e+07	5.06066e+06	1.94651e+07	1.94908e+07	3.71414e+07	3.07678e+07	3.17999e+07	2.93358e+07	3.86206e+07
Hexadecadienoylcarnitine	395.303	C23H41NO4	Lipid	#N/A	3.233	1.5968e+06	3.15922e+06	3.61461e+06	3.21437e+06	2.48833e+06	3.09733e+06	2.27112e+06	3.24134e+06	3.23195e+06	2.90535e+06	2.014e+06	929153	2.72002e+06	2.09757e+06	2.0325e+06	2.30139e+06	7.04381e+06	1.02453e+06	3.2768e+06	1.27388e+06	1.55983e+06	1.52379e+06	8.65691e+06	3.64055e+06	551007	2.09239e+06	1.13943e+06	1.71304e+06	6.07355e+06	1.435e+06	3.58437e+06	3.25231e+06	3.19037e+06	3.2356e+06	3.33914e+06
Hexadecenoylcarnitine	397.319	C23H43NO4	Lipid	#N/A	3.208	4.93129e+06	7.87379e+06	1.03792e+07	1.17866e+07	8.09727e+06	7.40295e+06	9.22481e+06	8.41126e+06	7.85003e+06	1.16501e+07	4.91007e+06	2.87727e+06	7.80172e+06	6.34302e+06	5.45371e+06	4.22908e+06	1.57671e+07	5.89807e+06	9.61249e+06	4.1439e+06	902159	3.571e+06	1.8741e+07	8.25813e+06	4.8003e+06	5.96433e+06	3.3655e+06	1.18765e+07	9.12397e+06	2.27246e+06	9.24343e+06	8.38928e+06	8.45577e+06	7.75916e+06	7.33418e+06
Palmitoyl-DL-carnitine	399.335	C23H45NO4	Lipid	Fatty Acid Metabolism (Acyl Carnitine, Long Chain Saturated)	3.184	2.19869e+07	2.97752e+07	3.41231e+07	4.16666e+07	3.79245e+07	2.85164e+07	3.81957e+07	2.61952e+07	3.21227e+07	3.5749e+07	2.82943e+07	1.32356e+07	4.91745e+07	2.73208e+07	2.29816e+07	1.66146e+07	3.16898e+07	3.10763e+07	5.08289e+07	2.65093e+07	1.36887e+07	1.4194e+07	4.11903e+07	2.27772e+07	3.05931e+07	2.51876e+07	1.73546e+07	4.48515e+07	3.09162e+07	1.30965e+07	3.62146e+07	3.35087e+07	3.27242e+07	3.055e+07	3.08481e+07
3-Oxocholic acid	406.273	C24H38O5	Lipid	#N/A	1.717	600108	628222	553322	621545	536201	838064	924837	387363	706645	372281	997924	509716	919895	739566	801829	441545	402607	566205	600098	628290	726948	934119	661037	676171	837682	667993	523191	572283	483786	557841	528399	503452	672865	554211	668214
Cholate	408.289	C24H40O5	Lipid	Primary Bile Acid Metabolism	1.691	2.91878e+06	2.18997e+06	2.20979e+06	2.419e+06	3.00076e+06	4.37769e+06	3.0917e+06	2.24536e+06	4.04034e+06	2.55265e+06	4.25624e+06	3.13153e+06	4.07279e+06	4.78722e+06	2.40855e+06	2.74152e+06	2.99386e+06	2.80224e+06	2.82578e+06	2.9556e+06	2.39433e+06	3.8923e+06	4.12184e+06	2.31763e+06	3.80139e+06	714874	2.33371e+06	2.74913e+06	2.09526e+06	2.5824e+06	2.99121e+06	3.01617e+06	3.46825e+06	3.91149e+06	3.73173e+06
N-Arachidonoyl-L-serine	409.283	C23H37NO4	Lipid	#N/A	3.266	1.44595e+06	1.71912e+06	1.81014e+06	3.27263e+06	1.6045e+06	1.09707e+06	1.61459e+06	1.4269e+06	2.09478e+06	2.25711e+06	227401	791332	1.90098e+06	2.01827e+06	900959	747080	1.78656e+06	429740	267454	221938	638254	1.86657e+06	3.70607e+06	3.26745e+06	570613	1.01178e+06	469854	962485	633247	1.29888e+06	1.95366e+06	1.65244e+06	1.51686e+06	1.5045e+06	1.95648e+06
3-Hydroxyhexadecadienoylcarnitine	411.298	C23H41NO5	Lipid	#N/A	3.411	477398	1.98879e+06	1.62758e+06	1.32399e+06	1.59214e+06	1.62579e+06	855551	1.56748e+06	1.61861e+06	1.50741e+06	705417	562021	940961	1.39974e+06	828346	899866	1.82894e+06	781217	659970	150379	243526	305767	2.15175e+06	2.14479e+06	152405	1.19446e+06	434362	611676	1.2077e+06	669808	734147	744903	795336	1.17609e+06	1.12828e+06
Hydroxypregnenolone 3-sulfate	412.193	C21H32O6S	Lipid	#N/A	1.369	468753	1.00809e+06	1.8136e+06	1.66675e+06	1.4832e+06	2.57769e+06	539860	988590	1.6388e+06	1.52871e+06	1.24159e+06	1.84759e+06	995537	868843	2.29179e+06	1.24108e+06	774305	1.81069e+06	1.94481e+06	1.64232e+06	280572	902389	602245	1.97567e+06	461341	832691	1.0692e+06	925415	4.05665e+06	1.40751e+06	1.08586e+06	1.17677e+06	1.24977e+06	1.30843e+06	1.33317e+06
Heptadecanoyl carnitine	413.35	C24H47NO4	Lipid	#N/A	3.158	619673	1.16182e+06	1.64596e+06	649586	494688	487524	570077	360920	422562	496448	489396	271849	1.05364e+06	564188	123568	116980	379297	171900	750731	321663	91452.2	102447	524945	368052	265792	238497	515472	383785	417850	199352	535468	379677	508576	586317	536740
Dihydroxycholesterol	418.344	C27H46O3	Cofactors and Vitamins	#N/A	0.943	2.42901e+06	8.54351e+06	7.05525e+06	5.16722e+06	5.12305e+06	9.40066e+06	4.16551e+06	4.95529e+06	5.98323e+06	3.02591e+06	5.37782e+06	3.27666e+06	7.39778e+06	2.42496e+06	1.38238e+06	2.27441e+06	4.37643e+06	2.98378e+06	4.50159e+06	3.3488e+06	1.14178e+06	2.76076e+06	3.30714e+06	2.07811e+06	991604	2.78289e+06	1.31971e+06	2.21685e+06	1.82301e+07	1.16637e+06	4.41335e+06	4.86792e+06	4.81381e+06	4.17689e+06	4.57957e+06
1-octadecylglycerone 3-phosphate	422.281	C21H43O6P	Lipid	#N/A	1.428	308714	356680	338478	343878	305947	302648	342147	371972	437329	161665	357456	176963	433361	366180	308110	314196	423076	348803	434601	439323	435188	349024	195036	350636	288704	298637	375050	421557	354447	336172	328907	371886	437929	500676	425225
linoleoylcarnitine	423.334	C25H45NO4	Lipid	Fatty Acid Metabolism (Acyl Carnitine, Polyunsaturated)	3.181	3.61289e+07	5.17382e+07	4.94134e+07	5.44674e+07	6.1871e+07	7.05824e+07	7.37177e+07	5.46383e+07	6.87937e+07	6.24227e+07	7.88195e+07	1.66395e+07	7.3027e+07	5.02709e+07	2.7849e+07	2.52749e+07	5.42267e+07	6.17463e+07	6.92727e+07	3.89428e+07	1.69163e+07	1.07497e+07	9.07456e+07	2.21122e+07	5.363e+07	4.22788e+07	1.07302e+07	7.53891e+07	4.63289e+07	1.46421e+07	6.17078e+07	5.74615e+07	5.51548e+07	5.22833e+07	5.20624e+07
Tocopherol	430.382	C29H50O2	Cofactors and Vitamins	Tocopherol Metabolism	1.011	1.62836e+07	1.6102e+07	1.24317e+07	1.69222e+07	1.12448e+07	1.46286e+07	1.63074e+07	2.9349e+07	1.43066e+07	2.16747e+07	1.21949e+07	1.01333e+07	1.37306e+07	1.57432e+07	1.56625e+07	9.06385e+06	1.09837e+07	7.52243e+06	7.68325e+06	1.26281e+07	2.9619e+07	2.73135e+07	2.36203e+07	1.02959e+07	1.90269e+07	1.59384e+07	1.88826e+07	1.79523e+07	3.31092e+07	2.37001e+07	1.60246e+07	1.59034e+07	1.59925e+07	1.68041e+07	1.61354e+07
1-linoleoyl-GPA	434.244	C21H39O7P	Lipid	Lysophospholipid	1.553	6.29395e+06	5.90836e+06	3.08608e+06	9.24108e+06	7.33579e+06	6.98438e+06	7.12133e+06	8.30585e+06	8.2931e+06	5.46148e+06	5.16972e+06	6.20496e+06	4.86392e+06	2.5313e+06	1.83819e+06	3.53639e+06	8.91902e+06	4.82455e+06	3.88389e+06	4.85894e+06	4.30885e+06	1.06825e+06	1.21369e+07	1.1251e+06	4.6892e+06	2.88139e+06	3.80509e+06	1.05729e+07	939933	1.57886e+06	3.02387e+06	3.3921e+06	3.62568e+06	5.69774e+06	4.82723e+06
LysoPA(0:0/18:1(9Z))	436.26	C21H41O7P	Lipid	#N/A	1.698	6.07313e+07	6.69014e+07	5.98658e+07	8.6528e+07	7.13608e+07	6.77557e+07	6.47273e+07	7.53947e+07	6.35383e+07	1.09262e+08	9.33886e+07	5.18306e+07	1.12379e+08	7.39525e+07	5.28304e+07	3.20702e+07	6.15583e+07	7.44334e+07	7.45607e+07	8.33486e+07	3.69767e+07	3.03917e+07	4.35556e+07	3.41247e+07	4.10047e+07	4.42318e+07	5.26104e+07	7.91755e+07	3.60942e+07	3.52801e+07	7.19213e+07	6.96722e+07	6.70227e+07	6.76442e+07	7.09621e+07
13-Carboxy-gamma-tocopherol	446.34	C28H46O4	Cofactors and Vitamins	#N/A	27.829	7.33547e+06	6.94352e+06	7.8209e+06	9.62278e+06	7.34901e+06	8.2201e+06	6.7654e+06	7.11486e+06	7.99594e+06	4.68174e+06	4.56377e+06	7.18812e+06	7.34999e+06	7.89501e+06	7.02142e+06	4.55365e+06	7.17128e+06	8.1083e+06	6.28977e+06	6.9735e+06	8.01245e+06	8.11407e+06	7.22332e+06	7.15666e+06	7.52181e+06	8.00065e+06	5.86541e+06	6.8946e+06	6.9767e+06	7.51067e+06	7.63954e+06	6.84477e+06	7.23693e+06	7.99004e+06	6.66362e+06
Glycochenodeoxycholate	449.315	C26H43NO5	Lipid	Primary Bile Acid Metabolism	1.94	6.01271e+06	7.46113e+06	1.23761e+07	2.39786e+07	4.98342e+07	2.7639e+07	2.81659e+07	9.72056e+07	1.07792e+07	3.12841e+07	5.11832e+07	2.14969e+08	6.88525e+06	1.42267e+08	1.50533e+08	1.72277e+07	6.04805e+07	4.17583e+07	9.72394e+07	3.02187e+08	4.06095e+08	2.04731e+08	1.42499e+08	1.2931e+08	2.09817e+08	7.8835e+07	7.1055e+07	4.68867e+07	1.93853e+07	1.58845e+08	9.2025e+07	9.2597e+07	8.91433e+07	8.67694e+07	9.31756e+07
Cholesterol sulfate	466.313	C27H46O4S	Lipid	Sterol	0.89	3.55483e+07	6.99968e+07	7.39116e+07	6.23356e+07	6.74296e+07	5.00731e+07	5.86384e+07	6.04206e+07	4.47933e+07	6.63816e+07	1.06787e+08	8.16395e+07	6.25376e+07	8.37109e+07	4.16765e+07	3.50364e+07	3.69109e+07	4.16097e+07	8.17245e+07	4.83903e+07	6.51578e+07	8.74535e+07	7.73765e+07	4.65294e+07	8.69433e+07	8.14778e+07	3.8102e+07	7.89926e+07	6.50435e+07	9.5438e+07	7.93026e+07	7.23699e+07	6.89767e+07	5.30884e+07	6.57261e+07
Taurochenodeoxycholate	499.298	C26H45NO6S	Lipid	Primary Bile Acid Metabolism	1.389	1.05156e+06	1.07943e+06	3.67034e+06	1.52171e+06	3.60525e+06	4.14799e+06	3.04181e+06	1.1062e+07	4.30425e+06	1.0519e+06	3.49497e+06	2.56039e+07	1.10105e+06	1.41705e+07	1.02636e+07	4.22291e+06	1.41864e+06	2.22017e+06	3.10404e+06	1.33701e+07	1.01389e+07	2.88356e+07	1.93985e+08	1.99396e+07	2.61666e+07	5.36628e+06	3.02959e+06	5.8747e+06	2.6538e+07	1.16452e+07	8.94126e+06	1.43444e+07	1.50715e+07	1.34301e+07	1.45612e+07
Taurohyocholate	515.293	C26H45NO7S	Lipid	#N/A	2.006	1.29579e+06	1.89039e+06	2.45007e+06	1.68951e+06	4.92935e+06	3.21063e+06	2.63919e+06	5.26481e+06	1.27787e+06	3.22878e+06	1.41418e+06	1.64034e+07	1.84873e+06	7.2634e+06	4.66025e+06	1.68622e+06	1.88161e+06	2.24546e+06	2.03594e+06	4.89211e+06	4.44115e+06	2.84259e+07	1.62278e+08	3.94275e+06	1.72236e+07	2.09231e+06	3.63363e+06	1.9839e+06	1.77234e+06	3.93787e+06	6.89764e+06	6.90602e+06	8.04845e+06	7.42705e+06	7.65755e+06
Bilirubin	584.261	C33H36N4O6	Cofactors and Vitamins	Hemoglobin and Porphyrin Metabolism	1.652	2.48651e+08	4.98285e+08	3.89137e+08	5.0617e+08	6.81541e+08	5.91548e+08	4.02013e+08	2.27119e+08	4.944e+08	3.72187e+08	2.99597e+08	4.07181e+08	1.47758e+08	4.72337e+08	1.63158e+08	3.56807e+08	4.94098e+08	3.16718e+08	4.93459e+08	2.17951e+08	5.67828e+07	2.3756e+08	4.09688e+08	2.42719e+08	1.33892e+08	1.97898e+08	6.50285e+07	2.91992e+08	1.46317e+08	1.2438e+08	3.07527e+08	2.87741e+08	3.23857e+08	3.34682e+08	3.66715e+08
I-urobilinogen	592.326	C33H44N4O6	Cofactors and Vitamins	Hemoglobin and Porphyrin Metabolism	2.084	668279	573749	643253	698040	2.51188e+06	2.19672e+06	6.87163e+06	603377	5.47245e+06	6.38323e+06	4.46714e+06	8.01644e+07	848171	4.07997e+06	3.15219e+06	2.36539e+06	692044	980090	8.98955e+06	4.08435e+06	7.81972e+06	794925	1.86445e+08	8.22588e+06	8.1775e+06	1.22975e+06	2.71236e+07	1.24431e+06	3.82703e+07	666971	9.07457e+06	1.57813e+07	1.13832e+07	1.10199e+07	1.13707e+07
Aminooctanoic acid	159.126	C8H17NO2	Lipid	Fatty Acid, Amino	2.226	575044	761319	1.48858e+06	1.47626e+06	2.12467e+06	1.09507e+06	962871	1.23624e+06	1.25781e+06	1.4901e+06	3.52162e+06	1.29638e+06	1.45612e+06	1.32325e+06	997070	333442	622477	1.06196e+06	1.42472e+06	800505	1.54046e+06	709919	2.0026e+06	2.50351e+06	2.92463e+06	6.11376e+06	2.66146e+06	1.67305e+06	2.00436e+07	1.6964e+06	2.19571e+06	2.3815e+06	2.13789e+06	2.44526e+06	2.59831e+06
N-acetylproline	157.074	C7H11NO3	Amino Acid	Urea cycle; Arginine and Proline Metabolism	9.329	912624	1.95869e+06	1.26212e+06	3.53235e+06	892157	842752	890584	6.22801e+06	808386	1.29787e+06	1.11229e+06	1.32769e+07	1.01506e+06	6.37905e+06	1.39014e+06	768311	965946	783711	939299	8.75126e+06	955552	823810	1.10695e+06	830593	1.57959e+07	933401	956380	1.11419e+06	976828	1.21097e+06	1.7295e+06	2.18248e+06	2.36791e+06	1.16243e+06	2.50714e+06
N-acetyltaurine	167.025	C4H9NO4S	Amino Acid	Methionine, Cysteine, SAM and Taurine Metabolism	2.916	178826	94160.2	154258	106626	138854	99194.3	95404.8	85782.5	87932.4	86484.6	98927.8	101870	178873	119821	123068	146934	81992.6	143479	92508.9	91698.1	167278	133401	9.06671e+07	137820	88904	120942	93355.9	85361.8	116838	118166	3.07417e+06	3.31569e+06	3.13438e+06	3.70257e+06	3.15268e+06
Alanylproline	186.1	C8H14N2O3	Peptide	#N/A	10.721	2.08397e+06	787271	1.92744e+06	1.56194e+06	2.02874e+06	1.14938e+06	610874	1.21578e+06	1.60137e+06	2.63436e+06	1.18212e+06	3.91022e+06	745817	882063	2.73789e+06	1.35228e+06	692280	1.04474e+06	1.49977e+06	1.97295e+06	9.64294e+06	2.22339e+06	5.56405e+06	2.83152e+06	1.00454e+06	3.62552e+06	3.25385e+06	3.53479e+06	1.96211e+06	2.39447e+06	2.58585e+06	2.07879e+06	2.36448e+06	2.79758e+06	1.93446e+06
Androsterone glucuronide	466.257	C25H38O8	Lipid	#N/A	1.718	1.36919e+07	1.5645e+07	1.63664e+07	2.68102e+07	1.66571e+07	1.55469e+07	1.39062e+07	1.37769e+07	1.6563e+07	2.03981e+07	1.87978e+07	775084	2.48148e+07	1.64672e+07	1.41515e+07	7.88602e+06	1.20154e+07	1.91967e+07	1.9122e+07	1.96032e+07	6.86917e+06	7.12835e+06	5.76603e+06	3.54257e+06	1.06463e+07	6.46014e+06	1.20462e+07	1.34306e+07	6.3473e+06	6.62616e+06	1.44792e+07	1.52116e+07	1.66196e+07	1.53846e+07	1.57016e+07
Aspartame	294.122	C14H18N2O5	Amino Acid	#N/A	10.18	5.64158e+06	4.31908e+06	6.89198e+06	4.10201e+06	6.04948e+06	3.97189e+06	3.48049e+06	5.52357e+06	5.50389e+06	3.29353e+06	6.70773e+06	7.24927e+06	3.45404e+06	8.62118e+06	8.07775e+06	6.81856e+06	4.72867e+06	5.07351e+06	5.20998e+06	4.41639e+06	1.09906e+07	7.03204e+06	1.14971e+07	6.27611e+06	3.48175e+06	6.18245e+06	3.17996e+06	5.14253e+06	5.69142e+06	7.01606e+06	4.97614e+06	5.25216e+06	5.6834e+06	5.61473e+06	5.36591e+06
(3R,3'S,6'R)-b,e-Carotene-3,3'-diol	568.428	C40H56O2	Cofactors and Vitamins	#N/A	0.996	4.51113e+06	3.06883e+06	2.20233e+06	4.09199e+06	2.80048e+06	8.36402e+06	3.04911e+06	6.93238e+06	6.9981e+06	4.01151e+06	5.85034e+06	1.02749e+06	1.49573e+06	2.0566e+06	2.13277e+06	1.71534e+06	2.78519e+06	2.21442e+06	1.41916e+06	2.76943e+06	557966	3.29735e+06	3.08701e+06	2.30351e+06	1.40124e+06	1.59018e+06	1.58106e+06	4.3496e+06	1.09209e+06	5.80156e+06	3.83354e+06	2.97769e+06	3.84783e+06	2.91827e+06	3.65781e+06
cytosine	111.043	C4H5N3O	Nucleotide	Pyrimidine Metabolism, Cytidine containing	4.127	3.9563e+06	3.4543e+06	1.96984e+06	5.79408e+06	2.32804e+06	3.34722e+06	3.89291e+06	3.66919e+06	3.55868e+06	3.44913e+06	4.66016e+06	5.72093e+06	3.0489e+06	5.14402e+06	1.43256e+07	4.4205e+06	6.73427e+06	3.10138e+06	2.81568e+06	2.93072e+06	5.98162e+06	4.34836e+06	6.41472e+06	1.05329e+07	8.49376e+06	7.13193e+06	9.19572e+06	4.77442e+06	1.72731e+07	4.81948e+06	4.44415e+06	5.37446e+06	5.99201e+06	5.18151e+06	5.94172e+06
3-Phosphoglyceric acid	185.993	C3H7O7P	Energy	#N/A	16.927	3.39613e+06	5.17753e+06	8.07115e+06	6.9397e+06	7.2816e+06	5.12515e+06	5.94597e+06	6.41561e+06	5.71334e+06	8.06092e+06	4.26321e+06	1.59019e+06	6.44355e+06	9.5739e+06	2.35962e+06	3.30121e+06	2.60655e+06	3.12642e+06	4.79394e+06	2.56177e+06	2.20336e+06	1.7254e+06	2.08219e+07	2.25602e+06	1.95777e+07	7.34571e+06	9.93311e+06	1.20877e+07	4.35048e+06	9.12215e+06	4.97434e+06	5.44402e+06	4.35771e+06	5.62273e+06	6.46876e+06
Glycerate 3-phosphate	185.993	C3H7O7P	Lipid	#N/A	12.305	6.99985e+06	7.251e+06	9.68039e+06	1.66837e+07	1.21871e+07	1.20175e+07	1.19206e+07	1.18593e+07	1.16364e+07	1.94691e+07	7.01586e+06	1.49211e+06	3.22658e+07	4.47666e+06	2.16679e+06	1.19519e+06	5.00261e+06	4.52027e+06	1.0558e+07	5.22292e+06	2.49643e+06	874031	1.94489e+06	727122	2.22054e+06	2.76362e+06	5.40557e+06	7.68322e+06	734751	1.56622e+06	7.13024e+06	7.29191e+06	7.09794e+06	7.8906e+06	7.35135e+06
Isovalerylcarnitine	245.163	C12H23NO4	Amino Acid	Leucine, Isoleucine and Valine Metabolism	4.536	3.34647e+07	2.90681e+07	5.03487e+07	2.97548e+07	3.85356e+07	2.7913e+07	2.98535e+07	1.77558e+07	3.7965e+07	4.63034e+07	6.00604e+07	2.83577e+07	2.11666e+07	4.27368e+07	4.1103e+07	1.57822e+07	2.27141e+07	3.62899e+07	4.69932e+07	2.229e+07	6.79759e+07	2.04016e+07	5.2425e+07	4.84895e+07	4.43459e+07	1.83081e+07	2.1361e+07	3.87121e+07	1.87759e+08	2.80785e+07	4.24283e+07	4.1104e+07	4.13955e+07	4.21641e+07	4.09338e+07
1-Methylhypoxanthine	150.054	C6H6N4O	Nucleotide	#N/A	4.206	6.95975e+06	6.14453e+06	8.15161e+06	7.93181e+06	6.09133e+06	6.32282e+06	6.10374e+06	9.44516e+06	8.01209e+06	9.27045e+06	9.06152e+06	1.28941e+07	5.11963e+06	9.65343e+06	1.77317e+07	7.47184e+06	9.96837e+06	6.46502e+06	5.51094e+06	5.23106e+06	1.10414e+07	5.99701e+06	1.74309e+07	1.99052e+07	1.95083e+07	2.26623e+07	1.7555e+07	1.93454e+07	1.8193e+07	1.16572e+07	1.11458e+07	1.10105e+07	1.13019e+07	1.151e+07	1.12475e+07
N-acetylcytidine	285.096	C11H15N3O6	Nucleotide	Pyrimidine Metabolism, Cytidine containing	4.125	2.63411e+06	2.05274e+06	1.41748e+06	3.64481e+06	1.47026e+06	1.94138e+06	2.16862e+06	2.03094e+06	1.89262e+06	2.06112e+06	2.47595e+06	3.70692e+06	1.67289e+06	3.52387e+06	8.40338e+06	3.08265e+06	3.4474e+06	2.06896e+06	1.57349e+06	1.2979e+06	2.68354e+06	2.87605e+06	3.95364e+06	6.59117e+06	4.82817e+06	4.66584e+06	6.21448e+06	2.77618e+06	1.13013e+07	3.25615e+06	2.49827e+06	2.95917e+06	3.51115e+06	3.37109e+06	3.38476e+06
Acetylcarnosine	268.117	C11H16N4O4	Amino Acid	Histidine Metabolism	8.557	1.97694e+07	2.14647e+07	6.76867e+07	3.449e+07	5.80148e+07	4.14946e+07	1.60912e+07	1.9552e+07	5.02527e+07	3.43371e+07	1.51548e+07	7.23106e+07	8.07907e+06	4.54459e+07	6.45218e+07	1.46429e+07	1.49934e+07	4.8576e+07	3.83535e+07	2.15768e+07	1.28226e+07	5.48873e+07	1.31755e+07	1.97337e+07	1.46935e+07	4.25369e+07	9.76381e+06	5.5938e+07	4.76503e+06	5.9248e+07	3.2233e+07	3.34676e+07	3.28462e+07	3.35514e+07	3.28314e+07
N-Acetyl-L-glutamic acid	189.064	C7H11NO5	Amino Acid	Glutamate Metabolism	4.502	1.47482e+06	1.54716e+06	1.54029e+06	1.40877e+06	1.3046e+06	1.41011e+06	1.00902e+06	1.61855e+06	1.66845e+06	1.03714e+06	1.13444e+06	1.80393e+06	951277	1.50338e+06	1.75451e+06	1.40175e+06	1.68003e+06	1.2841e+06	959454	929734	2.07683e+06	1.26463e+06	2.2919e+06	2.17245e+06	2.4845e+06	2.46395e+06	1.58973e+06	2.45427e+06	1.01836e+07	4.13022e+06	1.79917e+06	2.08158e+06	1.78283e+06	1.8896e+06	1.96562e+06
N-Acetyl-L-glutamine	188.08	C7H12N2O4	Amino Acid	Glutamate Metabolism	8.953	4.25735e+06	3.53671e+06	5.14944e+06	5.10944e+06	4.52092e+06	3.81998e+06	3.61687e+06	4.84809e+06	3.88635e+06	3.98459e+06	3.87992e+06	6.72731e+06	2.84908e+06	5.14574e+06	8.08839e+06	8.67545e+06	4.3878e+06	3.5224e+06	3.05904e+06	3.27608e+06	1.00501e+07	6.35877e+06	8.16351e+06	3.25577e+06	1.13041e+07	6.47272e+06	8.85543e+06	4.38305e+06	1.23738e+07	4.63203e+06	6.00567e+06	5.82037e+06	5.68799e+06	6.77676e+06	5.75538e+06
N-Acetyl-L-phenylalanine	207.089	C11H13NO3	Amino Acid	Phenylalanine Metabolism	2.016	1.62359e+06	1.16954e+06	1.46059e+06	1.15328e+06	1.00335e+06	917365	1.67861e+06	1.3493e+06	916686	1.26732e+06	1.50278e+06	2.05556e+06	1.1858e+06	1.49203e+06	2.19408e+06	934584	1.00392e+06	1.18259e+06	1.15923e+06	1.42465e+06	3.08119e+06	1.23568e+06	1.17206e+06	1.42652e+06	1.45495e+06	1.44383e+06	1.87518e+06	1.14074e+06	2.25987e+06	1.83501e+06	1.37581e+06	1.40892e+06	1.53797e+06	1.49429e+06	1.41543e+06
N-Acetylvaline	159.099	C7H13NO3	Amino Acid	Leucine, Isoleucine and Valine Metabolism	9.576	1.85684e+07	3.60715e+06	2.76563e+06	5.85367e+06	1.99716e+06	1.27681e+08	4.38624e+06	3.30053e+07	4.35781e+07	4.88483e+06	3.7144e+06	2.11419e+06	4.30303e+07	3.83593e+07	3.42772e+06	5.20341e+06	4.99828e+06	2.4028e+06	2.87925e+06	3.3017e+06	5.46437e+06	4.36975e+08	6.50372e+06	5.62632e+06	9.12489e+06	3.87165e+06	3.95075e+06	1.93227e+07	3.44531e+06	1.96554e+07	2.94833e+07	2.98344e+07	3.02352e+07	3.03312e+07	2.97893e+07
gamma-Carboxyglutamic acid	191.043	C6H9NO6	Amino Acid	#N/A	15.334	3.31519e+06	3.31933e+06	1.26806e+07	1.72387e+07	2.39738e+07	1.71882e+07	1.42238e+07	2.42503e+07	2.52169e+07	1.77242e+07	1.39743e+07	1.37252e+08	2.13334e+07	4.53362e+07	2.33324e+07	3.25404e+07	1.35507e+06	2.44436e+07	2.11196e+07	1.35866e+07	7.41756e+07	2.12237e+07	1.37587e+08	3.11997e+07	1.96403e+07	4.08903e+07	2.72647e+06	2.93926e+07	1.64067e+07	2.45502e+06	2.6084e+07	2.76798e+07	2.66398e+07	3.32299e+07	2.71346e+07
Proline betaine	143.095	C7H13NO2	Peptide	#N/A	6.957	7.46843e+09	8.48152e+08	6.33954e+08	1.51148e+09	2.03625e+09	2.79348e+09	3.08066e+08	2.36972e+08	4.0309e+09	1.15891e+09	1.71354e+09	2.24541e+09	9.92729e+08	3.80356e+08	3.28435e+08	1.39574e+09	1.94412e+08	4.76548e+08	6.0217e+07	7.18458e+07	1.61855e+09	2.64986e+08	4.6133e+08	3.6892e+09	2.13371e+07	8.40188e+09	1.25648e+10	4.23977e+09	5.74859e+06	1.17804e+10	2.76349e+09	2.81214e+09	2.72405e+09	2.6444e+09	2.43676e+09
N-Propionylalanine	145.074	C6H11NO3	Peptide	#N/A	6.569	9.3585e+06	6.90032e+06	9.90205e+06	8.95336e+06	6.87814e+06	8.19267e+06	8.23385e+06	8.27828e+06	6.58002e+06	1.85637e+07	9.36027e+06	1.92545e+07	9.48563e+06	1.03701e+07	1.42262e+07	5.32626e+06	1.48157e+07	1.13214e+07	5.14593e+06	5.78132e+06	2.09597e+07	1.1782e+07	1.53031e+07	1.50052e+07	1.95921e+07	1.31484e+07	2.12126e+07	9.41768e+06	4.24987e+07	2.54026e+07	1.28813e+07	1.28965e+07	1.32525e+07	1.29963e+07	1.2889e+07
Ascorbic acid	176.032	C6H8O6	Organic acid	#N/A	17.582	2.34791e+06	4.27615e+06	2.197e+06	2.58556e+06	1.6513e+06	2.69783e+06	4.87534e+06	2.54315e+06	3.22434e+06	2.47248e+06	2.62281e+06	3.81202e+06	2.96303e+06	1.93549e+06	2.94901e+06	1.79552e+06	2.81565e+06	2.07882e+06	1.71961e+06	2.45259e+06	9.31917e+06	2.81797e+06	1.84529e+06	3.2087e+06	4.17303e+06	2.65614e+06	3.69113e+06	2.66536e+06	2.75766e+06	2.76714e+06	2.72563e+06	2.80575e+06	3.14708e+06	2.71701e+06	2.75775e+06
Trehalose	342.116	C12H22O11	Carbohydrate	#N/A	12.803	351389	502633	257274	385318	235254	170239	145882	488604	364433	413581	431060	578765	168399	169251	626159	196679	467245	178731	224830	1.68101e+06	1.97414e+06	1.85782e+06	1.3861e+06	2.16561e+06	5.35861e+06	1.40896e+06	3.0999e+06	360703	1.08406e+06	670892	1.22836e+06	1.01157e+06	1.04353e+06	1.14893e+06	1.16952e+06
AcCa(10:0)	316.248	C17H34O4N1	Lipid		1.62941	1.60097e+07	4.2987e+07	3.39755e+07	4.03856e+07	3.2018e+07	5.0147e+07	4.4004e+07	3.53936e+07	4.24422e+07	4.76369e+07	1.02336e+07	9.21467e+06	1.64193e+07	2.32121e+07	2.46829e+07	6.01486e+06	2.98259e+07	6.97204e+06	5.80207e+07	1.8262e+06	3.29262e+06	2.01759e+07	3.29547e+07	4.7682e+07	9.58345e+06	2.24337e+07	1.86604e+07	1.66176e+07	5.34787e+07	1.55559e+07	4.75264e+07	4.49044e+07	5.2947e+07	4.86654e+07	5.37358e+07
AcCa(10:1)	314.233	C17H32O4N1	Lipid		1.54674	1.21058e+07	2.4267e+07	1.67503e+07	2.37813e+07	2.54964e+07	3.80119e+07	3.06844e+07	1.89996e+07	3.61951e+07	3.13568e+07	1.6965e+07	1.28249e+07	2.37726e+07	2.88163e+07	2.99759e+07	7.42938e+06	2.59674e+07	1.08747e+07	2.03496e+07	6.47181e+06	2.22788e+06	1.13974e+07	1.94455e+07	2.60549e+07	8.17621e+06	1.59985e+07	1.27525e+07	8.54961e+06	3.26474e+07	8.82832e+06	3.16003e+07	3.44759e+07	3.78142e+07	3.56733e+07	3.74121e+07
AcCa(10:3)	310.201	C17H28O4N1	Lipid		1.46419	3.27697e+06	3.40199e+06	1.5988e+06	1.43501e+06	3.6518e+06	7.18522e+06	4.70536e+06	1.87775e+06	4.78478e+06	5.59008e+06	5.46477e+06	2.7798e+06	4.68277e+06	7.25939e+06	6.54315e+06	3.03372e+06	2.97946e+06	1.6806e+06	1.58988e+06	2.96207e+06	769006	1.26984e+07	3.72097e+06	4.72422e+06	1.33213e+06	96495.4	2.61816e+06	792976	1.07297e+06	1.43856e+06	6.479e+06	6.45007e+06	6.97219e+06	6.93314e+06	7.45693e+06
AcCa(11:1)	328.248	C18H34O4N1	Lipid		1.61914	2.8896e+06	6.97824e+06	3.1509e+06	4.35234e+06	4.34895e+06	2.64313e+06	5.23567e+06	3.34695e+06	4.9576e+06	1.15355e+07	1.77801e+06	5.73748e+06	2.99185e+06	7.74544e+06	1.77261e+06	1.21796e+06	3.55488e+06	329792	2.33539e+06	2.384e+06	10000	2.20668e+06	3.14256e+06	7.49081e+06	621847	1.64804e+06	1.35996e+06	813493	5.31564e+06	1.34872e+06	5.20642e+06	5.24775e+06	6.79642e+06	5.39733e+06	6.4297e+06
AcCa(12:0)	344.28	C19H38O4N1	Lipid		1.81962	9.01469e+06	2.6012e+07	2.46617e+07	2.72759e+07	1.9237e+07	2.04681e+07	1.96338e+07	17123498	2.08246e+07	2.00258e+07	7.19445e+06	9.9221e+06	1.15785e+07	1.15622e+07	1.0442e+07	6.09408e+06	1.77451e+07	7.61117e+06	2.47782e+07	2.57277e+06	3.36326e+06	1.07673e+07	2.69588e+07	3.0434e+07	3.04158e+06	1.15304e+07	7.17948e+06	1.21685e+07	1.64497e+07	9.29129e+06	2.17136e+07	2.74558e+07	27378706	2.67831e+07	2.8618e+07
AcCa(12:1)	342.264	C19H36O4N1	Lipid		1.70496	6.12398e+06	2.97614e+07	2.12192e+07	2.1268e+07	1.73982e+07	2.19043e+07	2.11946e+07	1.72418e+07	1.25844e+07	2.51237e+07	6.07982e+06	9.55553e+06	9.38852e+06	1.38838e+07	1.28993e+07	7.35608e+06	3.03489e+07	4.85974e+06	1.44683e+07	1.96138e+06	1.26932e+06	1.03418e+07	3.009e+07	1.57293e+07	4.66003e+06	1.29636e+07	1.14448e+07	1.10247e+07	8.91827e+06	7.23808e+06	2.40999e+07	2.3853e+07	2.59313e+07	2.5072e+07	2.6556e+07
AcCa(13:0)	358.295	C20H40O4N1	Lipid		1.91851	1.2386e+07	1.82609e+07	9.3456e+06	6.47568e+06	2.14754e+06	8.61123e+06	9.0575e+06	1.32086e+07	3.98814e+06	1.07804e+07	4.87228e+06	3.36925e+07	1.20858e+07	2.03217e+07	1.03462e+07	2.61349e+06	1.06074e+07	3.33809e+06	2.65209e+06	5.80634e+06	1.89318e+06	9.14096e+06	2.09173e+07	3.20755e+07	4.00295e+06	5.03998e+06	1.70652e+06	5.98166e+06	287686	4.61594e+06	1.72437e+07	1.79068e+07	2.00608e+07	1.82824e+07	2.26717e+07
AcCa(14:0)	372.311	C21H42O4N1	Lipid		2.2184	7.07218e+06	1.81404e+07	1.8058e+07	1.92194e+07	1.10678e+07	1.45126e+07	1.47181e+07	1.03673e+07	1.23565e+07	1.52948e+07	1.03941e+07	7.66619e+06	2.17847e+07	1.1333e+07	6.8734e+06	5.28743e+06	1.49223e+07	7.60637e+06	2.4271e+07	7.25765e+06	5.18828e+06	7.25258e+06	1.93174e+07	1.7547e+07	4.89971e+06	8.42e+06	5.77034e+06	1.34819e+07	8.51238e+06	5.00054e+06	1.80314e+07	2.05724e+07	2.01002e+07	2.04813e+07	2.24129e+07
AcCa(14:1)	370.295	C21H40O4N1	Lipid		1.96012	1.58072e+07	5.03205e+07	4.87168e+07	5.61432e+07	3.65508e+07	5.17429e+07	4.61989e+07	4.92337e+07	4.82302e+07	6.93467e+07	1.41787e+07	1.90179e+07	2.17933e+07	2.97559e+07	2.58443e+07	1.59304e+07	6.31142e+07	1.64072e+07	3.64994e+07	6.08962e+06	5.44803e+06	2.16418e+07	1.04791e+08	7.08721e+07	6.42977e+06	3.03531e+07	1.6947e+07	2.61459e+07	3.92608e+07	1.30131e+07	5.56729e+07	5.5649e+07	6.28035e+07	5.7387e+07	6.52715e+07
AcCa(14:2)	368.28	C21H38O4N1	Lipid		1.77529	9.91738e+06	2.98043e+07	2.22318e+07	2.15948e+07	2.21302e+07	3.63211e+07	2.43404e+07	2.79779e+07	3.5146e+07	2.96618e+07	1.04321e+07	1.09631e+07	1.54133e+07	2.07871e+07	2.02598e+07	1.20832e+07	3.88376e+07	8.95862e+06	2.00444e+07	4.05754e+06	796811	1.04415e+07	5.83405e+07	4.33901e+07	2.15498e+06	1.67075e+07	8.28339e+06	1.2227e+07	3.2034e+07	9.49736e+06	3.01775e+07	3.84148e+07	3.54336e+07	3.79783e+07	3.76949e+07
AcCa(16:0)	400.342	C23H46O4N1	Lipid		2.91282	4.31911e+07	9.40419e+07	1.07214e+08	1.22367e+08	8.06383e+07	1.06126e+08	139498285	9.22893e+07	1.00815e+08	1.0702e+08	1.00333e+08	3.75496e+07	1.61317e+08	8.90506e+07	5.74916e+07	4.01094e+07	8.79253e+07	8.61558e+07	1.57407e+08	5.7543e+07	3.33094e+07	3.35584e+07	1.2933e+08	8.28143e+07	7.12433e+07	6.03271e+07	4.64808e+07	1.28201e+08	4.64948e+07	2.58908e+07	1.41728e+08	1.4714e+08	1.42969e+08	1.53718e+08	1.57763e+08
AcCa(16:1)	398.326	C23H44O4N1	Lipid		2.34348	1.08029e+07	3.33834e+07	3.08987e+07	3.35919e+07	1.7919e+07	29075431	4.09941e+07	3.1863e+07	2.76797e+07	4.40524e+07	1.63967e+07	7.95125e+06	2.72155e+07	2.10537e+07	1.18915e+07	8.72776e+06	4.16023e+07	1.38741e+07	2.87391e+07	7.44623e+06	4.83701e+06	8.80587e+06	4.68687e+07	2.36379e+07	9.2059e+06	1.49239e+07	8.39093e+06	3.13712e+07	1.56056e+07	3.83588e+06	3.51308e+07	3.58291e+07	3.75542e+07	3.92075e+07	4.13485e+07
AcCa(17:0)	414.358	C24H48O4N1	Lipid		3.411	1.23478e+06	2.28659e+06	3.76538e+06	1.77339e+06	1.16375e+06	2.1014e+06	2.11187e+06	934542	1.48384e+06	2.00837e+06	1.71081e+06	791315	2.81686e+06	1.79025e+06	852599	479638	1.33136e+06	882634	1.4738e+06	1.03185e+06	397567	790940	1.88528e+06	1.15205e+06	745139	972749	931667	1.25166e+06	555424	421792	2.52386e+06	2.76414e+06	2.53496e+06	2.72761e+06	2.87693e+06
AcCa(18:0)	428.373	C25H50O4N1	Lipid		4.0129	1.76712e+07	4.50116e+07	4.68439e+07	4.50072e+07	2.69824e+07	3.91622e+07	4.62555e+07	4.73984e+07	2.88576e+07	4.28118e+07	4.31749e+07	1.26799e+07	4.91345e+07	3.55054e+07	2.31868e+07	9.93035e+06	3.12993e+07	2.74084e+07	4.63976e+07	2.86048e+07	1.28876e+07	1.51892e+07	4.85121e+07	3.18397e+07	2.03978e+07	2.4495e+07	2.36046e+07	3.46704e+07	2.5097e+07	1.08967e+07	5.22671e+07	5.80963e+07	5.86428e+07	5.62038e+07	6.33504e+07
AcCa(18:1)	426.358	C25H48O4N1	Lipid		3.04946	7.48008e+07	1.93383e+08	2.07296e+08	220134567	1.37773e+08	2.24525e+08	322524150	2.65497e+08	2.44444e+08	3.26963e+08	2.30918e+08	5.6982e+07	169158962	1.52804e+08	8.97149e+07	6.10189e+07	1.57909e+08	1.63891e+08	2.29431e+08	5.96406e+07	4.56611e+07	4.66515e+07	3.66712e+08	1.21553e+08	1.76247e+08	1.72962e+08	6.11017e+07	3.21601e+08	1.09558e+08	3.45566e+07	2.75706e+08	2.97868e+08	2.7803e+08	2.92528e+08	3.13271e+08
AcCa(18:2)	424.342	C25H46O4N1	Lipid		2.4835	7.92079e+07	1.92898e+08	1.58122e+08	1.66683e+08	1.61276e+08	3.27599e+08	3.47184e+08	2.31836e+08	299144230	2.71165e+08	3.1301e+08	5.07924e+07	3.09389e+08	2.17014e+08	7.24119e+07	5.78022e+07	1.75867e+08	2.10762e+08	2.52597e+08	9.82028e+07	4.21264e+07	2.8321e+07	3.4894e+08	8.14186e+07	1.41501e+08	1.26304e+08	3.49415e+07	2.64052e+08	7.70595e+07	3.29005e+07	283241182	326611029	3.49193e+08	3.4268e+08	3.53992e+08
AcCa(18:3)	422.326	C25H44O4N1	Lipid		2.14895	4.20602e+06	1.01392e+07	7.58367e+06	8.6176e+06	9.56986e+06	1.48983e+07	2.19777e+07	8.65233e+06	2.09481e+07	2.21276e+07	9.27379e+06	1.80079e+06	2.0904e+07	1.57582e+07	3.56295e+06	3.84642e+06	9.52084e+06	6.30174e+06	7.53657e+06	3.28815e+06	497455	8.10378e+06	1.58501e+07	2.82866e+07	5.80517e+06	3.80544e+06	1.72461e+06	6.6914e+06	2.24022e+07	1.85877e+06	1.49023e+07	1.45674e+07	1.67669e+07	1.61896e+07	1.72559e+07
AcCa(20:0)	456.405	C27H54O4N1	Lipid		5.52535	1.50801e+06	3.05269e+06	2.40892e+06	3.16826e+06	1.12602e+06	3.65551e+06	3.08728e+06	6.59234e+06	1.77527e+06	2.96057e+06	4.1823e+06	1.30694e+06	6.7241e+06	4.82829e+06	5.94981e+06	758335	3.9051e+06	5.73605e+06	4.7858e+06	6.57389e+06	3.97919e+06	1.76814e+06	4.64635e+06	2.41764e+06	580288	2.53063e+06	2.3226e+06	2.88334e+06	3.70847e+06	2.79451e+06	6.09999e+06	6.84674e+06	7.74347e+06	7.35656e+06	7.85728e+06
AcCa(20:1)	454.389	C27H52O4N1	Lipid		4.13747	2.65225e+06	4.87624e+06	4.22043e+06	6.37882e+06	2.01831e+06	8.18431e+06	1.23133e+07	1.53551e+07	6.77856e+06	1.3144e+07	7.58838e+06	1.38856e+06	8.11426e+06	9.80215e+06	9.68739e+06	1.19624e+06	1.05339e+07	5.6271e+06	8.34189e+06	3.67651e+06	3.5881e+06	1.46094e+06	1.34457e+07	5.62317e+06	2.47269e+06	8.73699e+06	3.28638e+06	8.09815e+06	5.72426e+06	1.29574e+06	1.00045e+07	1.21857e+07	9.45874e+06	1.1975e+07	1.19062e+07
AcCa(20:2)	452.373	C27H50O4N1	Lipid		3.21328	2.91118e+06	6.16794e+06	5.19516e+06	6.33926e+06	6.21946e+06	14090748	1.23217e+07	9.33171e+06	9.24374e+06	1.39673e+07	1.43712e+07	1.94851e+06	1.68004e+07	1.02712e+07	5.27989e+06	2.32018e+06	8.29603e+06	7.70695e+06	9.66598e+06	5.57519e+06	3.03065e+06	651107	1.24309e+07	4.21909e+06	5.95726e+06	6.33591e+06	2.3146e+06	1.10891e+07	3.15296e+06	1.47209e+06	1.29837e+07	1.39e+07	1.37774e+07	1.49259e+07	1.54365e+07
AcCa(20:3)	450.358	C27H48O4N1	Lipid		2.69025	3.21556e+06	5.40405e+06	5.1269e+06	1.07608e+07	8.6995e+06	1.52103e+07	1.36347e+07	8.74985e+06	1.42471e+07	1.49753e+07	1.84105e+07	2.35744e+06	1.84535e+07	1.1143e+07	2.6078e+06	2.20015e+06	8.64962e+06	1.02166e+07	2.25655e+07	4.029e+06	938492	886197	1.00358e+07	3.79295e+06	7.5385e+06	5.06687e+06	1.75824e+06	1.73519e+07	778896	1.42624e+06	1.38602e+07	1.79099e+07	1.77118e+07	1.76051e+07	1.88e+07
AcCa(20:4)	448.342	C27H46O4N1	Lipid		2.40966	6.36178e+06	1.23159e+07	8.65915e+06	2.04649e+07	1.51488e+07	3.55613e+07	2.85889e+07	1.33574e+07	2.77243e+07	3.33117e+07	2.49535e+07	2.27524e+06	2.933e+07	2.1119e+07	4.01233e+06	3.14462e+06	1.25841e+07	1.20489e+07	2.50995e+07	5.10981e+06	1.99136e+06	1.42433e+06	1.98077e+07	7.22538e+06	1.05668e+07	7.17532e+06	1.16282e+06	2.64304e+07	931932	1.58401e+06	2.40337e+07	2.4038e+07	2.60101e+07	2.58987e+07	2.78919e+07
AcCa(20:5)	446.326	C27H44O4N1	Lipid		2.062	2.06152e+06	3.42878e+06	955211	5.79775e+06	970992	3.9567e+06	4.22387e+06	3.4124e+06	2.32156e+06	4.50592e+06	1.42966e+06	545575	6.89481e+06	4.41333e+06	521214	120483	2.21153e+06	429693	2.64557e+06	477739	308788	497346	4.07307e+06	2.39452e+06	550818	982692	10000	3.04065e+06	10000	252230	3.52921e+06	3.79373e+06	4.42376e+06	4.05144e+06	4.25105e+06
AcCa(22:0)	484.436	C29H58O4N1	Lipid		6.85643	1.03722e+06	2.39563e+06	1.6786e+06	1.40162e+06	611620	2.38964e+06	1.27001e+06	8.2267e+06	1.05258e+06	2.10297e+06	2.08012e+06	1.03548e+06	3.60204e+06	2.16343e+06	4.75146e+06	621115	1.13666e+06	5.28816e+06	2.04627e+06	2.85872e+06	827284	1.534e+06	2.45096e+06	1.45033e+06	635725	2.05649e+06	1.77808e+06	2.1412e+06	8.99625e+06	3.05397e+06	4.34762e+06	5.30761e+06	5.35259e+06	5.36423e+06	5.75399e+06
AcCa(22:1)	482.42	C29H56O4N1	Lipid		5.57734	795132	1.21061e+06	669991	901416	383976	1.19964e+06	2.86393e+06	1.6905e+06	776003	4.38829e+06	1.36378e+06	334633	4.23491e+06	2.67476e+06	2.66772e+06	327068	2.29078e+06	1.31282e+06	1.82991e+06	1.4935e+06	681279	358452	1.30753e+06	963154	172122	2.93306e+06	720678	603266	1.34814e+06	348783	2.58113e+06	2.91414e+06	3.28746e+06	3.16609e+06	3.32758e+06
AcCa(24:0)	512.467	C31H62O4N1	Lipid		8.16264	9.70044e+06	1.73808e+07	1.84118e+07	1.23076e+07	6.35091e+06	2.52257e+07	9.73149e+06	5.10035e+07	9.46772e+06	1.6331e+07	1.62613e+07	9.43482e+06	1.60459e+07	1.51271e+07	2.49126e+07	5.66432e+06	6.87042e+06	3.50766e+07	1.1626e+07	1.4107e+07	8.72073e+06	1.50562e+07	2.09007e+07	1.04692e+07	6.67212e+06	1.39458e+07	1.17933e+07	1.5265e+07	3.0044e+07	1.90857e+07	2.98782e+07	3.33012e+07	3.70157e+07	3.57024e+07	3.80072e+07
AcCa(24:1)	510.452	C31H60O4N1	Lipid		6.84985	1.90238e+06	2.9689e+06	3.01353e+06	2.34987e+06	1.40473e+06	2.59965e+06	4.16541e+06	5.34967e+06	1.85477e+06	5.25181e+06	3.0239e+06	1.48815e+06	4.48142e+06	3.9969e+06	2.83371e+06	1.27453e+06	2.63281e+06	2.49212e+06	2.17579e+06	1.59402e+06	1.14848e+06	2.04557e+06	4.07344e+06	3.55371e+06	1.15478e+06	6.49259e+06	2.36787e+06	1.27439e+06	7.29878e+06	1.48935e+06	4.5736e+06	5.55898e+06	5.80807e+06	5.4731e+06	6.04802e+06
AcCa(8:0)	288.217	C15H30O4N1	Lipid		1.4842	2.63421e+06	7.17061e+06	5.69779e+06	7.28389e+06	6.76643e+06	1.33436e+07	9.75461e+06	5.73797e+06	7.47699e+06	9.36346e+06	2.4869e+06	1981801	4.11831e+06	4.78703e+06	5.22883e+06	1.29752e+06	7.155e+06	1.38861e+06	1.72607e+07	351586	753406	3.18425e+06	7.56152e+06	8.9491e+06	1.54987e+06	36472.8	4.45697e+06	2.37496e+06	1.16806e+07	1.57475e+06	8.83524e+06	9.18933e+06	8.87416e+06	9.50589e+06	9.93528e+06
Cer(d14:0/27:3)	676.589	C42H78O5N1	Lipid		12.7231	6.13861e+06	6.26674e+06	1.86703e+07	1.06049e+07	4.29443e+06	7.53233e+06	5.51846e+06	2.89143e+06	7.04385e+06	5.56986e+06	2.6965e+06	1.13222e+07	1.56772e+06	1.04105e+07	3.3708e+06	3.27379e+06	5.03929e+06	1.36347e+06	4.96666e+06	7.60061e+06	5.28994e+06	2.5387e+06	8.88076e+06	1.26131e+07	7.37496e+06	2.50507e+06	5.83675e+06	4.30455e+06	3.94433e+06	4.51013e+06	2.74593e+06	2.85533e+06	3.29835e+06	2.6902e+06	2.84872e+06
Cer(d15:0/20:1)	596.526	C36H70O5N1	Lipid		11.5452	9.49958e+06	9.71708e+06	1.92753e+07	1.02573e+07	5.24483e+06	8.6537e+06	7.47145e+06	8.0355e+06	5.28731e+06	9.59141e+06	5.42474e+06	1.05897e+07	4.36188e+06	1.12891e+07	9.30353e+06	3.48606e+06	6.0858e+06	2.11732e+06	9.35097e+06	4.96693e+06	1.13384e+07	5.54269e+06	1.5761e+07	1.47236e+07	2.00337e+07	8.27701e+06	1.90227e+07	6.65347e+06	1.94832e+07	6.84291e+06	5.03709e+06	5.19803e+06	5.20001e+06	5.33822e+06	5.27321e+06
Cer(d15:0/22:1)	624.557	C38H74O5N1	Lipid		12.6023	1.29041e+07	1.42912e+07	2.97169e+07	17727098	6.31691e+06	1.42268e+07	1.27827e+07	1.08716e+07	8.41989e+06	2.16953e+07	5.76024e+06	1.80277e+07	3.71939e+06	2.48982e+07	9.36474e+06	4.9201e+06	5.75033e+06	2.52e+06	1.32042e+07	1.05142e+07	9.81635e+06	4.75929e+06	1.75729e+07	2.60514e+07	2.06679e+07	9.20393e+06	1.92701e+07	1.041e+07	1.23708e+07	1.25581e+07	5.40558e+06	5.4327e+06	5.75434e+06	5.43651e+06	5.53186e+06
Cer(d16:0/24:3)	662.573	C41H76O5N1	Lipid		12.1906	9.16459e+06	1.26193e+07	1.81857e+07	1.35604e+07	8.04827e+06	1.46699e+07	1.16835e+07	6.95466e+06	9.64192e+06	2.09503e+07	4.98646e+06	1.48549e+07	5.35036e+06	1.32775e+07	1.04422e+07	7.28901e+06	9.90752e+06	3.00375e+06	9.4752e+06	1.15884e+07	1.3296e+07	3.64337e+06	1.74626e+07	1.74908e+07	1.33763e+07	1.13383e+07	2.31926e+07	1.18073e+07	2.27888e+07	1.01103e+07	4.99973e+06	5.06965e+06	5.33529e+06	5.07534e+06	5.17219e+06
Cer(d16:0/27:2)	706.635	C44H84O5N1	Lipid		15.0044	3.27834e+07	2.66592e+07	6.98559e+07	4.88936e+07	2.23637e+07	3.28453e+07	4.12554e+07	1.08406e+07	3.56544e+07	4.25434e+07	1.32863e+07	4.98194e+07	8.27288e+06	5.16235e+07	1.41219e+07	1.53082e+07	1.35076e+07	4.47831e+06	22452872	2.30184e+07	2.20235e+07	1.48674e+07	3.58696e+07	6.656e+07	4.29255e+07	1.94384e+07	3.30664e+07	1.85248e+07	4.48431e+07	3.18123e+07	1.32062e+07	1.32067e+07	1.35615e+07	1.34781e+07	1.323e+07
Cer(d16:0+pO/23:0)	670.599	C40H80O6N1	Lipid		13.1882	3.73672e+06	7.21289e+06	1.06301e+07	8.36408e+06	4.11814e+06	9.65711e+06	5.23917e+06	1.64772e+07	4.34653e+06	8.06341e+06	2.33059e+06	5.8175e+06	1.16629e+06	1.35647e+07	7.8096e+06	3.76591e+06	2.5824e+06	4.43222e+06	3.59883e+06	4.17849e+06	7.28603e+06	2.22838e+06	8.95418e+06	7.16964e+06	6.18955e+06	2.50096e+06	3.99234e+06	7.18418e+06	1.49119e+07	6.3975e+06	2.55427e+06	2.73602e+06	2.82392e+06	2.82334e+06	2.823e+06
Cer(d16:0+pO/24:1)	682.599	C41H80O6N1	Lipid		12.5631	1.31405e+07	2.05348e+07	2.82706e+07	2.06882e+07	1.23199e+07	2.19389e+07	2.36384e+07	2.93226e+07	1.58914e+07	2.17295e+07	5.13038e+06	2.23511e+07	4.91838e+06	2.39746e+07	1.98217e+07	9.17648e+06	8.5246e+06	1.03046e+07	1.23482e+07	1.59936e+07	2.63105e+07	7.44089e+06	3.35572e+07	24969413	2.86918e+07	1.6831e+07	2.62517e+07	2.14659e+07	2.52887e+07	2.10091e+07	7.54597e+06	7.54697e+06	7.66185e+06	7.84156e+06	7.6599e+06
Cer(d16:0+pO/26:2)	708.615	C43H82O6N1	Lipid		12.4981	9.01685e+06	1.16679e+07	1.72278e+07	1.29729e+07	8.70356e+06	1.28391e+07	2.51646e+07	8.1428e+06	1.45039e+07	2.80104e+07	3.49641e+06	1.88414e+07	4.12136e+06	1.89736e+07	1.1209e+07	7.49963e+06	9.81152e+06	4.53014e+06	9.48921e+06	9.84793e+06	2.08115e+07	5.70319e+06	4.10725e+07	3.16432e+07	2.22767e+07	2.3046e+07	1.7683e+07	1.31646e+07	1.72792e+07	1.44616e+07	5.94731e+06	6.39149e+06	6.29196e+06	6.29226e+06	6.56948e+06
Cer(d16:0+pO/26:2)	662.609	C42H80O4N1	Lipid		13.8319	6.61783e+06	6.30212e+06	1.5207e+07	1.38772e+07	1.60417e+06	4.91867e+06	1.50384e+07	4.84967e+06	9.78154e+06	1.77165e+07	2.1125e+06	1.58216e+07	3.96055e+06	1.98714e+07	4.46156e+06	2.54279e+06	554521	1.018e+06	3.72164e+06	3.63639e+06	1.22808e+06	982218	6.16002e+06	1.4004e+07	6.21848e+06	990626	1.91286e+06	6.75355e+06	9.87504e+06	7.32284e+06	2.57853e+06	2.57769e+06	2.64318e+06	2.64361e+06	2.58454e+06
Cer(d16:1/16:1)	552.463	C33H62O5N1	Lipid		8.94448	1.92542e+06	3.05499e+06	5.03133e+06	5.01237e+06	1.3193e+06	2.45633e+06	3.00875e+06	2.6796e+06	1.67403e+06	1.71204e+06	483073	2.54393e+06	1.11557e+06	1.66105e+06	920727	1.39608e+06	1.32249e+06	1.93528e+06	3.65498e+06	1.7407e+06	1.57538e+06	744619	1.63682e+06	2.30316e+06	945051	555977	942152	2.08905e+06	915992	1.49798e+06	664906	707543	667355	704024	826122
Cer(d16:1/23:0)	608.598	C39H78O3N1	Lipid		13.8748	1.16621e+07	1.25579e+07	2.41805e+07	2.17465e+07	7.8508e+06	1.83951e+07	9.55599e+06	1.27729e+07	1.16395e+07	1.42988e+07	2.57881e+07	2.52929e+07	1.74021e+07	2.33491e+07	1.29515e+07	3.90041e+06	3.9763e+06	4.32277e+06	1.17979e+07	1.86299e+07	4.65963e+06	1.94812e+07	1.17128e+07	1.43734e+07	1.47377e+07	5.20125e+06	9.39561e+06	1.06775e+07	5.67766e+06	1.2147e+07	2.11308e+07	2.50956e+07	2.58485e+07	2.60096e+07	2.68738e+07
Cer(d16:1/28:1)	720.651	C45H86O5N1	Lipid		15.9367	6.32643e+06	8.24397e+06	1.73375e+07	1.32968e+07	8.90785e+06	1.30117e+07	9.20899e+06	1.70417e+07	1.00767e+07	7.15462e+06	5.12626e+06	1.23476e+07	810762	1.31055e+07	8.22209e+06	4.58641e+06	3.99681e+06	3.9131e+06	4.45334e+06	6.00137e+06	1.0935e+07	7.08563e+06	8.42687e+06	1.05079e+07	1.24885e+07	6.62226e+06	1.07502e+07	8.72204e+06	11611513	1.12117e+07	974738	3.97302e+06	3.96067e+06	3.75605e+06	3.96947e+06
Cer(d16:1+hO/24:0)	682.599	C41H80O6N1	Lipid		14.368	1.90022e+08	2.18569e+08	2.99869e+08	3.17829e+08	2.27852e+08	2.28424e+08	3.67198e+08	1.40614e+08	2.74837e+08	4.7765e+08	1.99141e+08	295183005	1.98939e+08	3.37539e+08	2.35188e+08	2.29611e+08	2.53231e+08	1.28281e+08	2.75899e+08	2.40982e+08	2.91751e+08	201235136	3.7204e+08	4.15964e+08	3.84309e+08	3.72922e+08	3.41152e+08	2.36748e+08	4.0724e+08	2.30828e+08	2.39304e+08	2.3953e+08	2.41926e+08	2.41924e+08	2.41928e+08
Cer(d17:0/22:0)	654.604	C40H80O5N1	Lipid		12.9604	2.93489e+06	4.09773e+06	5.43839e+06	3.17816e+06	2.62817e+06	4.65348e+06	3.50866e+06	8.42332e+06	3.21167e+06	2.08872e+06	1.01073e+06	3.96184e+06	318306	5.15524e+06	5.0464e+06	1.92454e+06	1.82643e+06	3.42091e+06	2.98352e+06	2.97365e+06	4.68228e+06	1.25245e+06	6.48455e+06	4.28577e+06	5.95789e+06	3.00292e+06	5.40003e+06	4.44041e+06	1.12661e+07	3.92321e+06	1.71128e+06	1.86843e+06	1.93676e+06	2.14242e+06	1.86979e+06
Cer(d17:0/22:1)	652.589	C40H78O5N1	Lipid		13.6008	7.70095e+06	4.82594e+06	1.5456e+07	7.55224e+06	3.56602e+06	6.57694e+06	4.60932e+06	4.63915e+06	2.07823e+06	6.40873e+06	1.666e+06	6.74437e+06	474219	8.96422e+06	2.62509e+06	1.02536e+06	1.37505e+06	526785	4.01669e+06	2.88339e+06	1.97426e+06	1.8103e+06	2.85747e+06	8.47336e+06	8.61144e+06	2.67386e+06	7.54268e+06	2.19889e+06	1.36723e+06	6.16309e+06	1.77702e+06	1.81535e+06	1.81581e+06	1.83486e+06	1.84689e+06
Cer(d17:0/24:0)	682.635	C42H84O5N1	Lipid		14.169	5.0961e+06	7.58224e+06	1.17811e+07	8.95383e+06	5.85321e+06	1.10004e+07	5.15337e+06	1.54128e+07	5.77565e+06	3.56961e+06	1.71048e+06	6.68063e+06	2.69319e+06	1.01921e+07	8.36956e+06	4.25242e+06	3.25201e+06	5.22711e+06	5.10205e+06	4.86381e+06	6.92579e+06	2.13107e+06	1.17612e+07	7.78434e+06	9.43199e+06	4.79393e+06	7.75649e+06	9.5107e+06	1.24476e+07	7.21651e+06	2.86167e+06	2.85393e+06	2.86572e+06	3.0185e+06	2.94139e+06
Cer(d17:0/26:2)	706.635	C44H84O5N1	Lipid		14.7464	6.48264e+07	5.75958e+07	1.51898e+08	6.27533e+07	5.21845e+07	3.73739e+07	9.89395e+07	1.8637e+07	2.45724e+07	9.69358e+07	1.3602e+07	7.20946e+07	6.93508e+06	6.58208e+07	1.62528e+07	7.29538e+06	1.21267e+07	3.39673e+06	3.65924e+07	2.4424e+07	1.33057e+07	24046999	2.05796e+07	1.12203e+08	6.75765e+07	4.05301e+07	8.99223e+07	7.92187e+06	9.82424e+06	2.66767e+07	1.56768e+07	1.56777e+07	1.592e+07	1.57059e+07	1.59204e+07
Cer(d17:0/26:3)	704.62	C44H82O5N1	Lipid		13.7335	7.08155e+06	7.89827e+06	1.91262e+07	1.54321e+07	5.81806e+06	8.41997e+06	9.86457e+06	2.68407e+06	1.01912e+07	1.04673e+07	3.19922e+06	1.54575e+07	1.66539e+06	1.56632e+07	3.33829e+06	4.25568e+06	4.15295e+06	1.36442e+06	5.76223e+06	7.6272e+06	6.10307e+06	3.64021e+06	9.72614e+06	2.06714e+07	1.70227e+07	3.6738e+06	8.23844e+06	4.74059e+06	5.24253e+06	8.50079e+06	3.13365e+06	3.10177e+06	3.21632e+06	3.21932e+06	3.22224e+06
Cer(d17:0+pO/19:0)	628.552	C37H74O6N1	Lipid		11.5062	2.6644e+06	3.97128e+06	7.59124e+06	8.04797e+06	4.12654e+06	5.18332e+06	6.77458e+06	4.97934e+06	3.46347e+06	4.76017e+06	2.06955e+06	9.18094e+06	1.71103e+06	7.74603e+06	3.62942e+06	2.35427e+06	2.38597e+06	2.54223e+06	6.51031e+06	4.5725e+06	1.31686e+07	3.29375e+06	8.58776e+06	8.59058e+06	1.12125e+07	7.24988e+06	2.56708e+07	5.76911e+06	1.54673e+07	2.8246e+06	3.07083e+06	3.81469e+06	3.17944e+06	2.76957e+06	3.07048e+06
Cer(d17:0+pO/26:2)	676.625	C43H82O4N1	Lipid		14.263	3.4981e+06	4.46674e+06	1.27427e+07	1.45781e+07	3.36774e+06	8.71072e+06	6.24614e+06	4.13399e+06	6.46598e+06	2.78767e+07	5.67138e+06	1.01088e+07	2.06656e+06	1.4202e+07	6.97514e+06	2.03638e+06	3.85323e+06	1.7949e+06	4.33026e+06	6.55595e+06	5.13116e+06	6.17173e+06	1.63427e+07	6.99364e+06	1.25403e+07	6.80733e+06	8.02955e+06	6.98258e+06	4.20282e+07	9.12473e+06	4.43293e+06	4.43351e+06	4.44207e+06	4.54218e+06	4.7917e+06
Cer(d17:1+hO/22:0)	668.583	C40H78O6N1	Lipid		12.0365	2.14964e+06	2.92211e+06	6.41165e+06	3.7437e+06	2.25871e+06	3.50601e+06	2.80823e+06	6.45018e+06	3.05275e+06	3.34946e+06	1.33104e+06	3.68767e+06	509504	4.61867e+06	3.28792e+06	1.35231e+06	1.65206e+06	1.67048e+06	2.30201e+06	3.14229e+06	2.3819e+06	1.14604e+06	2.40508e+06	2.46448e+06	2.89356e+06	1.48202e+06	3.10377e+06	3.07465e+06	2.25887e+06	2.5983e+06	1.18196e+06	1.45545e+06	1.40587e+06	1.48694e+06	1.45519e+06
Cer(d17:1+hO/24:0)	696.615	C42H82O6N1	Lipid		13.1689	1.24428e+07	2.27982e+07	3.0259e+07	1.95797e+07	1.57753e+07	2.2716e+07	1.78899e+07	2.06462e+07	1.63953e+07	2.83797e+07	6.04347e+06	2.28503e+07	4.05913e+06	2.26278e+07	1.20799e+07	1.11166e+07	7.03077e+06	9.09738e+06	9.81542e+06	17749953	1.53034e+07	8.3622e+06	2.08256e+07	2.97716e+07	1.40762e+07	1.06447e+07	1.44133e+07	1.71019e+07	2.12648e+07	1.54691e+07	6.25523e+06	6.25477e+06	6.31887e+06	6.44724e+06	6.35436e+06
Cer(d17:1+hO/24:0)	696.615	C42H82O6N1	Lipid		14.5478	2.26141e+07	2.02072e+07	4.97179e+07	4.01557e+07	2.38697e+07	1.88996e+07	3.89951e+07	2.30859e+07	2.92808e+07	1.46948e+07	8.44267e+06	2.78217e+07	9.99887e+06	4.61852e+07	1.81758e+07	9.81346e+06	6.43573e+06	4.17758e+06	1.76367e+07	1.44861e+07	6.14789e+06	3.61795e+06	8.4193e+06	2.26248e+07	7.21125e+06	3.00654e+06	6.22395e+06	1.75897e+07	6.80073e+07	1.81343e+07	8.63382e+06	8.6326e+06	8.71302e+06	8.76081e+06	8.75944e+06
Cer(d17:1+hO/24:1)	694.599	C42H80O6N1	Lipid		13.4534	5.86643e+06	6.36595e+06	1.78828e+07	1.55315e+07	1.39585e+06	6.00663e+06	5.25271e+06	6.72055e+06	1.17391e+07	4.05532e+06	2.54055e+06	15285465	2.69123e+06	1.70836e+07	3.04635e+06	2.37018e+06	427021	856555	2.18625e+06	3.87153e+06	490810	688333	2.20778e+06	6.94048e+06	2.10649e+06	386011	3.03992e+06	4.76519e+06	2.37284e+06	4.75055e+06	2.16081e+06	2.3766e+06	2.42818e+06	2.4276e+06	2.37809e+06
Cer(d17:1+hO/25:1)	708.615	C43H82O6N1	Lipid		14.0585	2.3655e+07	3.39975e+07	6.97265e+07	6.86976e+07	9.856e+06	3.5962e+07	3.0534e+07	5.68378e+07	4.74048e+07	2.28501e+07	1.11866e+07	5.35051e+07	1.2366e+07	7.12762e+07	2.26184e+07	1.32712e+07	3.55935e+06	8.17722e+06	1.15772e+07	1.64953e+07	5.72038e+06	4.00834e+06	1.51348e+07	3.43644e+07	9.92547e+06	4.96309e+06	4.48463e+06	3.72941e+07	7.89747e+06	2.83994e+07	1.18808e+07	1.13893e+07	1.27581e+07	1.20614e+07	1.20625e+07
Cer(d18:0/16:0)	584.526	C35H70O5N1	Lipid		11.4273	1.98764e+07	2.12644e+07	3.88176e+07	3.49895e+07	2.03712e+07	2.46873e+07	2.92462e+07	4.57167e+07	1.89609e+07	3.39984e+07	1.9046e+07	3.52846e+07	1.7337e+07	4.24643e+07	5.03046e+07	2.87586e+07	2.44196e+07	1.58734e+07	1.94783e+07	4.07356e+07	9.42696e+07	3.35822e+07	6.70801e+07	3.92466e+07	5.18761e+07	3.51586e+07	1.17899e+08	4.61191e+07	9.97893e+07	2.97798e+07	2.27226e+07	2.30541e+07	2.34129e+07	2.34056e+07	2.3407e+07
Cer(d18:0/18:0)	612.557	C37H74O5N1	Lipid		12.4882	1.98161e+07	1.8575e+07	5.24772e+07	4.22603e+07	1.74573e+07	1.41086e+07	2.90605e+07	1.55405e+07	1.0702e+07	2.8527e+07	1.12347e+07	1.82977e+07	2.18042e+07	2.65714e+07	2.98969e+07	9.79529e+06	2.81934e+07	5.73259e+06	3.23771e+07	1.97073e+07	6.54048e+07	1.75525e+07	5.5564e+07	6.20529e+07	6.95958e+07	3.43821e+07	2.26457e+08	6.46397e+07	1.36967e+08	2.61667e+07	1.79306e+07	1.79389e+07	1.8033e+07	18251872	1.81972e+07
Cer(d18:0/18:0)	568.566	C36H74O3N1	Lipid		12.878	3.60563e+06	2.16619e+06	2.95448e+06	2.34973e+06	1.42761e+06	2.47151e+06	3.57388e+06	1.88312e+06	1.67128e+06	1.79546e+06	3.06559e+06	1.9874e+06	2.18786e+06	4.05856e+06	1.15073e+06	1.31172e+06	1.9119e+06	949345	1.88338e+06	1.99156e+06	2.87485e+06	3.61941e+06	2.58234e+06	4.45772e+06	4.35775e+06	2.60974e+06	4.32762e+06	1.82964e+06	3.33138e+06	1.83263e+06	3.22754e+06	4.08921e+06	4.17887e+06	4.14118e+06	4.13922e+06
Cer(d18:0/20:0)	596.598	C38H78O3N1	Lipid		13.6633	2.66146e+06	2.10638e+06	6.00536e+06	4.5953e+06	3.3003e+06	1.87362e+06	3.4324e+06	3.04934e+06	1.5083e+06	5.07325e+06	6.16664e+06	3.85224e+06	7.5818e+06	3.05785e+06	6.61245e+06	1.21084e+06	2.57292e+06	1.26743e+06	4.39871e+06	3.63288e+06	7.33021e+06	7.54413e+06	5.21868e+06	7.00989e+06	7.47181e+06	5.50341e+06	2.11029e+07	7.47276e+06	8.10058e+06	7.39553e+06	8.58903e+06	8.69723e+06	9.47418e+06	9.39172e+06	9.90419e+06
Cer(d18:0/20:0)	640.589	C39H78O5N1	Lipid		13.94	7.41697e+06	8.02661e+06	7.40092e+06	6.71951e+06	3.40051e+06	9.34596e+06	1.32456e+07	1.2962e+07	4.34105e+06	7.99151e+06	2.23964e+06	5.43886e+06	1.98947e+06	1.21245e+07	2.84079e+06	2.55613e+06	3.23076e+06	3.37707e+06	3.98209e+06	5.0779e+06	5.28416e+06	2.14476e+06	4.51598e+06	9.9223e+06	5.84637e+06	4.20809e+06	8.02883e+06	5.9232e+06	3.96586e+06	4.9935e+06	2.41267e+06	2.48636e+06	2.4261e+06	2.73774e+06	2.48296e+06
Cer(d18:0/22:0)	668.62	C41H82O5N1	Lipid		14.9503	5.03571e+07	6.95692e+07	1.41047e+08	9.38282e+07	6.45579e+07	7.57991e+07	9.19433e+07	1.59291e+08	3.80417e+07	7.86179e+07	28822333	5.92898e+07	4.35405e+07	7.44542e+07	1.12406e+08	3.35695e+07	3.74646e+07	3.43902e+07	5.61495e+07	7.14285e+07	9.06794e+07	5.34628e+07	9.93243e+07	9.85081e+07	1.02954e+08	7.7968e+07	3.0737e+08	1.27368e+08	2.66403e+08	1.32133e+08	4.39737e+07	4.3782e+07	4.48194e+07	4.40326e+07	4.47865e+07
Cer(d18:0/22:0)	668.62	C41H82O5N1	Lipid		15.2468	1.38424e+07	1.9708e+07	1.91038e+07	1.64404e+07	1.01372e+07	2.71571e+07	2.33834e+07	4.86092e+07	1.15049e+07	1.22167e+07	4.242e+06	1.06592e+07	5.47872e+06	2.28186e+07	9.87841e+06	5.19737e+06	5.83638e+06	1.28245e+07	6.21781e+06	1.32907e+07	9.31979e+06	5.05945e+06	1.07921e+07	1.45355e+07	1.05109e+07	7.63061e+06	1.69172e+07	1.70094e+07	1.65843e+07	1.10158e+07	6.487e+06	5.62256e+06	6.47628e+06	6.42953e+06	6.47578e+06
Cer(d18:0/23:0)	638.645	C41H84O3N1	Lipid		15.5857	1.28597e+07	1.23312e+07	2.38181e+07	1.93017e+07	1.10815e+07	1.12567e+07	1.58935e+07	9.21657e+06	8.74446e+06	9.61966e+06	2.28719e+07	1.40113e+07	2.29387e+07	1.47339e+07	1.29689e+07	5.96688e+06	3.93463e+06	2.69861e+06	7.87457e+06	1.45523e+07	1.93757e+07	2.74292e+07	1.53896e+07	1.70497e+07	1.45223e+07	8.17177e+06	2.33472e+07	1.10862e+07	2.68647e+07	1.48936e+07	2.16004e+07	2.52171e+07	2.64766e+07	2.71567e+07	2.69783e+07
Cer(d18:0/24:0)	696.651	C43H86O5N1	Lipid		16.2837	7.17707e+07	8.51219e+07	1.59979e+08	1.19665e+08	8.77694e+07	1.00923e+08	1.26399e+08	1.81125e+08	5.52561e+07	7.47461e+07	4.34952e+07	6.50466e+07	6.53743e+07	9.56703e+07	1.42193e+08	5.16147e+07	5.3775e+07	4.50221e+07	6.98075e+07	8.33753e+07	9.90015e+07	8.08047e+07	1.17743e+08	1.14741e+08	9.88669e+07	9.69866e+07	3.27943e+08	1.71045e+08	3.57575e+08	1.64055e+08	5.62289e+07	5.62272e+07	5.73211e+07	5.72184e+07	5.69943e+07
Cer(d18:0/24:0)	696.651	C43H86O5N1	Lipid		16.6104	1.69909e+07	2.24099e+07	2.21089e+07	2.0861e+07	1.36899e+07	3.44918e+07	2.17754e+07	4.88274e+07	1.58733e+07	9.13061e+06	5.4616e+06	1.26383e+07	7.25603e+06	2.44151e+07	1.34696e+07	7.6975e+06	5.68131e+06	1.59774e+07	7.49825e+06	1.74377e+07	9.27234e+06	5.90626e+06	1.27555e+07	1.47017e+07	9.81493e+06	8.18813e+06	1.5531e+07	2.3099e+07	1.56963e+07	1.16128e+07	8.15942e+06	8.25577e+06	8.25909e+06	8.42899e+06	8.37764e+06
Cer(d18:0/24:1)	694.635	C43H84O5N1	Lipid		14.8183	5.41668e+07	4.71175e+07	107123483	8.88375e+07	5.54491e+07	5.13131e+07	1.74029e+08	3.65624e+07	4.87353e+07	2.17711e+08	2.44362e+07	4.53697e+07	5.85901e+07	8.09498e+07	7.16606e+07	4.09368e+07	4.44806e+07	1.17149e+07	5.14682e+07	3.77989e+07	1.66678e+08	4.53053e+07	142595341	1.78807e+08	7.57444e+07	1.41771e+08	2.18719e+08	6.63325e+07	2.85772e+08	9.63551e+07	3.8567e+07	3.85726e+07	3.93075e+07	3.8943e+07	3.9303e+07
Cer(d18:0/24:1)	694.635	C43H84O5N1	Lipid		15.137	1.7571e+07	1.9243e+07	2.79752e+07	2.35378e+07	1.33373e+07	2.29398e+07	4.3579e+07	2.55281e+07	1.76291e+07	3.57076e+07	7.73787e+06	1.94328e+07	9.50837e+06	3.08279e+07	1.33672e+07	7.29079e+06	1.0198e+07	7.44468e+06	1.05854e+07	1.25127e+07	2.75351e+07	8.34187e+06	1.96514e+07	2.85548e+07	1.761e+07	1.75144e+07	2.67835e+07	1.82749e+07	3.85412e+07	1.61334e+07	9.24319e+06	8.96598e+06	9.65222e+06	9.24764e+06	9.38087e+06
Cer(d18:0/26:2)	720.651	C45H86O5N1	Lipid		15.6344	2.13809e+07	2.2489e+07	3.6034e+07	3.56457e+07	1.91654e+07	2.11124e+07	4.42691e+07	1.45561e+07	1.65077e+07	6.8139e+07	1.1747e+07	2.8924e+07	7.11481e+06	3.99527e+07	1.87019e+07	1.0649e+07	1.65454e+07	4.85887e+06	1.83869e+07	1.29472e+07	2.79554e+07	1.50427e+07	3.70978e+07	6.27466e+07	7.99125e+07	4.0149e+07	6.06665e+07	1.6686e+07	4.53436e+07	2.08796e+07	1.16488e+07	1.16468e+07	1.19005e+07	1.19047e+07	1.21286e+07
Cer(d18:0+pO/20:0)	656.583	C39H78O6N1	Lipid		12.6138	4.40456e+06	1.00102e+07	1.23548e+07	1.2291e+07	6.73474e+06	8.33034e+06	9.83279e+06	1.22355e+07	5.30426e+06	1.41578e+07	3.05194e+06	1.4176e+07	2.94352e+06	9.12866e+06	8.41656e+06	3.66213e+06	4.30637e+06	4.31405e+06	7.6754e+06	8.98299e+06	2.20023e+07	3.99409e+06	1.29053e+07	1.16217e+07	1.93064e+07	9.77765e+06	3.26225e+07	1.40862e+07	1.25941e+07	9.41281e+06	3.57301e+06	4.09695e+06	4.09539e+06	4.22932e+06	4.00383e+06
Cer(d18:0+pO/22:0)	684.615	C41H82O6N1	Lipid		13.7842	2.99714e+07	8.20653e+07	100314259	6.56995e+07	5.17067e+07	1.03415e+08	8.42933e+07	200806909	5.22041e+07	3.6334e+07	2.13393e+07	9.29678e+07	19600567	9.44614e+07	6.23919e+07	3.4879e+07	2.77236e+07	5.17339e+07	3.44552e+07	7.22392e+07	9.2899e+07	2.94425e+07	1.10925e+08	6.28896e+07	7.3692e+07	6.34532e+07	1.75844e+08	1.69451e+08	1.23331e+08	8.16188e+07	3.00546e+07	3.00549e+07	3.06002e+07	3.06025e+07	3.0607e+07
Cer(d18:0+pO/23:0)	698.63	C42H84O6N1	Lipid		14.4101	1.72586e+07	4.17462e+07	4.32823e+07	3.65804e+07	27658287	4.57391e+07	3.79455e+07	4.68786e+07	3.33069e+07	2.28337e+07	1.43896e+07	4.99437e+07	1.01885e+07	5.34248e+07	1.99139e+07	1.77104e+07	1.30575e+07	1.41383e+07	1.71108e+07	3.52885e+07	3.62254e+07	1.7242e+07	3.99999e+07	3.28515e+07	2.68757e+07	2.54645e+07	5.81938e+07	4.4575e+07	4.14273e+07	3.07385e+07	1.47053e+07	1.34094e+07	1.4495e+07	1.46961e+07	1.46977e+07
Cer(d18:0+pO/23:0+O)	668.62	C41H82O5N1	Lipid		14.0915	773034	1.84659e+06	2.88977e+06	2.20856e+06	1.15708e+06	3.19593e+06	4.12893e+06	6.05638e+06	1.52302e+06	1.89362e+06	746715	1.81138e+06	2.25505e+06	7.76866e+06	1.43319e+06	1.10435e+06	574136	1.03153e+06	4.7942e+06	1.83933e+06	1.18234e+06	784404	1.93613e+06	6.0485e+06	4.05365e+06	969409	3.18473e+06	5.20188e+06	1.30702e+06	2.7806e+06	2.26466e+06	2.69086e+06	1.80968e+06	1.76634e+06	1.83446e+06
Cer(d18:0+pO/24:0)	712.646	C43H86O6N1	Lipid		15.0537	3.47881e+07	9.89469e+07	7.98482e+07	82318326	7.15518e+07	1.24725e+08	9.40891e+07	2.19535e+08	7.61632e+07	4.42331e+07	3.75339e+07	1.06797e+08	2.56218e+07	1.09204e+08	7.58815e+07	4.75769e+07	3.6914e+07	6.53952e+07	4.25939e+07	9.30156e+07	1.06461e+08	4.11583e+07	1.39207e+08	7.28457e+07	7.98447e+07	7.81209e+07	1.79855e+08	2.02876e+08	9.15913e+07	8.85025e+07	3.97409e+07	4.01584e+07	4.07852e+07	4.07847e+07	4.07873e+07
Cer(d18:0+pO/24:1)	710.63	C43H84O6N1	Lipid		13.6926	4.67471e+07	1.01857e+08	116494275	9.46331e+07	6.60378e+07	1.09256e+08	183786402	9.95009e+07	9.55547e+07	1.24379e+08	2.8557e+07	1.01914e+08	3.6926e+07	1.40315e+08	6.08675e+07	5.06654e+07	4.17034e+07	3.68163e+07	4.52804e+07	6.53046e+07	1.28596e+08	3.6244e+07	2.09537e+08	1.28842e+08	8.38392e+07	103344867	1.24225e+08	1.28159e+08	1.09702e+08	8.22107e+07	3.56722e+07	3.56686e+07	3.62341e+07	3.58147e+07	3.62468e+07
Cer(d18:0+pO/25:0)	726.662	C44H88O6N1	Lipid		15.4411	3.23678e+06	3.43544e+06	6.15805e+06	2.4136e+06	2.5056e+06	4.34297e+06	2.9826e+06	3.31643e+06	1.93598e+06	1.1828e+06	880998	3.42519e+06	422556	3.23455e+06	1.2379e+06	756786	565168	720633	1.49277e+06	2.13477e+06	1.56649e+06	1.14317e+06	1.38131e+06	2.46161e+06	2.00294e+06	1.13467e+06	4.25884e+06	2.50048e+06	1.04051e+06	2.16487e+06	885958	807881	923802	869574	885677
Cer(d18:0+pO/25:0)	726.662	C44H88O6N1	Lipid		15.7049	3.71598e+06	8.56442e+06	8.47042e+06	6.38477e+06	4.65249e+06	8.35828e+06	6.52424e+06	7.25926e+06	7.69251e+06	3.38764e+06	3.15287e+06	6.94589e+06	1.88399e+06	7.80397e+06	3.36348e+06	2.77786e+06	2.61823e+06	2.14445e+06	3.37809e+06	6.49147e+06	5.47336e+06	3.84318e+06	7.43871e+06	6.36149e+06	5.18334e+06	3.83229e+06	1.03278e+07	5.64843e+06	6.3625e+06	5.05307e+06	2.68468e+06	2.14384e+06	3.28064e+06	2.68568e+06	2.3855e+06
Cer(d18:0+pO/26:0)	740.677	C45H90O6N1	Lipid		16.3543	3.36793e+06	8.00797e+06	7.07792e+06	5.20101e+06	4.31243e+06	6.34226e+06	6.09816e+06	1.05368e+07	3.94583e+06	3.58026e+06	2.14228e+06	5.10587e+06	1.51529e+06	7.00842e+06	5.35449e+06	2.61897e+06	2.38354e+06	3.11674e+06	2.86161e+06	5.89391e+06	3.8991e+06	2.5793e+06	5.93197e+06	4.72324e+06	5.2243e+06	3.54004e+06	1.03257e+07	7.85713e+06	6.28651e+06	5.61039e+06	2.21243e+06	2.24824e+06	2.24748e+06	2.24759e+06	2.24747e+06
Cer(d18:0+pO/34:2)	848.771	C53H102O6N1	Lipid		18.8062	8.27661e+06	5.5677e+06	2.963e+06	3.99017e+06	2.80197e+06	3.22782e+06	6.99387e+06	6.27334e+06	6.04538e+06	2.93384e+06	3.77308e+06	4.51442e+06	1.40534e+06	4.92324e+06	1.24833e+07	5.59096e+06	5.57168e+06	5.9889e+06	2.46094e+06	5.7394e+06	3.42095e+06	3.94409e+06	2.46597e+07	5.23237e+06	1.06551e+07	9.59518e+06	1.33077e+07	6.49076e+06	27635497	6.37036e+06	4.38018e+06	4.34635e+06	4.45282e+06	4.43898e+06	4.43743e+06
Cer(d18:0+pO/38:2)	904.834	C57H110O6N1	Lipid		21.5344	2.81893e+06	4.0282e+06	2.23427e+06	1.99459e+06	4.07135e+06	1.3603e+06	2.56917e+06	3.03869e+06	4.65865e+06	853491	2.34527e+06	2.04947e+06	1.86808e+06	1.68857e+06	9.76701e+06	3.2803e+06	4.80915e+06	3.40627e+06	6.93812e+06	5.79057e+06	336284	1.66244e+06	7.19106e+06	906692	1.2479e+07	3.91721e+06	5.87084e+06	5.20067e+06	7.82579e+06	4.56563e+06	2.69036e+06	2.69014e+06	2.69066e+06	2.71951e+06	2.86417e+06
Cer(d18:0+pO/38:3)	902.818	C57H108O6N1	Lipid		20.6501	1.96633e+06	2.25535e+06	1.63613e+06	1.17239e+06	2.77064e+06	1.20672e+06	1.57335e+06	1.77065e+06	3.67455e+06	1.03963e+06	1.33799e+06	1.14e+06	1.09107e+06	1.09351e+06	3.81154e+06	1.51764e+06	2.44276e+06	1.50033e+06	3.63474e+06	2.54288e+06	1.22548e+06	725371	2.84217e+06	1.09429e+06	5.37927e+06	1.76039e+06	3.60371e+06	2.39066e+06	3.10257e+06	2.09789e+06	1.1473e+06	1.17796e+06	1.20052e+06	1.17477e+06	1.18871e+06
Cer(d18:0+pO/39:2)	918.85	C58H112O6N1	Lipid		21.9258	3.18933e+06	3.20483e+06	2.00256e+06	1.2823e+06	3.26795e+06	978253	1.88949e+06	2.16159e+06	4.68872e+06	608903	2.18682e+06	1.29194e+06	1.77165e+06	1.55271e+06	5.67123e+06	3.70664e+06	3.61148e+06	2.78213e+06	4.61937e+06	5.17411e+06	450020	1.77259e+06	5.34141e+06	814661	7.40229e+06	2.73775e+06	3.46512e+06	3.50461e+06	5.17239e+06	3.90816e+06	2.33291e+06	2.38297e+06	2.47232e+06	2.35348e+06	2.38224e+06
Cer(d18:0+pO/39:3)	916.834	C58H110O6N1	Lipid		21.1726	1.59949e+06	2.0475e+06	1.75631e+06	1.24451e+06	1.58227e+06	915563	1.43295e+06	1.74371e+06	2.74573e+06	301375	1.3354e+06	1.18739e+06	818437	1.05832e+06	2.35846e+06	1.58327e+06	1.69026e+06	1.02925e+06	2.40442e+06	2.6724e+06	106424	894740	2.1292e+06	476660	3.53877e+06	1.4342e+06	1.63545e+06	1.93229e+06	1.70808e+06	1.8473e+06	927553	1.004e+06	896087	928361	1.08773e+06
Cer(d18:0+pO/40:2)	932.865	C59H114O6N1	Lipid		22.2671	7.08615e+06	8.80121e+06	4.02441e+06	3.31658e+06	1.2701e+07	2.65397e+06	4.33606e+06	5.36271e+06	1.26168e+07	961891	9.59381e+06	3.18094e+06	5.60697e+06	3.29977e+06	2.41131e+07	1.14274e+07	1.40799e+07	11039569	1.57184e+07	1.32024e+07	731074	5.52688e+06	1.8031e+07	1.92638e+06	2.91324e+07	1.17831e+07	1.68157e+07	1.99663e+07	1.86734e+07	1.24077e+07	8.2298e+06	8.32902e+06	8.41757e+06	8.41882e+06	8.41721e+06
Cer(d18:0+pO/40:3)	930.85	C59H112O6N1	Lipid		21.9221	2.6938e+06	2.68973e+06	2.34631e+06	1.77468e+06	2.30256e+06	1.60898e+06	2.57916e+06	2.68425e+06	4.45542e+06	657736	1.15305e+06	1.27232e+06	1.3016e+06	1.82594e+06	4.82811e+06	2.6455e+06	3.98967e+06	3.43277e+06	1.96469e+06	4.34041e+06	615133	1.18313e+06	7.38768e+06	999212	4.85143e+06	2.99569e+06	2.97659e+06	3.22903e+06	3.63496e+06	3.22372e+06	1.73636e+06	2.03248e+06	2.02175e+06	1.98966e+06	1.98955e+06
Cer(d18:0+pO/40:4)	928.834	C59H110O6N1	Lipid		20.5323	3.23473e+06	3.02138e+06	2.91872e+06	2.14994e+06	3.51568e+06	1.60347e+06	3720043	1.65133e+06	5.26499e+06	2.37329e+06	1.61086e+06	2.53434e+06	2.42023e+06	2.28143e+06	4.89909e+06	3.01822e+06	5.70545e+06	2.06002e+06	5.19859e+06	4.32246e+06	1.30154e+06	1.47038e+06	5.32286e+06	1.7401e+06	7.50834e+06	4.20503e+06	4.94141e+06	2.81432e+06	4.56525e+06	3.05596e+06	2.27356e+06	2.07145e+06	2.27304e+06	2.235e+06	2.27367e+06
Cer(d18:0+pO/40:4)	928.834	C59H110O6N1	Lipid		20.7984	7.13691e+06	1.45051e+07	7.09301e+06	4.4719e+06	9.60126e+06	4.51513e+06	6.89203e+06	1.0313e+07	1.30419e+07	2.95336e+06	5.14737e+06	4.54414e+06	5.38341e+06	4.89986e+06	2.33013e+07	6.71684e+06	1.07577e+07	1.13783e+07	2.06796e+07	1.32365e+07	1.79533e+06	3.30833e+06	15017935	2.36516e+06	2.24077e+07	7.69008e+06	1.11884e+07	9.09706e+06	1.53592e+07	1.0799e+07	5.75498e+06	5.69899e+06	5.75498e+06	5.87816e+06	5.78027e+06
Cer(d18:1/16:0)	582.51	C35H68O5N1	Lipid		11.0337	1.27518e+08	1.33717e+08	1.73533e+08	173556578	1.19354e+08	1.3536e+08	1.31319e+08	2.28351e+08	1.14339e+08	1.35116e+08	9.13161e+07	1.63189e+08	9.30147e+07	1.3252e+08	1.72775e+08	1.12515e+08	1.36321e+08	8.24096e+07	133253321	9.45042e+07	3.38337e+08	1.11024e+08	3.49579e+08	2.45408e+08	323002000	1.62988e+08	2.57681e+08	1.93065e+08	4.86786e+08	1.51515e+08	1.09395e+08	1.09427e+08	1.18334e+08	1.11168e+08	1.09436e+08
Cer(d18:1/18:0)	610.542	C37H72O5N1	Lipid		12.0823	128598358	1.49463e+08	3.04864e+08	2.42093e+08	9.41419e+07	1.44977e+08	1.6547e+08	1.09318e+08	9.83198e+07	237927649	9.01626e+07	1.61605e+08	5.1451e+07	2.50128e+08	1.65466e+08	9.25798e+07	1.29625e+08	3.56012e+07	2.46516e+08	9.54738e+07	2.5756e+08	7.24929e+07	3.28493e+08	3.5478e+08	5.52482e+08	2.00289e+08	4.86328e+08	1.61315e+08	4.78085e+08	1.38134e+08	8.92258e+07	9.07241e+07	9.21548e+07	9.08161e+07	9.21437e+07
Cer(d18:1/20:0)	638.573	C39H76O5N1	Lipid		13.2489	1.55736e+08	2.04875e+08	3.48436e+08	2.78619e+08	1.22033e+08	237442545	1.84984e+08	2.62576e+08	1.27769e+08	3.21529e+08	9.75919e+07	2.27035e+08	5.76998e+07	3.03936e+08	225921975	9.91932e+07	107082470	8.06793e+07	2.33617e+08	1.6952e+08	228254390	9.14216e+07	2.70236e+08	3.35433e+08	4.18193e+08	1.98397e+08	3.87987e+08	2.19367e+08	3.12643e+08	2.51674e+08	1.0052e+08	1.00507e+08	1.02188e+08	1.02181e+08	1.02186e+08
Cer(d18:1/22:0)	666.604	C41H80O5N1	Lipid		14.4964	573605478	8.36094e+08	1468193911	1210560748	6.391e+08	1132602270	7.45106e+08	1471692163	6.37174e+08	8.09794e+08	3.84999e+08	8.90263e+08	2.14172e+08	1097353902	1031596052	4.30874e+08	4.17126e+08	534510652	7.98041e+08	7.96051e+08	6.6062e+08	3.63417e+08	9.76934e+08	1055873877	1448665521	5.8984e+08	1159133493	9.56263e+08	1631908086	9.1684e+08	4.20754e+08	4.20787e+08	427734646	4.26776e+08	4.27801e+08
Cer(d18:1/23:0)	680.62	C42H82O5N1	Lipid		14.984	6.96277e+07	5.65008e+07	1.6017e+08	7.40296e+07	4.44784e+07	6.60548e+07	4.31927e+07	4.92594e+07	2.30413e+07	3.2491e+07	1.69262e+07	5.71295e+07	6.35469e+06	5.45369e+07	2.39582e+07	8.99254e+06	9.55535e+06	7.87664e+06	3.26365e+07	3.27696e+07	1.20706e+07	2.25774e+07	1.70515e+07	5.95225e+07	6.35517e+07	1.81246e+07	5.78475e+07	2.09255e+07	1.53125e+07	3.32821e+07	1.91765e+07	1.86039e+07	1.9516e+07	1.95168e+07	1.91955e+07
Cer(d18:1/24:0)	694.635	C43H84O5N1	Lipid		15.794	1098712418	1874055890	2931553130	2776923198	1703897363	2843581174	1638187777	3260900680	1603080816	1451485113	9.45324e+08	1884003654	562427727	2517079827	2115926341	1346834715	9.93674e+08	1452354987	1683278661	1832283338	1352277110	9.69133e+08	1861590450	2090299148	2743946499	1274680578	2355381393	2387125598	3768756309	1796778632	9.51856e+08	9.6017e+08	9.5477e+08	9.65799e+08	9.65776e+08
Cer(d18:1/24:0+O)	666.639	C42H84O4N1	Lipid		13.6795	2.93577e+06	6.27924e+06	6.99035e+06	6.43717e+06	5.82196e+06	6.10828e+06	1.56864e+07	5.39987e+06	8.79583e+06	1.17074e+07	1.13561e+07	1.24702e+07	1.70139e+07	1.23031e+07	4.79441e+06	4.16206e+06	3.47361e+06	2.39162e+06	3.67495e+06	6.13924e+06	1.06555e+07	1.53115e+07	1.50955e+07	1.03733e+07	9.16083e+06	1.36717e+07	1.588e+07	1.3417e+07	8.38882e+06	7.46629e+06	1.36559e+07	1.64474e+07	1.79491e+07	1.78409e+07	1.7873e+07
Cer(d18:1/24:0+O)	666.639	C42H84O4N1	Lipid		15.175	3.5828e+06	3.6789e+06	6.87255e+06	6.79909e+06	993491	4.05131e+06	3.34657e+06	6.70928e+06	6.04553e+06	2.15176e+06	6.77324e+06	7.4414e+06	7.31279e+06	6.58664e+06	4.26995e+06	1.62823e+06	242119	947930	1.38249e+06	2.95535e+06	812633	1.64299e+06	2.12588e+06	3.6157e+06	1.50116e+06	322229	808235	6.61004e+06	3.70218e+06	4.4274e+06	6.38381e+06	7.66877e+06	7.45593e+06	8.02339e+06	7.96035e+06
Cer(d18:1/24:1)	692.62	C43H82O5N1	Lipid		14.3654	5.2317e+08	6.69863e+08	1211271778	1084842235	5.85814e+08	8.0421e+08	1325470045	5.03452e+08	8.0505e+08	1940752692	3.22665e+08	9.13984e+08	2.99823e+08	1201259787	6.9515e+08	5.40686e+08	5.70268e+08	271461289	7.41016e+08	6.33477e+08	8.90008e+08	3.31925e+08	1394217476	1660233524	1410459341	1102098815	1185735516	6.95939e+08	1812673434	6.27042e+08	4.15292e+08	4.15241e+08	4.2178e+08	4.188e+08	4.2176e+08
Cer(d18:1/25:0)	708.651	C44H86O5N1	Lipid		16.1989	1.85163e+08	1.51506e+08	358233582	1.57225e+08	1.35432e+08	1.63494e+08	1.05051e+08	1.28547e+08	6.86573e+07	6.05946e+07	4.52501e+07	1.43057e+08	1.65321e+07	118961875	5.22905e+07	2.63856e+07	2.41747e+07	1.85689e+07	7.66115e+07	7.53303e+07	3.304e+07	6.88119e+07	2.97413e+07	1.29871e+08	108982758	4.94431e+07	1.55255e+08	4.73235e+07	2.87376e+07	8.6592e+07	4.50704e+07	4.5064e+07	4.58934e+07	4.58926e+07	4.58821e+07
Cer(d18:1/25:0)	708.651	C44H86O5N1	Lipid		16.4761	9.00353e+07	9.80504e+07	2.0342e+08	1.39642e+08	9.20057e+07	1.46716e+08	9.17162e+07	8.1057e+07	1.03903e+08	6.17483e+07	5.92957e+07	1.05705e+08	3.07554e+07	160608357	5.78991e+07	6.9518e+07	7.06133e+07	2.93857e+07	8.49752e+07	8.62811e+07	4.9588e+07	6.37368e+07	1.2361e+08	1.5362e+08	1.38525e+08	5.28514e+07	1.24576e+08	8.21475e+07	1.85011e+08	9.58314e+07	4.71116e+07	4.71113e+07	4.78764e+07	4.79372e+07	4.82708e+07
Cer(d18:1/25:1)	662.645	C43H84O3N1	Lipid		14.7475	1.27596e+07	8.08541e+06	1.41951e+07	1.01e+07	9.83038e+06	4.83035e+06	1.27888e+07	2.19336e+06	3.69644e+06	1.73427e+07	1.01132e+07	1.64492e+07	5.98536e+06	1.05145e+07	3.13504e+06	1.1223e+06	2.04588e+06	523873	6.31109e+06	4.73275e+06	1.6814e+06	1.63403e+07	2.99327e+06	1.6308e+07	1.39356e+07	9.33346e+06	1.80118e+07	1.60316e+06	10000	4.54023e+06	1.29744e+07	1.42415e+07	1.56441e+07	1.55079e+07	1.53959e+07
Cer(d18:1/26:2)	718.635	C45H84O5N1	Lipid		14.4715	6.61752e+06	7.14832e+06	1.23432e+07	1.06526e+07	6.73446e+06	7.67101e+06	1.02861e+07	4.11004e+06	7.2909e+06	1.05725e+07	3.25444e+06	1.34115e+07	1.65164e+06	1.19151e+07	4.70417e+06	7.05112e+06	8.83339e+06	1.20982e+06	6.09287e+06	6.0467e+06	1.38956e+07	4.24298e+06	1.4243e+07	1.93458e+07	1.74132e+07	7.35771e+06	1.821e+07	6.27956e+06	1.55456e+07	7.3064e+06	3.48005e+06	3.4618e+06	3.60618e+06	3.54765e+06	3.56508e+06
Cer(d18:1+hO/22:0)	682.599	C41H80O6N1	Lipid		13.934	2.41648e+07	2.84728e+07	6.24485e+07	5.19022e+07	9.72526e+06	2.86665e+07	27048092	6.11522e+07	2.92215e+07	2.73807e+07	1.00795e+07	3.96698e+07	9.83573e+06	5.71877e+07	2.13012e+07	1.33832e+07	3.4863e+06	7.99583e+06	1.19019e+07	1.75569e+07	7.72142e+06	5.09857e+06	1.49345e+07	2.98392e+07	1.70559e+07	6.49632e+06	1.43289e+07	3.13293e+07	1.64233e+08	28873647	1.18685e+07	1.18688e+07	1.19881e+07	1.19877e+07	1.1992e+07
Cer(d18:1+hO/24:0)	710.63	C43H84O6N1	Lipid		14.507	8.87568e+06	1.28762e+07	2.25197e+07	1.53591e+07	9.03241e+06	2.33702e+07	1.18787e+07	2.77629e+07	9.32798e+06	1.00674e+07	3.15408e+06	1.2788e+07	2.82371e+06	1.74219e+07	1.1735e+07	4.92565e+06	4.89933e+06	7.40179e+06	9.36493e+06	8.9641e+06	9.70522e+06	2.14537e+06	9.86466e+06	1.30852e+07	1.42452e+07	5.98784e+06	1.51167e+07	1.26011e+07	1.28732e+07	1.70688e+07	2.59279e+06	2.59206e+06	2.69898e+06	2.67059e+06	2.83876e+06
Cer(d18:1+hO/24:0)	710.63	C43H84O6N1	Lipid		15.2022	5.06244e+07	5.67324e+07	1.06288e+08	1.12507e+08	2.02873e+07	6.70224e+07	5.82777e+07	1.30647e+08	7.39568e+07	43641242	2.33714e+07	9.15789e+07	2.57812e+07	1.20917e+08	5.40668e+07	2.7411e+07	5.53042e+06	1.81318e+07	2.42885e+07	3.62193e+07	9.69993e+06	9.03077e+06	3.48679e+07	5.91544e+07	2.67633e+07	7.41817e+06	1.93087e+07	8.31621e+07	9.03937e+07	6.01895e+07	2.34187e+07	2.34185e+07	2.42661e+07	2.36454e+07	2.3645e+07
Cer(d18:1+hO/24:0+O)	726.625	C43H84O7N1	Lipid		12.8819	2.46861e+07	3.08143e+07	3.73475e+07	3.01419e+07	2.41956e+07	3.0369e+07	6.06034e+07	2.23874e+07	3.55125e+07	3.82626e+07	9.60297e+06	3.83044e+07	1.22396e+07	5.39296e+07	2.53812e+07	2.2861e+07	2.73419e+07	1.52396e+07	2.56466e+07	1.81243e+07	3.64626e+07	1.13341e+07	6.60944e+07	6.08695e+07	5.82852e+07	4.76035e+07	3.50914e+07	2.68661e+07	6.9578e+07	2.56738e+07	1.72364e+07	1.78476e+07	1.77285e+07	1.7044e+07	1.89523e+07
Cer(d18:1+hO/40:2)	930.85	C59H112O6N1	Lipid		21.0232	2.21451e+06	3.18905e+06	1.64276e+06	488599	2.67696e+06	641914	2.81632e+06	1.93514e+06	2.49789e+06	258177	1.22536e+06	493877	1.83211e+06	1.02332e+06	5.21606e+06	2.49222e+06	2.77203e+06	2.43059e+06	2.40431e+06	2.88114e+06	233216	1.79391e+06	4.7593e+06	289535	4.35745e+06	2.47182e+06	4.71314e+06	2.90261e+06	6.44711e+06	3.45253e+06	1.6344e+06	1.63851e+06	1.66507e+06	1.67151e+06	1.62513e+06
Cer(d18:2/16:0)	580.495	C35H66O5N1	Lipid		10.1006	2.20672e+07	2.33981e+07	4.25386e+07	3.57219e+07	2.24694e+07	2.3713e+07	2.0873e+07	4.09048e+07	2.78987e+07	1.76491e+07	1.02586e+07	2.84739e+07	1.29408e+07	2.43744e+07	2.88318e+07	1.72331e+07	2.7729e+07	1.69731e+07	1.67666e+07	1.31595e+07	3.35188e+07	1.94166e+07	3.44577e+07	3.18771e+07	2.39389e+07	2.20891e+07	2.04869e+07	2.88559e+07	2.78211e+07	2.45696e+07	1.94032e+07	1.7234e+07	1.93379e+07	2.07332e+07	1.81146e+07
Cer(d18:2/18:0)	608.526	C37H70O5N1	Lipid		11.1563	2.51898e+07	1.72795e+07	3.52561e+07	2.12017e+07	2.84351e+07	1.89987e+07	1.90043e+07	1.77345e+07	2.48549e+07	1.25808e+07	1.0067e+07	1.40455e+07	7.09317e+06	1.85948e+07	8.81458e+06	1.47832e+07	2.51806e+07	9.86197e+06	5.97285e+07	8.76592e+06	1.65773e+07	9.22965e+06	1.60965e+07	1.8428e+07	2.15452e+07	1.83027e+07	1.688e+07	9.21411e+06	1.54007e+07	4.46492e+06	1.12532e+07	1.12521e+07	1.20548e+07	1.14663e+07	1.14821e+07
Cer(d18:2/20:0)	636.557	C39H74O5N1	Lipid		12.2104	2.63001e+07	4.45691e+07	7.02681e+07	6.53701e+07	2.7279e+07	4.235e+07	4.28335e+07	4.91839e+07	3.86654e+07	7.07504e+07	1.62651e+07	3.80032e+07	1.07621e+07	5.79214e+07	3.12284e+07	2.41734e+07	2.72623e+07	1.58522e+07	4.54451e+07	2.99105e+07	5.43195e+07	1.63087e+07	4.5789e+07	8.00386e+07	5.29399e+07	3.29854e+07	5.45618e+07	3.56579e+07	5.30674e+07	3.57239e+07	1.63076e+07	1.63804e+07	1.6655e+07	1.66492e+07	1.66535e+07
Cer(d18:2/21:0)	650.573	C40H76O5N1	Lipid		12.7811	7.17209e+06	7.88068e+06	1.54712e+07	1.17928e+07	4.5049e+06	7.99561e+06	6.23744e+06	6.42737e+06	9.16645e+06	1.02037e+07	3.54294e+06	1.05981e+07	2.13927e+06	1.55625e+07	4.01374e+06	4.86781e+06	3.01723e+06	2.26558e+06	5.56839e+06	7.03446e+06	3.73311e+06	2.69115e+06	7.25683e+06	1.59165e+07	4.65316e+06	2.33416e+06	4.80603e+06	4.58265e+06	5.00728e+06	5.20078e+06	3.31125e+06	3.26707e+06	3.07817e+06	3.31132e+06	3.31117e+06
Cer(d18:2/22:0)	664.589	C41H78O5N1	Lipid		13.2403	5.78518e+07	6.51209e+07	1.34302e+08	1.0364e+08	4.43394e+07	7.4172e+07	9.1272e+07	3.77293e+07	4.94648e+07	231451435	3.1234e+07	8.4998e+07	2.60882e+07	9.49379e+07	5.20568e+07	2.43195e+07	3.22525e+07	1.46461e+07	5.80364e+07	5.45349e+07	5.49145e+07	3.01377e+07	7.3899e+07	1.11124e+08	7.27718e+07	9.96846e+07	7.45363e+07	4.86662e+07	8.19918e+07	5.551e+07	2.94839e+07	2.9485e+07	3.03871e+07	2.95166e+07	2.99852e+07
Cer(d18:2/23:0)	634.613	C41H80O3N1	Lipid		13.7772	1.87937e+07	2.7942e+07	4.86902e+07	5.42362e+07	1.79988e+07	4.29272e+07	1.98156e+07	2.09668e+07	4.92548e+07	2.34404e+07	5.78536e+07	5.50433e+07	4.04405e+07	6.63574e+07	1.78288e+07	1.54213e+07	1.03609e+07	1.09805e+07	2.18613e+07	5.19309e+07	8.52323e+06	4.56518e+07	2.53472e+07	3.09512e+07	1.38517e+07	1.2551e+07	1.17252e+07	1.73986e+07	1.32224e+07	1.74002e+07	5.15537e+07	5.42657e+07	5.89417e+07	5.83992e+07	5.82389e+07
Cer(d18:2/23:0)	678.604	C42H80O5N1	Lipid		14.0378	1.82388e+08	1.8766e+08	4.23783e+08	3.60234e+08	1.14956e+08	2.99614e+08	1.49175e+08	1.80863e+08	2.48113e+08	1.71165e+08	7.80569e+07	1.8372e+08	4.53938e+07	3.13244e+08	1.08894e+08	123040426	6.16311e+07	6.58453e+07	1.28105e+08	1.94245e+08	8.96385e+07	6.89222e+07	1.2981e+08	2.85932e+08	1.2181e+08	7.10792e+07	8.43543e+07	1.47544e+08	1.46276e+08	1.33792e+08	7.35565e+07	7.04486e+07	7.55947e+07	7.38056e+07	7.3401e+07
Cer(d18:2/23:4)	626.551	C41H72O3N1	Lipid		13.1991	8.68252e+06	7.22641e+06	8.54109e+06	8.17481e+06	8.75347e+06	9.80327e+06	9.38682e+06	1.69091e+07	1.0229e+07	7.40249e+06	1.22084e+07	8.36708e+06	7.76371e+06	8.82983e+06	6.83746e+06	1.007e+07	7.75327e+06	8.44806e+06	1.12401e+07	9.04722e+06	8.2069e+06	7.87876e+06	5.23817e+06	7.88615e+06	1.34739e+07	9.1038e+06	1.09194e+07	8.41676e+06	10000	8.00463e+06	7.93001e+06	9.29271e+06	9.27303e+06	9.80075e+06	8.57005e+06
Cer(d18:2/24:0)	692.62	C43H82O5N1	Lipid		14.6319	2.85368e+08	5.72053e+08	9.4627e+08	8.74876e+08	445429027	9.56962e+08	4.80764e+08	956377663	6.15368e+08	4.54678e+08	2.28314e+08	507481369	1.257e+08	7.32244e+08	5.16115e+08	3.63938e+08	2.43033e+08	360680385	3.96014e+08	5.31595e+08	5.31411e+08	2.29391e+08	4.52414e+08	6.38539e+08	5.00006e+08	3.1306e+08	4.02892e+08	5.8091e+08	6.55854e+08	4.64592e+08	228686834	2.34152e+08	2.33351e+08	2.36205e+08	2.36132e+08
Cer(d18:2/24:1)	690.604	C43H80O5N1	Lipid		13.2748	2.16761e+08	2.81665e+08	4.97056e+08	4.87538e+08	2.51045e+08	372829300	462682109	181857117	3.94939e+08	7.0865e+08	1.23727e+08	3.69914e+08	111333359	4.73307e+08	2.4455e+08	2.39426e+08	2.52126e+08	1.16305e+08	2.80781e+08	292740351	3.83932e+08	126855784	4.75081e+08	6.46005e+08	403689671	3.44583e+08	4.14159e+08	250204233	5.21723e+08	2.40052e+08	152725385	1.52719e+08	1.55448e+08	1.57364e+08	1.55086e+08
Cer(d18:2/24:2)	688.589	C43H78O5N1	Lipid		12.2759	1.63806e+07	2.05092e+07	3.86723e+07	3.7408e+07	1.99912e+07	3.00374e+07	1.66525e+07	1.19356e+07	3.2599e+07	1.18987e+07	9.31818e+06	3.2327e+07	4.89711e+06	3.36288e+07	1.43832e+07	2.04554e+07	2.23795e+07	7.02536e+06	2.05077e+07	2.92368e+07	2.81393e+07	7.14989e+06	3.32138e+07	4.34175e+07	2.19264e+07	1.14021e+07	2.59029e+07	1.59779e+07	2.9532e+07	1.47203e+07	9.56121e+06	9.64445e+06	9.85686e+06	9.85735e+06	1.03814e+07
Cer(d18:2/25:0)	662.645	C43H84O3N1	Lipid		15.0021	7.97154e+06	4.88696e+06	1.15412e+07	1.05969e+07	4.98218e+06	6.10796e+06	8.01885e+06	2.67915e+06	1.01177e+07	8.49474e+06	2.258e+07	1.37396e+07	9.74596e+06	7.92279e+06	2.92631e+06	2.9253e+06	2.61827e+06	1.07215e+06	5.18636e+06	5.82552e+06	4.48726e+06	1.23742e+07	9.58134e+06	1.23834e+07	1.17312e+07	4.33984e+06	9.49763e+06	4.77486e+06	5.16217e+06	8.05163e+06	1.0863e+07	1.26783e+07	1.33895e+07	1.30921e+07	1.3802e+07
Cer(d18:2/25:0)	706.635	C44H84O5N1	Lipid		15.2818	1.90084e+07	2.35231e+07	4.87341e+07	3.68281e+07	2.00424e+07	4.02895e+07	2.02734e+07	1.85966e+07	3.46699e+07	1.50353e+07	1.04497e+07	2.6612e+07	4.938e+06	3.78168e+07	1.05542e+07	1.49322e+07	9.04259e+06	8.11998e+06	1.47748e+07	1.90473e+07	1.86475e+07	1.43763e+07	1.66101e+07	3.44243e+07	1.96353e+07	9.89366e+06	1.59642e+07	1.37839e+07	2.68708e+07	19922372	9.27708e+06	9.27755e+06	9.51264e+06	9.43058e+06	9.28626e+06
Cer(d20:0+pO/24:1)	738.662	C45H88O6N1	Lipid		14.9952	5.28655e+06	8.68748e+06	5.93256e+06	4.86288e+06	3.7774e+06	6.00346e+06	1.11685e+07	6.46835e+06	5.80113e+06	9.34762e+06	997483	5.65333e+06	2.03286e+06	8.15707e+06	3.47385e+06	2.71615e+06	3.20461e+06	2.49554e+06	3.37371e+06	4.02147e+06	7.46062e+06	2.18126e+06	9.03379e+06	8.75568e+06	5.62377e+06	5.90613e+06	8.40941e+06	5.1337e+06	6.66863e+06	4.97646e+06	2.17352e+06	2.06046e+06	2.22974e+06	2.22924e+06	2.17788e+06
Cer(d20:1/24:0)	722.667	C45H88O5N1	Lipid		17.1181	3.38706e+07	4.6519e+07	6.70751e+07	6.49224e+07	4.61117e+07	6.12758e+07	4.63243e+07	9.59229e+07	33157294	3.14021e+07	3.18786e+07	4.06737e+07	1.11308e+07	6.34564e+07	5.73274e+07	2.30037e+07	2.19782e+07	2.46794e+07	3.7365e+07	3.06607e+07	3.00726e+07	2.97909e+07	5.11305e+07	6.12502e+07	1.11899e+08	3.59554e+07	8.71623e+07	5.76507e+07	6.32052e+07	5.78399e+07	2.37259e+07	2.35182e+07	2.4037e+07	2.40432e+07	2.40428e+07
Cer(d20:1/24:1)	676.66	C44H86O3N1	Lipid		15.6169	4.90787e+06	4.3537e+06	8.32931e+06	8.00513e+06	6.33191e+06	4.03882e+06	1.02732e+07	2.4809e+06	3.96103e+06	1.2562e+07	1.01598e+07	1.02869e+07	8.03357e+06	9.24911e+06	4.58323e+06	2.11458e+06	3.50391e+06	895280	4.20452e+06	2.81156e+06	7.30658e+06	1.23559e+07	1.01508e+07	1.03175e+07	1.234e+07	9.96795e+06	1.10635e+07	4.05655e+06	8.09817e+06	4.54798e+06	9.91136e+06	1.21705e+07	1.30523e+07	1.31231e+07	1.30543e+07
Cer(d22:2)	368.316	C22H42O3N1	Lipid		4.72931	383693	673662	470194	1.29863e+06	206081	3.19378e+06	521787	2.27455e+06	614401	601977	2.38739e+06	1.48079e+06	1.81449e+06	321101	564364	680291	548895	289385	548343	2.92389e+06	659911	794000	1.37252e+06	2.74908e+06	597194	964753	2.31782e+06	208259	207341	2.05839e+06	8.5355e+06	9.18561e+06	1.01954e+07	9.92998e+06	1.0338e+07
Cer(d35:0)	554.551	C35H72O3N1	Lipid		12.457	5.22509e+06	5.00586e+06	6.97374e+06	5.82489e+06	5.03108e+06	6.54209e+06	5.11062e+06	5.2964e+06	5.51169e+06	5.02717e+06	5.15915e+06	4.42284e+06	5.00865e+06	4.59118e+06	3.8871e+06	4.65103e+06	3.98992e+06	4.05122e+06	4.12873e+06	4.14806e+06	5.53913e+06	5.13593e+06	6.22704e+06	5.54797e+06	5.41388e+06	4.64241e+06	5.38365e+06	4.88729e+06	4.29019e+06	4.85357e+06	3.47907e+06	4.22447e+06	4.57425e+06	4.2039e+06	5.05305e+06
Cer(d38:0)	640.589	C39H78O5N1	Lipid		13.661	1.21447e+07	1.39716e+07	3.61051e+07	2.76057e+07	1.54351e+07	1.32814e+07	2.15589e+07	2.05533e+07	8.3856e+06	2.63388e+07	6.75658e+06	1.56982e+07	1.00293e+07	2.02644e+07	2.56216e+07	6.12185e+06	1.23102e+07	4.89567e+06	1.91919e+07	1.51661e+07	2.8351e+07	9.82685e+06	2.44026e+07	3.96016e+07	2.72825e+07	2.01306e+07	1.08498e+08	3.93558e+07	4.2906e+07	2.98668e+07	9.27571e+06	9.27337e+06	9.34522e+06	9.30838e+06	9.76962e+06
Cer(d40:1+O)	636.594	C40H78O4N1	Lipid		13.9346	4.96587e+06	6.03067e+06	1.35057e+07	1.18181e+07	1.63223e+06	5.71445e+06	6.06523e+06	1.32669e+07	5.76075e+06	5.35212e+06	2.02378e+06	8.81634e+06	1.94343e+06	1.22884e+07	4.22001e+06	2.74585e+06	464460	1.61574e+06	2.31419e+06	3.52958e+06	1.30569e+06	638359	2.55005e+06	5.81914e+06	3.11232e+06	1.05444e+06	2.43696e+06	6.54911e+06	3.60528e+07	5.82664e+06	2.31432e+06	2.35873e+06	2.41599e+06	2.40736e+06	2.40838e+06
Cer(d41:1+O)	650.609	C41H80O4N1	Lipid		14.4049	3.19771e+06	4.67049e+06	1.12127e+07	1.19102e+07	3.38698e+06	1.12765e+07	8.6611e+06	1.53988e+07	1.13677e+07	1.27805e+07	6.63153e+06	7.56944e+06	1.31802e+06	2.45387e+07	8.51778e+06	1.77672e+06	2.77481e+06	4.30783e+06	3.98359e+06	7.88526e+06	3.91132e+06	6.36125e+06	9.74875e+06	4.52843e+06	1.05784e+07	4.02778e+06	5.56544e+06	1.06602e+07	3.4494e+07	12175455	4.02698e+06	4.02853e+06	4.23709e+06	4.10857e+06	4.07457e+06
Cer(d42:1+O)	664.625	C42H82O4N1	Lipid		15.1896	1.1293e+07	1.07498e+07	1.95054e+07	2.20317e+07	3.42055e+06	1.74935e+07	1.07742e+07	2.51433e+07	1.38657e+07	1.28894e+07	5.03884e+06	1.8232e+07	5.27132e+06	2.38061e+07	1.14633e+07	5.04718e+06	910748	3.25813e+06	4.23991e+06	6.85926e+06	1.9374e+06	1.88889e+06	6.99916e+06	1.16812e+07	8.02569e+06	1.28605e+06	4.68785e+06	1.55925e+07	1.8622e+07	1.12866e+07	4.61694e+06	4.61091e+06	4.62208e+06	4.79734e+06	5.79391e+06
Cer(d42:2)	692.62	C43H82O5N1	Lipid		13.728	4.11489e+06	4.65014e+06	1.18901e+07	9.84507e+06	6.09527e+06	5.71865e+06	5.11282e+07	3.59536e+06	5.9164e+06	1.4578e+07	2.96672e+06	8.94786e+06	3.75191e+06	1.21153e+07	7.27143e+06	4.60931e+06	6.70469e+06	1.47072e+06	5.37263e+06	4.43857e+06	2.06678e+07	3.39715e+06	1.56898e+07	1.39523e+06	8.84907e+06	6.55321e+06	2.53197e+07	7.2273e+06	2.42288e+07	1.01181e+07	4.99334e+06	4.96394e+06	8.16682e+06	5.03976e+06	5.0347e+06
Cer(d42:2+O)	662.609	C42H80O4N1	Lipid		14.0643	4.39987e+06	6.32298e+06	1.3621e+07	1.34905e+07	1.41028e+06	1.22718e+07	5.41251e+06	1.25992e+07	9.16479e+06	4.6454e+06	1.76244e+06	1.13133e+07	2.58218e+06	1.31013e+07	3.95141e+06	2.60876e+06	271258	1.11882e+06	1.69474e+06	3.10135e+06	514687	514376	2.99141e+06	6.10615e+06	2.06704e+06	287840	615714	7.74928e+06	1.05931e+06	4.97663e+06	2.05017e+06	2.24114e+06	2.21425e+06	2.23699e+06	2.2407e+06
Cer(d42:3)	646.613	C42H80O3N1	Lipid		14.922	1.71931e+07	2.02853e+07	4.23617e+07	2.69251e+07	2.47651e+07	1.99704e+07	2.74411e+07	4.60711e+07	1.15342e+07	1.538e+07	3.16479e+07	2.64983e+07	4.40548e+07	2.22791e+07	4.4527e+07	1.0915e+07	1.26914e+07	1.17028e+07	2.14888e+07	2.6132e+07	4.95028e+07	4.5414e+07	3.73547e+07	3.16937e+07	3.96367e+07	3.33203e+07	5.75513e+07	4.74831e+07	3.50595e+06	4.46913e+07	3.89281e+07	3.91696e+07	3.98372e+07	3.99122e+07	4.64391e+07
Cer(d43:1+O)	678.641	C43H84O4N1	Lipid		15.717	4.16824e+06	6.72199e+06	2.03934e+07	1.4761e+07	4.61311e+06	1.52301e+07	4.34467e+06	1.47585e+07	8.75228e+06	9.72e+06	8.18238e+06	9.26251e+06	1.81809e+06	1.50208e+07	9.91214e+06	2.62924e+06	5.85382e+06	4.6972e+06	7.52764e+06	1.10409e+07	4.3605e+06	1.09523e+07	1.98397e+07	4.78054e+06	1.37015e+07	3.74762e+06	7.12051e+06	1.66342e+07	4.45549e+07	1.55462e+07	5.95624e+06	5.90715e+06	5.95828e+06	6.14327e+06	6.02334e+06
Cer(d46:5)	698.645	C46H84O3N1	Lipid		15.924	2.12678e+06	2.46293e+06	3.42962e+06	2.2016e+06	2.54472e+06	2.70039e+06	2.46562e+06	3.75927e+06	2.6684e+06	1.3873e+06	2.9125e+06	3.71552e+06	1.79901e+06	3.45435e+06	2.18436e+06	1.41865e+06	1.33475e+06	1.1496e+06	170041	1.80817e+06	5.07023e+06	4.35657e+06	3.3635e+06	4.92197e+06	2.97445e+06	1.70238e+06	2.68816e+06	2.5001e+06	8.80528e+06	3.154e+06	2.49613e+06	3.28886e+06	3.16321e+06	2.05885e+06	3.84873e+06
Cer(d50:2+pO)	820.74	C51H98O6N1	Lipid		18.0899	1.77599e+06	2.56882e+06	2.00137e+06	2.01033e+06	2.12057e+06	1.13548e+06	2.3561e+06	1.89312e+06	2.60472e+06	1.34342e+06	1.9599e+06	2.32344e+06	1.29756e+06	1.53873e+06	6.51268e+06	1.89436e+06	3.35524e+06	1.57288e+06	2.36597e+06	2.45035e+06	1.30423e+06	1.30961e+06	7.41106e+06	1.56513e+06	5.76583e+06	2.90481e+06	5.16714e+06	2.36036e+06	1.07341e+07	2.59743e+06	1.89006e+06	1.86272e+06	2.06662e+06	1.92352e+06	1.92262e+06
Cer(d52:4+hO)	844.74	C53H98O6N1	Lipid		17.0478	5.66134e+06	8.72571e+06	7.51181e+06	5.82767e+06	6.95431e+06	4.76859e+06	8.98917e+06	7.50465e+06	1.09755e+07	5.56541e+06	7.13444e+06	6.57518e+06	5.07157e+06	5.9366e+06	2.34542e+07	6.11857e+06	1.05208e+07	7.20263e+06	9.72483e+06	1.07205e+07	4.35458e+06	4.24375e+06	2.18003e+07	4.47745e+06	1.60075e+07	8.8597e+06	1.72649e+07	6.63956e+06	3.73939e+07	8.71012e+06	5.44967e+06	5.44903e+06	5.54544e+06	5.45458e+06	5.81446e+06
Cer(d52:5)	782.738	C52H96O3N1	Lipid		17.022	1.31856e+06	1.97996e+06	3.01596e+06	1.97015e+06	1.57888e+06	1.45153e+06	2.46509e+06	2.01905e+06	3.08537e+06	3.71982e+06	3.7283e+06	3.70967e+06	4.07875e+06	2.18243e+06	4.52632e+06	1.40449e+06	2.55027e+06	1.45252e+06	2.72708e+06	3.10147e+06	3.78876e+06	3.51107e+06	4.40387e+06	2.59514e+06	4.02929e+06	2.37382e+06	4.03348e+06	1.80508e+06	1.72238e+06	2.02932e+06	3.91527e+06	4.42009e+06	3.98332e+06	4.85439e+06	3.91947e+06
Cer(d54:2+pO)	876.803	C55H106O6N1	Lipid		20.0812	4.01024e+06	1.81562e+06	743440	767011	768324	524701	2.97809e+06	806317	1.64813e+06	694283	1.22284e+06	772651	423187	1.16406e+06	2.41944e+06	982628	2.52649e+06	909436	1.3241e+06	1.49613e+06	222845	1.26353e+06	5.75869e+06	1.60763e+06	5.08473e+06	4.21869e+06	6.42852e+06	1.20173e+06	8.89104e+06	1.55422e+06	1.15099e+06	1.27107e+06	1.29713e+06	1.27136e+06	1.29644e+06
Cer(d54:4+hO)	872.771	C55H102O6N1	Lipid		18.3425	1.71712e+06	2.17993e+06	2.55437e+06	1.40187e+06	1.44288e+06	789547	2.33484e+06	957792	2.05854e+06	1.06774e+06	1.30468e+06	1.39424e+06	947540	1.78555e+06	3.29574e+06	979359	2.82219e+06	782936	4.82283e+06	1.57869e+06	312960	729960	4.76241e+06	941617	8.39592e+06	2.99104e+06	6.673e+06	886251	6.4729e+06	1.46275e+06	1.13616e+06	1.13603e+06	1.13621e+06	1.24176e+06	1.14938e+06
Cer(d56:4+hO)	900.803	C57H106O6N1	Lipid		19.6096	1.616e+06	1.35194e+06	1.00752e+06	1.38036e+06	1.48101e+06	1.37796e+06	1.11764e+06	1.0802e+06	1.54832e+06	1.57267e+06	1.25706e+06	1.5748e+06	1.22664e+06	649421	3.43575e+06	1.34529e+06	1.41121e+06	1.29844e+06	3.29696e+06	2.04516e+06	1.64401e+06	303517	2.91202e+06	1.49803e+06	4.86419e+06	1.32036e+06	2.46144e+06	1.39536e+06	2.50627e+06	1.36644e+06	901694	511264	903220	902443	856618
Cer(d58:3)	870.864	C58H112O3N1	Lipid		22.2564	7.57394e+06	8.76379e+06	7.11013e+06	7.12955e+06	8.3969e+06	6.25642e+06	6.56639e+06	9.22971e+06	7.73734e+06	8.2501e+06	6.14498e+06	7.23733e+06	7.87928e+06	6.79587e+06	403760	9.57452e+06	7.45197e+06	9.39723e+06	6.93152e+06	7.17504e+06	7.87885e+06	6.66189e+06	7.24899e+06	7.1733e+06	1.47795e+07	7.47488e+06	5.65099e+06	1.01699e+07	1.16548e+07	6.97177e+06	8.96943e+06	8.19949e+06	1.07737e+07	8.62709e+06	6.03121e+06
Cer(d58:3+hO)	930.85	C59H112O6N1	Lipid		21.5257	1.09395e+07	1.32774e+07	4.23384e+06	3.56457e+06	1.47629e+07	1.21035e+06	3.75468e+06	7.93784e+06	9.98042e+06	2.80737e+06	4.01087e+06	3.58429e+06	4.59752e+06	3.14221e+06	1.65438e+07	6.42592e+06	9.84265e+06	7.3818e+06	9.93715e+06	9.92797e+06	791382	2.86524e+06	1.13312e+07	2.34218e+06	1.89101e+07	5.84378e+06	9.82672e+06	1.60945e+07	1.44217e+07	8.82339e+06	4.86127e+06	4.84816e+06	4.86405e+06	4.93016e+06	5.0272e+06
Cer(d58:5+hO)	926.818	C59H108O6N1	Lipid		19.7262	1.4685e+06	2.30219e+06	1.64972e+06	903099	2.14261e+06	941257	1.36425e+06	2.47599e+06	3.48854e+06	619920	1.21787e+06	865992	1.17448e+06	1.22151e+06	4.68804e+06	1.51887e+06	2.15075e+06	2.65889e+06	3.15731e+06	3.41737e+06	592674	747815	2.54842e+06	494347	3.23808e+06	1.42526e+06	1.7778e+06	2.20947e+06	2.18964e+06	2.03514e+06	1.07286e+06	1.2058e+06	1.20603e+06	1.18958e+06	1.18049e+06
Cer(d59:3+hO)	944.865	C60H114O6N1	Lipid		21.95	3.88743e+06	5.69548e+06	2.39874e+06	1.66365e+06	4.148e+06	980060	2.21279e+06	1.92663e+06	6.57257e+06	590036	2.98657e+06	1.49838e+06	2.91393e+06	1.637e+06	6.98168e+06	3.954e+06	4.64719e+06	3.09884e+06	5.29264e+06	6.04515e+06	61032.8	2.24637e+06	6.75077e+06	735368	8.27106e+06	3.63167e+06	4.26223e+06	4.89627e+06	7.481e+06	5.02141e+06	3.02297e+06	2.95812e+06	3.05767e+06	3.0583e+06	3.05809e+06
Cer(d59:4+hO)	942.85	C60H112O6N1	Lipid		21.2415	7.57842e+06	9.0168e+06	5.93852e+06	3.33843e+06	8.40439e+06	2.78012e+06	4.70458e+06	3.99365e+06	1.54069e+07	1.29405e+06	6.14684e+06	2.96858e+06	6.31927e+06	4.21103e+06	1.39071e+07	7.09172e+06	7.67679e+06	6.31186e+06	1.13107e+07	1.45819e+07	420644	4.00436e+06	1.05573e+07	1.36057e+06	1.28874e+07	5.10338e+06	6.40093e+06	7.17604e+06	1.17849e+07	9.97147e+06	5.6377e+06	5.66429e+06	5.70715e+06	5.67813e+06	5.71189e+06
Cer(d60:3+hO)	958.881	C61H116O6N1	Lipid		21.868	3.83183e+06	5.11276e+06	2.26237e+06	1.24488e+06	5.95331e+06	1.92709e+06	2.88124e+06	3.43209e+06	7.12972e+06	630881	3.17502e+06	1.42662e+06	3.8591e+06	1.98806e+06	1.1935e+07	4.9415e+06	6.01153e+06	6.48085e+06	7.16113e+06	7.0385e+06	260830	2.3478e+06	7.6679e+06	938388	9.97506e+06	4.82066e+06	1.56429e+07	6.10304e+06	8.14821e+06	5.57964e+06	3.38596e+06	3.4212e+06	3.42026e+06	3.38595e+06	3.42028e+06
Cer(d60:3+hO)	958.881	C61H116O6N1	Lipid		22.2748	7.46365e+06	8.92446e+06	4.48263e+06	3.61952e+06	1.2707e+07	2.17633e+06	4.64157e+06	6.09182e+06	1.75963e+07	1.95376e+06	7.29335e+06	3.01091e+06	6.63107e+06	4.18253e+06	2.58222e+07	1.0076e+07	1.57086e+07	1.20455e+07	1.44738e+07	1.29994e+07	844984	5.79948e+06	1.75288e+07	1.36266e+06	2.68524e+07	1.16101e+07	1.81919e+07	2.03511e+07	2.17414e+07	1.37454e+07	8.61688e+06	8.61639e+06	8.8227e+06	8.75574e+06	8.75635e+06
Cer(d60:3+hO)	958.881	C61H116O6N1	Lipid		22.5788	3.14789e+06	3.84674e+06	1.63856e+06	1.28534e+06	3.96691e+06	1.39214e+06	3.28798e+06	3.10611e+06	5.32854e+06	472446	1.52151e+06	1.05014e+06	1.33766e+06	1.66713e+06	5.84009e+06	4.30378e+06	4.57279e+06	4.13498e+06	3.8772e+06	4.68088e+06	358555	1.40625e+06	8.10886e+06	871192	4.31806e+06	4.19712e+06	3.40767e+06	6.45503e+06	2.84205e+06	3.6607e+06	2.42096e+06	2.42096e+06	2.5051e+06	2.42481e+06	2.48049e+06
Cer(d60:4+hO)	956.865	C61H114O6N1	Lipid		21.5923	1.36958e+07	1.99586e+07	9.21513e+06	5.65219e+06	2.52338e+07	7.94697e+06	1.01035e+07	1.49317e+07	2.88993e+07	2.46678e+06	1.59882e+07	5.83822e+06	1.26654e+07	7.63061e+06	4.91032e+07	1.92786e+07	2.37656e+07	2.81805e+07	2.84266e+07	2.98491e+07	1.53993e+06	1.11701e+07	2.93431e+07	2.31968e+06	3.95322e+07	1.55443e+07	2.21028e+07	2.39782e+07	4.84328e+07	2.22048e+07	1.35793e+07	1.3571e+07	1.35909e+07	1.66164e+07	1.3595e+07
Cer(d60:5+hO)	954.85	C61H112O6N1	Lipid		20.6527	9.32719e+06	9.92084e+06	6.97878e+06	4.51715e+06	1.1601e+07	3.48065e+06	1.43115e+07	3.44076e+06	2.00365e+07	6.81615e+06	7.21772e+06	5.68976e+06	9.52775e+06	6.73651e+06	2.45719e+07	9.03338e+06	2.1542e+07	6.33411e+06	1.81841e+07	1.4045e+07	1.08099e+06	4.90323e+06	2.56952e+07	3.55653e+06	2.87465e+07	1.95717e+07	1.79569e+07	8.18269e+06	2.44478e+07	1.10091e+07	8.26609e+06	8.74386e+06	8.30631e+06	8.30765e+06	8.42921e+06
Cer(d62:3+hOEO)	970.881	C62H116O6N1	Lipid		21.9125	3.65026e+06	1.09945e+06	1.41785e+06	112218	1.68808e+06	65129	490970	289103	3.43794e+06	35310.5	1.10417e+06	214603	727178	306762	1.65714e+06	1.48032e+06	2.02076e+06	780045	3.00011e+06	1.74056e+06	10000	702857	2.43984e+06	42936.2	2.39959e+06	853578	1.53067e+06	809648	1.86471e+06	1.39898e+06	744226	683563	743217	729404	729565
CerG1(d18:0+pO/24:0)	830.708	C48H96O9N1	Lipid		13.8846	4.19261e+06	8.05844e+06	6.5333e+06	5.524e+06	4.72519e+06	7.20145e+06	8.45255e+06	9.34023e+06	6.82545e+06	2.96528e+06	6.81459e+06	7.20764e+06	7.44964e+06	7.70546e+06	4.63917e+06	4.43813e+06	4.22583e+06	3.88905e+06	4.29558e+06	6.33109e+06	5.02224e+06	7.8896e+06	1.16781e+07	4.47751e+06	3.40383e+06	3.57022e+06	4.73526e+06	7.91343e+06	3.56975e+07	3.39854e+06	1.51345e+07	1.74349e+07	1.60824e+07	1.7189e+07	1.80986e+07
CerG1(d18:0+pO/24:1)	828.692	C48H94O9N1	Lipid		12.662	3.0159e+06	6.02445e+06	4.96587e+06	776272	2.9772e+06	6.13244e+06	1.19639e+07	8.10984e+06	5.06131e+06	6.61911e+06	3.69675e+06	4.51194e+06	8.77656e+06	7.48983e+06	2.75671e+06	3.78112e+06	3.69079e+06	4.34812e+06	3.15264e+06	3.61797e+06	6.31306e+06	7.22268e+06	9.93018e+06	9.37889e+06	5.723e+06	8.43888e+06	5.70169e+06	6.6752e+06	2.29872e+06	2.29051e+06	8.33251e+06	9.55727e+06	9.20178e+06	9.4655e+06	1.02095e+07
CerG1(d18:1/16:0)	700.572	C40H78O8N1	Lipid		8.51445	2.23411e+06	6.0254e+06	6.11402e+06	7.09158e+06	2.79539e+06	3.73815e+06	7.1044e+06	7.39687e+06	4.16204e+06	4.16846e+06	7.96876e+06	7.01907e+06	5.52221e+06	6.83626e+06	2.20891e+06	2.20794e+06	1.75978e+06	2.16902e+06	2.07774e+06	5.0747e+06	2.53163e+06	8.21427e+06	5.94325e+06	7.06039e+06	5.64872e+06	2.57692e+06	4.97118e+06	5.516e+06	2.23598e+06	3.63411e+06	588162	5.88006e+06	6.42735e+06	6.76905e+06	6.65893e+06
CerG1(d18:1/16:0)	700.572	C40H78O8N1	Lipid		10.1602	4.01322e+07	2.37273e+07	3.89046e+07	3.05213e+07	1.2062e+07	2.94543e+07	3.21859e+07	3.46709e+07	2.16071e+07	1.93189e+07	1.76376e+07	3.50617e+07	3.82908e+07	4.1411e+07	2.75661e+07	1.97011e+07	2.17351e+07	1.35343e+07	3.40521e+07	1.50401e+07	3.2099e+07	3.62884e+07	6.23298e+07	4.71149e+07	4.4e+07	2.39032e+07	3.1371e+07	2.6652e+07	5.88555e+07	2.39882e+07	4.28896e+07	5.06071e+07	5.4528e+07	5.08218e+07	5.91789e+07
CerG1(d18:1/16:0+O)	716.567	C40H78O9N1	Lipid		8.32062	1.14991e+06	4.28044e+06	3.43897e+06	3.41512e+06	2.89649e+06	3.97173e+06	4.95206e+06	6.55962e+06	2.77107e+06	1.95158e+06	5.67016e+06	2.43998e+06	5.77781e+06	5.67073e+06	1.47657e+06	1.8911e+06	1.06968e+06	2.62608e+06	1.26959e+06	3.3238e+06	2.41543e+06	4.10321e+06	4.35117e+06	3.03657e+06	1.6001e+06	1.57279e+06	1.64305e+06	4.27634e+06	214580	3.33454e+06	5.6777e+06	6.00817e+06	6.24188e+06	6.21035e+06	6.77771e+06
CerG1(d18:1/16:1)	698.557	C40H76O8N1	Lipid		8.31851	1.20589e+06	3.94469e+06	2.99423e+06	2.94512e+06	2.66739e+06	3.65227e+06	4.77512e+06	5.87032e+06	2.90382e+06	1.87401e+06	5.01656e+06	2.41457e+06	5.8772e+06	5.09999e+06	1.4723e+06	1.66244e+06	947986	2.30752e+06	1.23615e+06	3.33862e+06	2.42445e+06	4.06892e+06	4.13033e+06	2.846e+06	1.37716e+06	1.50726e+06	1.33747e+06	4.1551e+06	236334	3.21903e+06	5.11897e+06	5.39991e+06	6.20545e+06	5.84274e+06	6.29864e+06
CerG1(d18:1/20:0)	756.635	C44H86O8N1	Lipid		12.1865	1.08558e+07	7.7232e+06	1.32694e+07	1.10945e+07	3.68229e+06	9.60891e+06	1.2439e+07	1.09305e+07	5.33517e+06	1.01834e+07	8.1097e+06	9.24444e+06	9.81826e+06	1.17467e+07	2.89694e+06	4.16181e+06	4.73902e+06	2.95097e+06	1.0498e+07	5.11916e+06	3.69829e+06	7.61663e+06	1.08234e+07	1.07794e+07	6.80104e+06	4.3291e+06	4.39553e+06	5.80757e+06	932280	2.84627e+06	1.24421e+07	1.42674e+07	1.5632e+07	1.53869e+07	1.59773e+07
CerG1(d18:1/22:0)	784.666	C46H90O8N1	Lipid		13.2983	7.06876e+07	6.29357e+07	1.09731e+08	7.20042e+07	4.02189e+07	8.83015e+07	1.13845e+08	8.39656e+07	4.6782e+07	4.21548e+07	2.9077e+07	6.92002e+07	7.94557e+07	8.15804e+07	3.94473e+07	3.72169e+07	3.16494e+07	3.78647e+07	6.84636e+07	3.41283e+07	2.92696e+07	4.72752e+07	9.73824e+07	9.08213e+07	3.41534e+07	2.60909e+07	3.08538e+07	4.87636e+07	4.37987e+07	2.45509e+07	1.02601e+08	119585243	1.13604e+08	1.07719e+08	1.26388e+08
CerG1(d18:1/23:0)	798.682	C47H92O8N1	Lipid		13.9029	4.18535e+07	2.64238e+07	6.23288e+07	4.04844e+07	1.58602e+07	3.21375e+07	5.07671e+07	1.67355e+07	3.23844e+07	1.68157e+07	2.60008e+07	3.3869e+07	5.34147e+07	5.5924e+07	1.23882e+07	1.7314e+07	1.70973e+07	1.01209e+07	3.6517e+07	2.85727e+07	9.64904e+06	3.00631e+07	5.14522e+07	3.57328e+07	1.57665e+07	9.68783e+06	1.55864e+07	1.47687e+07	2.71746e+07	1.1948e+07	5.75419e+07	6.62835e+07	7.00625e+07	6.64918e+07	7.07048e+07
CerG1(d18:1/24:0)	812.697	C48H94O8N1	Lipid		14.4985	8.39694e+07	7.0025e+07	1.48126e+08	9.99949e+07	5.41097e+07	109723516	1.00389e+08	1.33918e+08	6.2664e+07	4.00398e+07	5.12293e+07	8.52017e+07	9.0498e+07	1.06247e+08	5.50646e+07	6.30205e+07	4.48197e+07	4.14245e+07	1.00737e+08	4.7254e+07	4.69273e+07	8.39872e+07	142470379	1.15294e+08	5.22516e+07	3.14334e+07	4.32377e+07	8.19237e+07	3.77092e+07	4.26516e+07	1.28019e+08	1.44729e+08	1.41058e+08	1.45426e+08	1.58873e+08
CerG1(d18:1/24:1)	810.682	C48H92O8N1	Lipid		13.2012	4.32844e+07	2.16493e+07	6.39588e+07	4.35385e+07	2.38388e+07	3.66323e+07	8.31564e+07	1.85374e+07	4.66132e+07	7.70795e+07	1.94009e+07	4.4129e+07	8.82865e+07	7.49461e+07	1.61782e+07	3.18144e+07	3.5376e+07	1.4773e+07	6.82315e+07	2.21712e+07	3.60474e+07	2.73272e+07	8.67745e+07	7.49326e+07	5.9453e+07	6.72081e+07	3.43408e+07	4.14869e+07	2.36504e+07	1.85902e+07	8.23764e+07	9.38132e+07	9.49002e+07	9.1956e+07	101479393
CerG1(d18:1/25:0)	826.713	C49H96O8N1	Lipid		15.127	1.94851e+06	1.33332e+06	3.04241e+06	1.75727e+06	737344	1.37618e+06	1.60976e+06	847055	1.3006e+06	766254	1.61947e+06	1.21302e+06	1.46669e+06	1.97594e+06	508053	1.26833e+06	671304	462125	1.58242e+06	1.10103e+06	794430	2.47855e+06	3.02187e+06	2.13696e+06	1.22772e+06	637355	926518	1.1187e+06	5.37978e+06	911519	2.33458e+06	4.19766e+06	3.6577e+06	3.74151e+06	3.90284e+06
CerG1(d18:2/22:0)	782.65	C46H88O8N1	Lipid		12.3018	8.62476e+06	7.06353e+06	1.61478e+07	9.33028e+06	4.86453e+06	9.21361e+06	1.62032e+07	1.11682e+07	7.06141e+06	4.53324e+06	3.49918e+06	9.07432e+06	1.15648e+07	9.93884e+06	4.49974e+06	5.05459e+06	4.45019e+06	5.14935e+06	7.24185e+06	5.20257e+06	4.31961e+06	6.92501e+06	1.1366e+07	1.39993e+07	4.15863e+06	3.98805e+06	3.66795e+06	5.67104e+06	2.46022e+06	3.5764e+06	1.49243e+07	1.49622e+07	1.56455e+07	1.53317e+07	1.79693e+07
CerG1(d18:2/24:1)	808.666	C48H90O8N1	Lipid		12.2206	5.59142e+06	2.7483e+06	8.43645e+06	5.73606e+06	3.39382e+06	4.31336e+06	8.61389e+06	1.98765e+06	6.70109e+06	4.6727e+06	2.9604e+06	6.96418e+06	1.10777e+07	9.34657e+06	1.5625e+06	5.66233e+06	5.61314e+06	2.06367e+06	7.70718e+06	3.77102e+06	5.25491e+06	3.66086e+06	1.53199e+07	1.04117e+07	6.5781e+06	5.8111e+06	4.65973e+06	3.74038e+06	1.49023e+06	1.797e+06	1.03157e+07	1.22445e+07	1.24949e+07	1.3011e+07	1.37745e+07
CerG1(d20:1/21:0)	820.664	C47H91O8N1Na1	Lipid		13.494	4.72846e+06	6.16273e+06	1.31343e+07	1.01171e+07	2.68293e+06	1.37579e+07	4.62217e+06	5.09033e+06	6.02861e+06	3.12822e+06	1.12207e+07	1.01534e+07	1.14677e+07	1.24465e+07	3.87494e+06	2.67992e+06	1.40004e+06	1.68889e+06	4.7714e+06	3.97897e+06	763354	9.89017e+06	6.69959e+06	6.07538e+06	3.32279e+06	2.56718e+06	1.18063e+06	6.87811e+06	4.17578e+06	9.00925e+06	1.16425e+07	1.24868e+07	1.35805e+07	1.27391e+07	1.40275e+07
CerG1(d34:1)	717.599	C40H81O8N2	Lipid		16.8039	876450	605628	1.32165e+06	1.14921e+07	1.21857e+06	755568	739792	892168	1.11825e+06	1.51927e+06	160080332	1.40729e+08	9.90736e+06	1.11946e+06	9.61662e+06	1.15614e+06	352552	2.29902e+06	3.75474e+07	1.39699e+07	8.01799e+06	5.45031e+06	1.63562e+06	1.88845e+07	7.47339e+06	1.60233e+06	3.77952e+07	9.43431e+06	4.60569e+08	2.67664e+07	7.96271e+07	7.95796e+07	7.94593e+07	7.46384e+07	5.46152e+07
CerG1(d34:2)	715.583	C40H79O8N2	Lipid		15.4996	270316	628397	1.78542e+06	2.27569e+07	1.62834e+06	1.11527e+06	533991	971417	718711	2.31931e+06	9.83942e+07	7.69162e+07	7.15257e+06	839299	4.05812e+06	369119	223353	658838	1.7309e+07	7.48042e+06	3.84734e+06	9.30577e+06	465699	6.78976e+06	1.16043e+06	644701	2.25038e+07	2.1192e+07	2.33641e+08	2.13453e+07	2.02295e+07	1.87943e+07	2.03992e+07	1.88454e+07	1.17588e+07
CerG1(d36:1)	745.63	C42H85O8N2	Lipid		18.1009	1.28489e+06	1.7165e+06	4.95412e+06	3.02086e+07	5.32058e+06	1.35007e+06	1.4321e+06	1.39482e+06	1.04789e+06	2.06997e+06	1.63322e+08	1.83641e+08	17438979	1.78899e+06	1.70488e+07	1.17836e+06	662061	5.12926e+06	8.46128e+07	3.08128e+07	1.84574e+07	1.35347e+07	3.40726e+06	1.95082e+07	1.11029e+07	2.884e+06	7.14836e+07	2.02401e+07	5.17403e+08	3.85909e+07	5.85413e+07	6.21916e+07	6.16885e+07	6.99991e+07	5.16187e+07
CerG1(d36:2)	743.614	C42H83O8N2	Lipid		16.7944	5.68083e+06	2.20102e+06	1.04202e+07	4.69782e+07	6.90007e+06	1.76223e+06	1.58152e+06	1.5277e+06	1.69532e+06	8.10984e+06	3.0219e+08	2.70323e+08	2.66455e+07	4.30142e+06	1.84169e+07	5.08144e+06	1.38896e+06	7.14554e+06	109034658	5.0781e+07	2.15551e+07	3.91965e+07	6.58747e+06	2.43365e+07	1.82536e+07	6.26685e+06	9.42898e+07	4.32751e+07	2149575739	6.93021e+07	3.52722e+08	3.52813e+08	352499878	3.30404e+08	2.44326e+08
CerG1(d36:3)	741.599	C42H81O8N2	Lipid		15.7196	6.17385e+06	2.9752e+06	3.21972e+06	1.10669e+07	1.40681e+06	5.15535e+06	2.79766e+06	5.32224e+06	2.91357e+06	2.47219e+06	1.88884e+08	1.36723e+08	1.59693e+07	5.08533e+06	1.32549e+07	7.2052e+06	2.63669e+06	2.03453e+06	4.12037e+07	2.42588e+07	8.20992e+06	1.28476e+07	2.36402e+06	1.24383e+07	4.76952e+06	2.98588e+06	3.86516e+07	1.05048e+07	3420108009	3.80058e+07	5.86814e+08	5.67997e+08	5.72417e+08	5.92282e+08	3.59751e+08
CerG1(d38:1)	773.661	C44H89O8N2	Lipid		19.4169	5.2241e+06	7.06317e+06	1.17532e+07	4.03303e+07	1.22828e+07	3.21664e+06	3.26969e+06	4.49103e+06	3.72256e+06	4.33391e+06	103041751	1.51947e+08	3.24487e+07	4.39591e+06	2.39304e+07	3.60299e+06	3.68127e+06	1.17255e+07	1.1461e+08	3.19782e+07	3.26147e+07	2.87316e+07	7.46171e+06	2.56042e+07	2.62669e+07	7.40914e+06	5.52585e+07	3.23709e+07	7.24394e+07	2.63003e+07	4.19062e+07	3.88413e+07	4.07598e+07	4.08721e+07	3.43608e+07
CerG1(d38:2)	771.646	C44H87O8N2	Lipid		18.111	1.28659e+07	1.02871e+07	4.7031e+07	202001085	2.5959e+07	5.55794e+06	7.67364e+06	4.16826e+06	5.75581e+06	2.96479e+07	3.46162e+08	3.11797e+08	8.68501e+07	1.18315e+07	5.31047e+07	7.36427e+06	6.63819e+06	2.55515e+07	2.71295e+08	1.92491e+08	7.36556e+07	1.34628e+08	2.02684e+07	6.42222e+07	5.96101e+07	1.77176e+07	2.32785e+08	1.33048e+08	2347982992	1.63013e+08	2.50432e+08	2.4678e+08	2.88767e+08	2.51624e+08	2.19146e+08
CerG1(d38:3)	769.63	C44H85O8N2	Lipid		16.9318	1.74339e+07	5.72965e+06	3.34593e+07	8.35544e+07	1.93723e+07	5.57197e+06	6.44586e+06	4.17831e+06	5.25051e+06	2.92797e+07	7.98551e+08	6.7669e+08	6.03541e+07	1.60313e+07	7.92359e+07	2.39875e+07	6.04218e+06	2.00893e+07	2.17484e+08	2.00742e+08	6.78282e+07	1.03594e+08	1.89888e+07	4.06705e+07	3.38896e+07	1.77208e+07	2.2025e+08	7.70842e+07	3201617406	2.02039e+08	7.90749e+08	729359415	7.90762e+08	7.21661e+08	5.42146e+08
CerG1(d38:4)	767.614	C44H83O8N2	Lipid		15.7524	2.33917e+07	1.79575e+06	7.63876e+06	1.10922e+07	3.3279e+06	948153	1.9418e+06	1.8983e+06	1.39549e+06	1.39481e+07	171561076	1.21296e+08	1.06487e+07	9.97699e+06	1.99008e+07	2.70949e+07	2.23716e+06	1.05003e+07	1.97067e+07	4.30606e+07	1.76422e+07	6.69867e+07	7.62272e+06	7.44712e+06	4.75662e+06	7.37387e+06	5.13863e+07	1.46631e+07	6533201522	4.00224e+07	1180460010	1179133914	1151023889	1092793973	7.66349e+08
CerG1(d40:2)	799.677	C46H91O8N2	Lipid		19.4342	4.76703e+07	4.65619e+07	1.45831e+08	3.07781e+08	9.83767e+07	3.00719e+07	4.15681e+07	2.22263e+07	2.57369e+07	1.07764e+08	3.95329e+08	479375548	1.70841e+08	5.35614e+07	112285239	2.4634e+07	3.3729e+07	6.99917e+07	4.82372e+08	1.9598e+08	1.36758e+08	1.61486e+08	7.52734e+07	1.51131e+08	1.44903e+08	6.09145e+07	1.7927e+08	1.47428e+08	1.54856e+08	1.35784e+08	1.63658e+08	1.63854e+08	1.60873e+08	1.62944e+08	1.24666e+08
CerG1(d40:3)	797.661	C46H89O8N2	Lipid		18.208	4.02399e+07	4.01026e+07	1.20541e+08	2.16757e+08	7.07193e+07	3.11624e+07	3.43205e+07	2.06356e+07	2.61996e+07	9.62647e+07	5.50072e+08	3.80311e+08	157929571	4.7788e+07	1.90831e+08	3.41759e+07	2.63371e+07	6.98625e+07	3.97271e+08	3.18703e+08	1.3203e+08	2.27045e+08	5.34318e+07	1.34546e+08	1.33616e+08	5.44332e+07	2.65201e+08	1.45975e+08	1669549078	2.12919e+08	4.06645e+08	2.25086e+08	2.02475e+08	201232583	1.966e+08
CerG1(d40:4)	795.646	C46H87O8N2	Lipid		16.9823	3.90763e+07	1.91552e+07	7.16507e+07	1.26347e+08	3.7318e+07	1.7809e+07	2.29175e+07	1.37409e+07	1.45452e+07	7.61307e+07	8.2497e+08	7.1048e+08	8.38564e+07	3.40424e+07	8.15258e+07	3.81805e+07	1.58837e+07	4.28111e+07	1.54046e+08	3.64958e+08	9.87625e+07	1.6574e+08	3.69196e+07	5.33392e+07	4.72424e+07	2.73992e+07	2.57009e+08	1.03041e+08	4943314874	3.81302e+08	8.83896e+08	8.86442e+08	8.44339e+08	8.78993e+08	623214411
CerG1(d40:4)	795.646	C46H87O8N2	Lipid		17.2892	1.14007e+07	1.60965e+07	4.17323e+07	4.24636e+07	2.02439e+07	4.64465e+06	1.23503e+07	9.76063e+06	3.07978e+07	4.67469e+07	1.07023e+08	1.01241e+08	4.86657e+07	1.2651e+07	6.86791e+07	2.94257e+07	1.60271e+07	1.52238e+07	3.84143e+07	8.16269e+07	3.09084e+07	1.03334e+08	4.95883e+07	5.67323e+07	5.20659e+07	1.85929e+07	1.56364e+08	4.59381e+07	8.00818e+08	9.06976e+07	106047825	1.02838e+08	1.06423e+08	9.7896e+07	5.50527e+07
CerG1(d42:1)	834.679	C48H93O8N1Na1	Lipid		14.055	9.25635e+06	1.79155e+07	2.54668e+07	2.02629e+07	1.2565e+07	3.01324e+07	1.34619e+07	2.83402e+07	9.83716e+06	7.14338e+06	1.74142e+07	1.92353e+07	1.68515e+07	2.15103e+07	2.56753e+07	9.68343e+06	7.41509e+06	1.10252e+07	1.29696e+07	9.04391e+06	2.10009e+07	2.04092e+07	2.91913e+07	1.24945e+07	1.51213e+07	11608181	1.45401e+07	2.95771e+07	1.82905e+07	1.88733e+07	2.64494e+07	3.07017e+07	3.19492e+07	3.03848e+07	32930594
CerG1(d42:2+pO)	824.662	C48H90O9N1	Lipid		13.1293	1.06438e+07	1.17766e+07	1.78611e+07	1.81637e+07	2.96556e+06	1.11525e+07	3.04254e+07	1.19988e+07	1.92656e+07	3.37068e+07	5.38512e+06	1.51848e+07	8.94728e+06	2.5954e+07	4.65404e+06	6.34659e+06	1.75774e+06	1.79982e+06	8.70511e+06	8.09736e+06	3.67691e+06	1.26625e+06	1.67049e+07	1.76897e+07	9.76249e+06	3.28991e+06	2.16007e+06	1.2365e+07	9.05912e+06	9.66187e+06	5.6117e+06	5.53837e+06	5.54187e+06	5.54155e+06	6.10107e+06
CerG1(d42:5)	821.661	C48H89O8N2	Lipid		17.182	1.73421e+08	1.1017e+08	2.0387e+08	1.52601e+08	1.5834e+08	1.3951e+08	1.34186e+08	9.63738e+07	1.05767e+08	1.23672e+08	4.87461e+08	4.02711e+08	1.46243e+08	1.39318e+08	2.07682e+08	1.88803e+08	7.78319e+07	1.34003e+08	1.74745e+08	5.56944e+08	1.62818e+08	1.24776e+08	1.35923e+08	1.64739e+08	1.32371e+08	9.4001e+07	3.25954e+08	1.7179e+08	2.25527e+08	1.71266e+08	1.87496e+08	1.78283e+08	1.54336e+08	150495418	1.36332e+08
CerG1(d42:6)	819.646	C48H87O8N2	Lipid		16.545	3.04883e+06	3.58314e+06	6.48456e+06	9.20359e+06	6.21883e+06	5.27437e+06	3.05901e+06	3.19005e+06	3.51088e+06	8.81886e+06	2.4003e+07	3.68391e+07	6.78989e+06	9.33731e+06	1.0503e+07	1.19975e+07	4.81858e+06	2.2092e+06	7.82182e+06	9.67836e+06	1.47782e+07	8.89982e+06	1.49656e+07	1.04733e+07	1.11602e+07	4.84302e+06	2.38182e+07	7.45017e+06	7.67247e+07	6.45276e+06	1.16005e+07	9.46071e+06	7.82702e+06	7.34932e+06	7.48694e+06
CerG2(d18:1/16:0)	862.625	C46H88O13N1	Lipid		9.77548	1.10506e+08	1.23798e+08	1.03322e+08	5.1957e+07	6.4893e+07	1.14941e+08	9.62765e+07	1.11202e+08	1.10132e+08	7.5286e+07	6.04789e+07	8.13919e+07	1.21471e+08	1.08225e+08	1.07804e+08	6.13399e+07	9.24291e+07	8.36501e+07	9.49312e+07	6.87643e+07	3.61075e+07	2.72632e+07	1.02906e+08	1.14105e+08	3.51301e+07	4.18272e+07	3.53761e+07	6.40641e+07	3.90855e+07	5.46813e+07	103129852	1.13222e+08	1.18617e+08	1.18332e+08	1.18098e+08
CerG2(d18:1/24:0)	974.75	C54H104O13N1	Lipid		13.9497	7.91496e+06	1.33429e+07	1.26275e+07	7.4608e+06	5.602e+06	1.13951e+07	1.28534e+07	1.37055e+07	9.13664e+06	3.77904e+06	7.98637e+06	1.16384e+07	1.65593e+07	1.57815e+07	1.48048e+07	6.64581e+06	8.93213e+06	6.77243e+06	9.96095e+06	9.41948e+06	5.09336e+06	7.02665e+06	1.30739e+07	6.56036e+06	6.48021e+06	3.98058e+06	9.18383e+06	8.26329e+06	7.3947e+06	9.86144e+06	1.90194e+07	2.12649e+07	2.07542e+07	2.22285e+07	2.21252e+07
CerG2(d18:1/24:1)	972.735	C54H102O13N1	Lipid		12.7335	2.61695e+07	2.82295e+07	2.37293e+07	1.04048e+07	1.61353e+07	2.4727e+07	4.08427e+07	3.68043e+07	2.79165e+07	2.42557e+07	1.34053e+07	2.13225e+07	3.98122e+07	4.18013e+07	2.63691e+07	2.05952e+07	2.10994e+07	2.15374e+07	2.46763e+07	1.00235e+07	1.13804e+07	9.23226e+06	4.08027e+07	4.12056e+07	1.2441e+07	1.53405e+07	1.02943e+07	1.37816e+07	8.83466e+06	1.24666e+07	3.95675e+07	4.14184e+07	4.0234e+07	4.406e+07	4.78504e+07
CerG2(d18:2/16:0)	860.609	C46H86O13N1	Lipid		8.81516	5.88332e+06	7.16817e+06	1.01626e+07	5.75428e+06	4.12642e+06	9.15274e+06	8.03265e+06	9.3896e+06	1.04831e+07	5.48132e+06	5.96397e+06	9.24181e+06	1.38573e+07	9.90924e+06	7.53646e+06	3.23756e+06	5.86281e+06	4.61457e+06	4.51195e+06	5.05054e+06	2.8172e+06	3.85622e+06	1.00634e+07	1.35269e+07	2.14321e+06	2.14256e+06	2.58054e+06	4.29989e+06	8.08001e+06	3.64042e+06	1.20594e+07	14103212	1.43233e+07	1.53623e+07	1.52425e+07
CerG2GNAc1(d32:1)	1035.66	C52H95O18N2	Lipid		3.01183	3.05877e+08	5.76454e+08	4.78764e+08	4.72899e+08	306110609	4.46259e+08	5.68124e+08	4.10849e+08	3.88174e+08	9.13023e+08	1.59886e+08	2.26918e+08	6.73107e+07	4.76468e+08	2.08431e+08	8.80015e+07	2.22203e+08	4.19458e+08	5.99983e+08	5.55756e+08	1.60511e+08	1.80947e+07	1.10327e+08	1.87508e+08	1.89367e+08	4.20496e+07	2.42342e+08	2.12971e+08	1.04846e+08	1.02552e+08	100203181	1.00973e+08	1.03157e+08	1.01806e+08	1.00167e+08
CerG2GNAc1(d36:1)	1091.72	C56H103O18N2	Lipid		4.288	109351072	207800514	2.18032e+08	2.65376e+08	1.0026e+08	2.36131e+08	2.10357e+08	225470304	1.28106e+08	3.69996e+08	3.0294e+07	5.53736e+07	9.59524e+07	2.68433e+08	1.00012e+08	2.49585e+07	6.41533e+07	1.24413e+08	1.42802e+08	1.99857e+08	4.86897e+07	4.23759e+06	4.21908e+07	6.74668e+07	5.89722e+07	3.64212e+07	6.97055e+07	1.02307e+08	1.33272e+07	5.49032e+07	3.39464e+07	3.46559e+07	3.53018e+07	3.56507e+07	3.53098e+07
CerG2GNAc1(d36:3)	1087.69	C56H99O18N2	Lipid		3.17204	1.02375e+07	2.39923e+07	1.99512e+07	2.83863e+07	1.03841e+07	2.91114e+07	2.45515e+07	3.73376e+07	1.91381e+07	8.02935e+07	3.20672e+06	8.1064e+06	4.81622e+06	2.5264e+07	8.61083e+06	2.80886e+06	1.14929e+07	1.82304e+07	1.26457e+07	1.58366e+07	1.29201e+07	10000	1.35563e+07	1.27834e+07	4.43054e+06	8.30833e+06	1.27342e+07	1.97423e+07	8.02749e+06	7.74091e+06	3.39335e+06	3.26372e+06	3.42867e+06	3.14248e+06	3.26433e+06
CerG3(d18:1/22:0)	1108.77	C58H110O18N1	Lipid		12.5048	3.08968e+06	5.53342e+06	5.33723e+06	4.32816e+06	3.36901e+06	4.25273e+06	4.91558e+06	1.00644e+07	5.19676e+06	1.26244e+06	2.64554e+06	5.33961e+06	3.83944e+06	5.17417e+06	6.16278e+06	4.54969e+06	4.06075e+06	3.54883e+06	2.55944e+06	3.58325e+06	6.77721e+06	5.09588e+06	9.3283e+06	5.49075e+06	6.45235e+06	2.96144e+06	4.04767e+06	1.07827e+07	3.02889e+06	3.21484e+06	1.03625e+07	1.0173e+07	1.2877e+07	1.06894e+07	1.21245e+07
CerG3(d18:1/24:0)	1136.8	C60H114O18N1	Lipid		13.6091	2.97726e+06	5.15508e+06	6.05585e+06	4.81805e+06	3.68328e+06	3.46581e+06	3.70698e+06	7.23005e+06	4.37772e+06	1.00609e+06	2.7113e+06	4.73169e+06	4.66358e+06	5.59215e+06	4.59321e+06	3.99597e+06	3.75797e+06	2.81554e+06	2.27934e+06	2.74347e+06	7.61743e+06	4.93618e+06	8.34143e+06	4.34747e+06	4.80194e+06	2.28704e+06	3.17224e+06	7.92387e+06	2.60768e+06	2.97813e+06	7.56236e+06	8.18685e+06	9.16044e+06	8.79406e+06	9.42103e+06
CerG3(d18:1/24:1)	1134.79	C60H112O18N1	Lipid		12.4228	4.25982e+06	5.4967e+06	6.77673e+06	6.52162e+06	5.19596e+06	4.58246e+06	1.18873e+07	8.98877e+06	6.86998e+06	7.17943e+06	3.80735e+06	6.50753e+06	8.29453e+06	1.02019e+07	4.08679e+06	6.09263e+06	6.1715e+06	4.60274e+06	3.94669e+06	3.8146e+06	1.14217e+07	5.39308e+06	2.12754e+07	1.17632e+07	7.5466e+06	1.04704e+07	6.20165e+06	7.48693e+06	5.18151e+06	4.07739e+06	1.60334e+07	1.78956e+07	1.73473e+07	1.86608e+07	1.86394e+07
CerG3(d18:2/16:0)	1022.66	C52H96O18N1	Lipid		8.51374	550356	1.05143e+06	1.47895e+06	1.19795e+06	682566	800378	1.05409e+06	1.93238e+06	1.41921e+06	326049	830686	1.34599e+06	1.90215e+06	955202	722152	768728	828753	706473	472203	552862	632541	1.13316e+06	1.93662e+06	1.30282e+06	497668	704134	1.03311e+06	743885	1.56998e+06	794263	1.84211e+06	1.84687e+06	1.89957e+06	2.07177e+06	2.05057e+06
CerG3(d18:2/24:1)	1132.77	C60H110O18N1	Lipid		11.5336	2.49789e+06	3.32948e+06	3.76782e+06	4.33947e+06	2.73831e+06	2.90237e+06	6.11989e+06	4.51322e+06	6.05123e+06	2.68829e+06	1.90453e+06	4.47522e+06	4.2423e+06	6.94821e+06	1.73152e+06	5.0685e+06	3.71665e+06	2.95683e+06	2.11687e+06	2.41892e+06	4.66323e+06	3.24797e+06	8.53386e+06	7.36925e+06	3.35663e+06	3.95758e+06	3.62302e+06	3.27491e+06	2.33286e+06	1.78899e+06	8.65282e+06	8.92087e+06	8.83483e+06	8.92552e+06	1.02553e+07
CerG3GNAc1(d34:1)	1227.76	C60H111O23N2	Lipid		9.2209	1.15674e+07	1.7668e+07	1.21872e+07	9.71996e+06	6.37768e+06	1.81948e+07	1.90714e+07	1.86069e+07	1.41451e+07	6.5868e+06	6.04253e+06	1.36041e+07	1.7496e+07	1.73577e+07	1.07563e+07	1.15005e+07	1.01343e+07	8.91103e+06	8.25158e+06	1.37392e+07	7.7032e+06	7.62568e+06	2.75591e+07	2.02081e+07	8.66641e+06	7.54115e+06	7.30821e+06	1.20388e+07	4.45011e+06	6.47997e+06	1.95341e+07	2.25536e+07	2.49409e+07	2.46921e+07	2.45481e+07
CerG3GNAc1(d42:1)	1339.88	C68H127O23N2	Lipid		13.2079	1.58028e+06	3.18004e+06	2.58256e+06	1.90188e+06	2.38583e+06	3.63866e+06	4.12452e+06	4.83921e+06	2.45954e+06	276066	2.63322e+06	1.93714e+06	3.41002e+06	3.53506e+06	2.16578e+06	2.45119e+06	1.85458e+06	2.09741e+06	1.54608e+06	1.75512e+06	2.99596e+06	3.56545e+06	5.66726e+06	2.99985e+06	4.34185e+06	1.45528e+06	2.40604e+06	5.79058e+06	10000	1.8095e+06	4.66333e+06	4.78826e+06	5.47794e+06	5.37855e+06	5.64662e+06
CerG3GNAc1(d42:2)	1337.87	C68H125O23N2	Lipid		12.082	4.16998e+06	5.5576e+06	6.79132e+06	4.66646e+06	4.68665e+06	6.68377e+06	1.17175e+07	1.0182e+07	6.28e+06	8.62616e+06	4.53178e+06	7.12284e+06	8.6447e+06	8.36905e+06	4.24982e+06	6.90857e+06	5.19425e+06	5.05833e+06	3.61645e+06	4.44444e+06	5.88227e+06	5.92525e+06	1.17717e+07	9.52769e+06	7.82931e+06	1.02948e+07	7.77867e+06	9.84295e+06	711106	3.56811e+06	1.04833e+07	1.19916e+07	13435779	1.27053e+07	1.32187e+07
CerP(d48:5)	806.642	C48H89O6N1P1	Lipid		12.908	9.41531e+06	1.54803e+07	1.31543e+07	1.0443e+07	1.29726e+07	1.92777e+07	1.10093e+07	1.96146e+07	8.41277e+06	7.63944e+06	1.1459e+07	1.34352e+07	1.13546e+07	1.23938e+07	1.37287e+07	1.03881e+07	7.06023e+06	1.27754e+07	1.25819e+07	1.19227e+07	1.11043e+07	1.08345e+07	1.4425e+07	1.11374e+07	1.40911e+07	8.89794e+06	1.28535e+07	1.70432e+07	1.44563e+07	1.23579e+07	16294394	1.52761e+07	1.61912e+07	1.46823e+07	1.61939e+07
ChE(18:1)	668.634	C45H82O2N1	Lipid		22.0453	2.08011e+08	194125020	1.78452e+08	1.74064e+08	192404630	1.92841e+08	1.923e+08	1.82487e+08	1.93488e+08	1.65832e+08	1.87665e+08	1.7176e+08	1.57553e+08	1.84155e+08	2.22047e+08	2.09338e+08	1.99955e+08	1.87833e+08	1.9727e+08	2.06161e+08	1.89706e+08	1.88576e+08	1.82673e+08	1.83989e+08	2.05133e+08	1.79643e+08	1.80557e+08	1.87283e+08	1.93642e+08	1.93584e+08	1.88681e+08	1.84375e+08	1.63057e+08	1.34431e+08	5.59245e+07
ChE(18:2)	666.618	C45H80O2N1	Lipid		21.0917	1340735903	1244637702	1422918568	1258687700	1278612091	1448383715	1403357372	1367378355	1247129854	1273267005	1287944203	1369391931	1593334210	1335506926	1339821083	1304162276	1515243764	1355185731	1299374858	1284316080	1342059676	1146853763	1424187539	1338320776	7.64489e+08	1335467218	1242511704	1238311077	1615997435	1312891524	1453858568	1491882340	1362587759	1618324868	9.2724e+08
ChE(18:3)	664.603	C45H78O2N1	Lipid		20.07	1.12393e+07	2.22145e+07	1.66035e+07	3.35147e+07	2.07455e+07	1.71592e+07	1.74266e+07	1.02433e+07	1.29729e+07	1.86958e+07	1.34664e+07	1.72746e+07	6.51996e+07	2.70079e+07	1.81963e+07	9.73182e+06	1.42454e+07	1.94566e+07	1.41523e+07	2.26331e+07	1.60477e+07	6.18792e+07	1.20801e+07	1.23021e+07	1.495e+07	1.26917e+07	7.93333e+06	1.44703e+07	10000	2.08114e+07	1.90997e+07	1.93522e+07	1.97387e+07	1.56077e+07	9.22545e+06
ChE(20:3)	692.634	C47H82O2N1	Lipid		21.2131	28768286	2.56112e+07	3.85224e+07	4.38882e+07	2.51454e+07	3.5438e+07	3.62885e+07	3.44242e+07	2.50938e+07	4.81658e+07	7.0872e+07	4.53074e+07	2.87518e+07	6.36634e+07	2.97492e+07	2.57465e+07	2.56491e+07	2.4881e+07	7.09402e+07	3.1348e+07	3.59892e+07	5.68954e+07	3.63529e+07	2.81061e+07	3.02293e+07	3.14452e+07	8.34974e+07	7.14313e+07	1.50894e+07	3.5876e+07	3.72472e+07	4.17899e+07	3.33678e+07	3.18397e+07	2.18139e+07
ChE(20:4)	690.618	C47H80O2N1	Lipid		20.4361	310281039	3.13693e+08	4.65179e+08	3.92735e+08	4.48248e+08	6.47458e+08	4.8404e+08	4.50492e+08	4.67786e+08	5.2651e+08	5.18677e+08	5.31365e+08	439782345	9.03186e+08	4.90948e+08	4.90437e+08	5.19849e+08	5.47688e+08	4.78974e+08	4.47241e+08	510828977	473374667	4.83926e+08	5.08965e+08	4.84707e+08	5.50099e+08	5.34317e+08	4.78307e+08	4.91983e+08	4.47795e+08	4.74172e+08	522848375	4.89795e+08	5.26862e+08	3.00268e+08
ChE(20:5)	671.576	C47H75O2	Lipid		15.4341	1.18747e+07	1.1858e+07	1.46233e+07	2.77774e+07	1.34804e+07	5.90152e+07	1.19338e+07	3.23855e+07	1.50232e+07	1.47696e+08	1.07524e+07	5.42151e+06	1.46599e+07	1.45522e+07	8.82274e+06	446233	1.29733e+07	2.89893e+06	3.9154e+06	2.91481e+06	4.45282e+06	1.9546e+06	1.26059e+07	965145	5.05083e+06	672217	3.11634e+06	3.28616e+06	4.24729e+06	1.73293e+06	1.40013e+07	1.47982e+07	1.49609e+07	1.49483e+07	1.03812e+07
ChE(20:5)	688.603	C47H78O2N1	Lipid		19.2872	3.13525e+07	1.14286e+08	2.96783e+07	2.26071e+08	4.49956e+07	3.50816e+07	4.53036e+07	6.43371e+07	4.12631e+07	3.50577e+07	2.57499e+07	3.62409e+07	1.13119e+08	1.01066e+08	4.55845e+07	2.8764e+07	4.89586e+07	1.91865e+07	3.84835e+07	3.49272e+07	3.80247e+07	1.374e+08	2.89816e+07	3.35225e+07	4.49781e+07	3.99562e+07	1.03295e+07	3.10502e+07	5.49621e+06	4.52429e+07	3.79673e+07	3.66588e+07	3.62212e+07	4.30555e+07	1.87041e+07
ChE(22:5)	716.634	C49H82O2N1	Lipid		20.4525	1.11264e+07	1.33255e+07	1.12848e+07	3.15436e+07	1.93126e+07	1.55013e+07	1.53072e+07	1.79967e+07	1.74021e+07	1.3491e+07	1.8808e+07	1.17867e+07	1.46495e+07	2.26044e+07	5.63087e+06	1.99354e+07	1.4447e+07	1.86107e+07	2.00049e+07	1.46144e+07	1.58349e+07	2.61872e+07	1.30765e+07	1.42282e+07	2.47233e+07	2.15514e+07	9.14431e+06	1.07632e+07	3.3285e+06	1.29518e+07	1.16117e+07	1.18851e+07	1.15731e+07	1.3922e+07	6.39297e+06
ChE(22:6)	714.618	C49H80O2N1	Lipid		19.7405	1.53709e+08	1.30204e+08	1.15935e+08	1.54937e+08	6.22813e+07	4.44653e+07	1.81353e+08	184605636	5.42128e+07	3.2944e+07	1.41891e+07	5.0197e+07	1.03951e+08	1.72492e+08	2.47357e+07	3.5387e+07	6.69262e+07	3.38493e+07	5.58148e+07	8.13704e+07	7.4473e+07	4.48539e+07	4.85032e+07	6.43298e+07	5.11223e+07	5.74536e+07	3.03221e+07	1.17697e+08	2.03871e+06	3.57573e+07	3.10969e+07	2.86763e+07	2.19022e+07	2.22025e+07	2.15325e+07
CL(23:1/20:4/20:4/20:4)	1592.06	C92H153O17P2	Lipid		11.6279	3.40396e+06	2.14724e+06	3.10451e+06	3.57803e+06	3.62447e+06	3.58641e+06	3.28779e+06	2.35678e+06	3.37439e+06	2.88785e+06	1.07148e+06	2.88945e+06	4.20151e+06	3.35928e+06	3.04267e+06	4.00192e+06	2.33311e+06	4.38407e+06	3.35924e+06	3.80465e+06	3.08075e+06	2.25545e+06	2.03672e+06	3.5268e+06	3.63864e+06	2.71705e+06	3.07912e+06	3.78501e+06	10000	4.10483e+06	2.63762e+06	2.67326e+06	2.67291e+06	2.69149e+06	2.48279e+06
CL(79:4)	1554.14	C88H163O17P2	Lipid		10.4784	3.60722e+06	9.96873e+06	1.10901e+07	3.85157e+06	4.75252e+06	7.22718e+06	7.5337e+06	5.67878e+06	6.92389e+06	3.11412e+06	620660	1.71796e+06	1.62464e+06	6.20803e+06	1.84042e+06	4.02291e+06	1.79777e+06	6.68851e+06	3.75984e+06	3.49003e+06	1.99402e+06	1.17567e+06	7.13827e+06	2.71626e+06	2.68774e+06	3.25043e+06	1.38803e+06	4.00582e+06	2.59301e+06	923128	1.74032e+06	1.74028e+06	1.76881e+06	1.7679e+06	1.53442e+06
CL(85:5)	1636.22	C94H173O17P2	Lipid		11.4314	2.63752e+06	8.36414e+06	4.83084e+06	2.44114e+06	2.13882e+06	4.33427e+06	3.77093e+06	2.80608e+06	4.04228e+06	1.85998e+06	177856	1.66265e+06	500703	4.64123e+06	2.45373e+06	1.51698e+06	1.52088e+06	1.68267e+06	1.48257e+06	2.53888e+06	619324	151315	2.7751e+06	4.1029e+06	1.42112e+06	1.13298e+06	466967	2.01875e+06	869647	1.93783e+06	755260	755181	778898	789777	756615
Co(Q10)	880.718	C59H94O4N1	Lipid		17.8834	3.63094e+08	3.64141e+08	3.22147e+08	3.36122e+08	374719662	3.49125e+08	341064145	3.57116e+08	3.52659e+08	3.30436e+08	2.97043e+08	3.79529e+08	3.43839e+08	4.30217e+08	3.64304e+08	3.79353e+08	3.6986e+08	3.82035e+08	3.4272e+08	3.7051e+08	3.58677e+08	1902534248	352147509	358690323	3.5105e+08	3.67611e+08	3.74747e+08	1421491610	3.24319e+08	3.52053e+08	3.375e+08	3.62683e+08	3.25083e+08	3.54189e+08	2.20402e+08
Co(Q9)	812.655	C54H86O4N1	Lipid		15.9186	2.48275e+06	3.80984e+06	3.92622e+06	4.83624e+06	3.64862e+06	4.63234e+06	4.11938e+06	4.40587e+06	4.68353e+06	4.93684e+06	6.78114e+07	1.77843e+06	4.49524e+06	7.88021e+06	2.23568e+06	2.73633e+06	3.60856e+06	2.66803e+06	3.68115e+06	4.02589e+06	4.87239e+06	1.29588e+07	3.22498e+06	3.71658e+06	7.39354e+06	3.68144e+06	3.39197e+06	3.90122e+06	4.17807e+07	4.16632e+06	6.83543e+06	6.3409e+06	6.48139e+06	5.80142e+06	3.25539e+06
DG(16:0/18:1)	612.556	C37H74O5N1	Lipid		12.88	1.07797e+07	8.57575e+06	3.07054e+07	59939979	1.21766e+07	1.1915e+07	1.51644e+07	1.16705e+07	1.22874e+07	7.27277e+07	7.73929e+07	3.14637e+07	1.59971e+07	2.09367e+07	3.98959e+07	6.90943e+06	1.277e+07	1.18777e+07	1.95139e+07	2.60123e+07	5.62965e+07	4.32983e+07	1.43367e+07	1.53697e+07	2.48041e+07	1.37796e+07	8.87293e+07	2.4461e+07	1.10409e+08	1.49037e+07	4.51595e+07	5.29338e+07	5.23804e+07	5.28833e+07	5.18252e+07
DG(16:0/18:2)	610.541	C37H72O5N1	Lipid		11.9671	4.77652e+07	3.70932e+07	1.07714e+08	136695836	5.17916e+07	7.41148e+07	6.16567e+07	4.06319e+07	5.70574e+07	2.20658e+08	3.04533e+08	1.09086e+08	6.24728e+07	1.09373e+08	2.07493e+08	5.76879e+07	4.93143e+07	4.44287e+07	5.76349e+07	9.92742e+07	2.20488e+08	1.07069e+08	6.36159e+07	5.73753e+07	7.90382e+07	5.27373e+07	3.55201e+08	6.19708e+07	7.59722e+08	5.89233e+07	2.1258e+08	2.13003e+08	2.21602e+08	2.18648e+08	2.21219e+08
DG(18:0/18:1)	640.587	C39H78O5N1	Lipid		14.0772	1.45435e+06	1.70658e+06	7.00956e+06	1.19912e+07	1.34545e+06	551326	2.03974e+06	1.2117e+06	508249	1.30888e+07	2.18594e+07	8.65708e+06	2.52334e+06	4.36883e+06	9.3393e+06	295752	1.59778e+06	1.82185e+06	4.43232e+06	8.50604e+06	1.1764e+07	1.59591e+07	3.0153e+06	4.43359e+06	8.58728e+06	4.14018e+06	1.93114e+07	4.49146e+06	4.36832e+07	5.46573e+06	1.28503e+07	1.24369e+07	1.33643e+07	1.49557e+07	1.33645e+07
DG(18:1/18:1)	638.572	C39H76O5N1	Lipid		12.9294	3.78267e+07	3.05504e+07	1.00731e+08	155146446	4.21089e+07	4.80755e+07	5.48044e+07	6.03716e+07	4.07725e+07	3.46322e+08	3.05289e+08	1.33493e+08	4.59613e+07	9.0001e+07	1.69749e+08	2.72405e+07	4.25099e+07	4.0076e+07	4.82323e+07	7.24451e+07	1.90883e+08	2.23435e+08	8.32619e+07	9.10594e+07	7.49888e+07	7.89145e+07	2.85824e+08	8.11163e+07	5.80689e+08	9.04014e+07	2.01959e+08	202265868	2.09885e+08	2.1448e+08	2.04304e+08
DG(18:1/18:2)	636.556	C39H74O5N1	Lipid		12.018	1.30959e+08	9.39473e+07	3.11521e+08	3.37901e+08	1.45671e+08	2.40747e+08	1.98787e+08	1.9285e+08	1.7027e+08	9.00518e+08	1215362866	4.01597e+08	1.60983e+08	4.41592e+08	8.20767e+08	1.55756e+08	1.54362e+08	1.49248e+08	1.46247e+08	3.22298e+08	7.23979e+08	8.17093e+08	264834391	3.15035e+08	2.23923e+08	2.1956e+08	1021736139	1.70809e+08	3231368255	3.51223e+08	9.19917e+08	9.70662e+08	9.28011e+08	9.66574e+08	9.66667e+08
DG(18:1/20:2)	664.587	C41H78O5N1	Lipid		13.0506	1.25913e+06	606248	4.06709e+06	5.36254e+06	1.56887e+06	2.04756e+06	1.80423e+06	912884	1.32759e+06	16731077	1.7907e+07	8.16213e+06	2.3925e+06	5.61589e+06	1.10876e+07	1.19224e+06	1.81665e+06	3.31945e+06	2.64463e+06	4.96321e+06	6.54137e+06	8.17352e+06	4.43226e+06	4.69687e+06	3.36892e+06	3.31582e+06	1.52012e+07	2.87339e+06	4.79188e+07	5.96162e+06	1.13362e+07	1.10459e+07	1.30752e+07	1.18535e+07	1.13845e+07
DG(18:1/20:3)	662.572	C41H76O5N1	Lipid		12.1734	1.6792e+06	1.16121e+06	5.85456e+06	3.59699e+06	2.08511e+06	4.21993e+06	1.89207e+06	1.61816e+06	1.89397e+06	3.01313e+07	1.86266e+07	5.814e+06	3.25648e+06	2.31718e+07	1.00539e+07	2.50554e+06	1.38226e+06	3.56426e+06	1.78737e+06	4.43711e+06	5.46503e+06	6.11877e+06	3.15251e+06	3.98889e+06	2.53775e+06	2.13602e+06	1.26771e+07	1.77451e+06	3.81499e+07	1.70526e+07	1.30109e+07	1.32963e+07	1.33366e+07	1.34736e+07	2.13181e+07
DG(18:1/20:4)	660.556	C41H74O5N1	Lipid		11.7326	1.12006e+07	1.53506e+07	3.8349e+07	7.54322e+07	2.24837e+07	2.28324e+07	1.544e+07	7.09583e+06	1.63768e+07	8.40591e+07	8.09064e+07	4.6358e+07	4.83339e+07	4.61495e+07	5.85935e+07	1.69944e+07	1.84621e+07	7.79913e+06	1.66848e+07	2.94814e+07	5.16185e+07	5.75924e+07	2.21958e+07	4.06237e+07	3.17829e+07	1.95255e+07	7.64482e+07	5.21789e+07	1.20321e+08	5.3958e+07	6.53313e+07	7.29632e+07	7.29248e+07	7.53848e+07	7.54897e+07
DG(18:1/22:4)	688.587	C43H78O5N1	Lipid		12.5089	623547	930326	3.02549e+06	5.26304e+06	1.79715e+06	1.33241e+06	1.22954e+06	686330	648459	9.14018e+06	8.25985e+06	4.02179e+06	2.85369e+06	3.26355e+06	4.09421e+06	1.39901e+06	1.37013e+06	824258	1.73986e+06	2.05462e+06	2.18721e+06	2.65956e+06	1.52948e+06	3.57636e+06	2.33537e+06	1.35782e+06	7.68769e+06	2.68308e+06	1.40317e+07	4.69938e+06	5.63824e+06	5.03535e+06	5.62403e+06	6.2741e+06	5.43128e+06
DG(18:2/11:1)	521.42	C32H57O5	Lipid		5.536	3.10565e+06	9.34365e+06	9.15844e+06	2.72979e+06	6.96853e+06	1.04344e+07	8.32007e+06	3.69429e+06	1.06883e+07	1.10152e+07	9.84784e+06	1.29282e+06	1.12337e+07	7.14106e+06	3.70549e+06	6.68133e+06	1.90034e+06	9.88569e+06	1.50621e+07	1.06284e+07	76785	444301	1.54651e+06	2.45255e+06	2.70044e+06	1.89906e+06	544978	1.35835e+06	2.29033e+06	326960	1.07136e+07	1.08806e+07	1.20082e+07	1.21947e+07	1.2689e+07
DG(18:2/18:2)	634.541	C39H72O5N1	Lipid		11.1822	8.66723e+07	4.99571e+07	1.63096e+08	1.33615e+08	9.06686e+07	180804903	1.17553e+08	1.00673e+08	1.1153e+08	4.52704e+08	6.47923e+08	2.10411e+08	1.07748e+08	3.10472e+08	4.72533e+08	1.48826e+08	1.01906e+08	9.65038e+07	7.8848e+07	2.24405e+08	4.16029e+08	3.68183e+08	1.27625e+08	1.52773e+08	1.08645e+08	1.013e+08	5.25176e+08	6.38259e+07	2846537016	1.94217e+08	5.51682e+08	557034867	5.81905e+08	5.79703e+08	5.80043e+08
DG(18:2/18:2)	634.541	C39H72O5N1	Lipid		11.4872	2.80765e+06	3.32052e+06	8.3151e+06	1.94282e+07	6.60637e+06	6.7103e+06	3.87163e+06	2.38623e+06	3.37063e+06	1.46929e+07	2.10038e+07	1.35769e+07	1.41914e+07	1.27478e+07	1.9009e+07	5.45562e+06	4.21484e+06	3.23937e+06	5.80467e+06	1.08203e+07	2.125e+07	1.04783e+07	6.91991e+06	6.40363e+06	1.83997e+07	3.66056e+06	5.09788e+07	1.03896e+07	4.20409e+07	1.07271e+07	1.96921e+07	2.09967e+07	2.0153e+07	2.26049e+07	2.09097e+07
DG(18:2/20:4)	658.541	C41H72O5N1	Lipid		10.9283	9.44324e+06	1.07541e+07	2.53605e+07	3.4903e+07	1.98136e+07	2.34775e+07	9.55237e+06	3.42255e+06	1.45306e+07	4.3697e+07	6.64522e+07	3.71419e+07	4.08308e+07	4.2741e+07	7.63649e+07	2.4892e+07	1.85324e+07	6.21814e+06	1.36135e+07	2.32098e+07	6.84428e+07	3.90453e+07	1.86205e+07	3.23914e+07	2.34302e+07	1.46963e+07	6.6471e+07	2.5549e+07	2.17105e+08	4.79475e+07	4.95796e+07	5.74088e+07	5.97789e+07	5.97474e+07	5.76372e+07
DG(18:2/22:6)	682.541	C43H72O5N1	Lipid		10.6102	1.87331e+07	5.36333e+06	2.08978e+07	3.7221e+07	5.52943e+06	1.31668e+07	1.10373e+07	6.21663e+06	5.78805e+06	3.10868e+07	3.56745e+07	6.0955e+07	3.51037e+07	5.84495e+07	3.64407e+07	1.04262e+07	1.16258e+07	3.95027e+06	7.06066e+06	1.10108e+07	6.15672e+07	2.68817e+07	2.75733e+07	2.47041e+07	8.94407e+06	9.41468e+06	3.52644e+07	9.29731e+06	1.50821e+08	2.36399e+07	5.1652e+07	5.17274e+07	5.18659e+07	5.3717e+07	5.38148e+07
DG(18:3/18:2)	632.525	C39H70O5N1	Lipid		10.5412	8.28972e+06	1.60688e+06	1.00629e+07	1.38261e+07	6.42991e+06	1.426e+07	8.44758e+06	5.56281e+06	9.8342e+06	2.39083e+07	2.80705e+07	9.08726e+06	1.0664e+07	2.61569e+07	2.21327e+07	5.86833e+06	5.70519e+06	6.28338e+06	4.06911e+06	1.74941e+07	1.29448e+07	1.66277e+08	932883	3.72715e+06	1.61685e+07	3.10054e+06	1.4478e+07	5.71996e+06	4.18599e+08	1.90138e+07	2.52162e+07	2.55073e+07	2.53392e+07	2.63524e+07	2.68216e+07
DG(20:2/18:2)	662.572	C41H76O5N1	Lipid		12.5422	5.55588e+06	4.55897e+06	6.83377e+06	1.21917e+07	5.95175e+06	6.40698e+06	6.16793e+06	4.79928e+06	5.84928e+06	3.19829e+06	1.32293e+07	7.66482e+06	7.22392e+06	8.02206e+06	5.557e+06	4.74814e+06	3.85856e+06	3.48481e+06	6.53437e+06	6.21502e+06	8.65423e+06	5.95402e+06	3.49734e+06	8.54962e+06	7.55463e+06	6.4911e+06	8.77223e+06	5.89447e+06	1.66851e+07	7.57153e+06	8.92931e+06	9.60145e+06	1.0929e+07	1.01374e+07	9.63888e+06
DG(22:5/18:2)	684.556	C43H74O5N1	Lipid		11.407	1.69589e+07	8.23989e+06	2.19087e+07	4.71828e+07	4.38738e+06	1.03035e+07	1.1351e+07	5.38544e+06	4.07767e+06	3.55927e+07	3.23113e+07	5.75103e+07	2.75983e+07	3.89803e+07	2.84609e+07	4.91388e+06	9.75272e+06	3.37946e+06	7.89065e+06	1.05699e+07	5.28485e+07	3.13728e+07	2.60714e+07	2.34523e+07	1.01945e+07	1.00069e+07	3.02727e+07	1.32369e+07	5.22674e+07	2.01678e+07	3.63995e+07	3.88563e+07	3.9938e+07	3.98781e+07	3.99281e+07
DG(28:0e)	521.454	C31H62O4Na1	Lipid		19.4425	2.31486e+07	1.90731e+07	2.86551e+07	7.53369e+07	2.71721e+07	1.44607e+07	2.61662e+07	9.14763e+06	2.12499e+07	4.48157e+07	1.67735e+08	1.83949e+08	4.06341e+07	2.76496e+07	4.04788e+07	1.20369e+07	1.90995e+07	1.83948e+07	4.29019e+07	5.07184e+07	3.17987e+07	9.91573e+07	2.02172e+07	3.64322e+07	2.19213e+07	2.62122e+07	3.90162e+07	3.3778e+07	3.19241e+07	2.82828e+07	3.38499e+07	3.61892e+07	3.56366e+07	3.07321e+07	2.11911e+07
DG(30:0e)	549.485	C33H66O4Na1	Lipid		20.6428	2.15111e+08	2.54252e+08	2.44757e+08	5.06256e+08	2.20923e+08	2.14414e+08	2.42338e+08	1.78633e+08	2.1879e+08	2.91533e+08	6.55368e+08	682906922	2.66572e+08	2.1583e+08	1.8679e+08	1.82554e+08	2.45176e+08	2.27873e+08	2.64226e+08	2.44214e+08	2.36303e+08	5.67061e+08	2.66685e+08	2.34382e+08	2.46155e+08	2.45672e+08	4.0677e+08	295758448	2.22789e+08	2.24018e+08	248751663	2.56397e+08	2.37518e+08	2.23957e+08	1.69635e+08
DG(30:0p)	547.47	C33H64O4Na1	Lipid		19.5607	7.35747e+07	4.39527e+07	7.3498e+07	1.16216e+08	7.29231e+07	7.75746e+07	7.27402e+07	2.99579e+07	6.63866e+07	9.89971e+07	2.72088e+08	2.60921e+08	7.01896e+07	9.01614e+07	7.59693e+07	6.98141e+07	5.78966e+07	6.38494e+07	5.84252e+07	1.17676e+08	6.71099e+07	1.71488e+08	7.67689e+07	7.24802e+07	7.09649e+07	7.30409e+07	1.14131e+08	7.41456e+07	9.70099e+07	8.12133e+07	7.8759e+07	8.3839e+07	8.31923e+07	8.04535e+07	3.391e+07
DG(30:1p)	523.472	C33H63O4	Lipid		19.563	1.92852e+07	1.40234e+07	2.56286e+07	5.78851e+07	2.81249e+07	2.23474e+07	2.02281e+07	8.20627e+06	2.23755e+07	3.4162e+07	1.35696e+08	1.39925e+08	3.07222e+07	3.10527e+07	3.36034e+07	2.6607e+07	9.77538e+06	2.22875e+07	4.13478e+07	7.19007e+07	4.10091e+07	6.26057e+07	1.9449e+07	2.99581e+07	3.31734e+07	2.69223e+07	6.45797e+07	2.84733e+07	3.55066e+07	3.92155e+07	3.54881e+07	3.54102e+07	3.41474e+07	3.29064e+07	1.69388e+07
DG(30:1p)	523.472	C33H63O4	Lipid		20.643	3.94914e+07	3.6961e+07	6.67392e+07	1.90453e+08	7.26464e+07	4.44538e+07	3.46358e+07	1.93276e+07	4.12854e+07	9.23337e+07	2.90024e+08	3.41291e+08	7.58752e+07	8.08324e+07	8.73749e+07	3.94229e+07	3.62939e+07	5.70241e+07	1.31986e+08	8.32452e+07	7.33502e+07	1.19413e+08	8.04996e+07	7.49327e+07	7.05145e+07	6.94443e+07	1.16249e+08	7.08829e+07	7.45183e+07	7.2714e+07	7.57772e+07	7.77843e+07	6.94044e+07	6.65291e+07	5.24979e+07
DG(31:0e)	563.501	C34H68O4Na1	Lipid		21.1606	4.95872e+07	4.62892e+07	4.82127e+07	5.65911e+07	6.0675e+07	4.11822e+07	4.83303e+07	3.15799e+07	4.83311e+07	5.32327e+07	1.49141e+08	1.38681e+08	4.77441e+07	4.80737e+07	4.4697e+07	3.73724e+07	5.25341e+07	4.5494e+07	4.88315e+07	4.58963e+07	5.20815e+07	1.61504e+08	46516925	4.30458e+07	5.3085e+07	4.75033e+07	1.28609e+08	5.16532e+07	4.71595e+07	48765376	4.41103e+07	5.247e+07	4.86297e+07	5.24113e+07	2.72323e+07
DG(31:0p)	561.485	C34H66O4Na1	Lipid		20.215	1.36822e+07	1.59918e+07	1.47283e+07	1.15e+07	1.74081e+07	1.36644e+07	1.53013e+07	1.4372e+07	1.45831e+07	1.44539e+07	5.07114e+07	3.53916e+07	1.34082e+07	1.31412e+07	1.15608e+07	1.30159e+07	1.40141e+07	1.27638e+07	1.734e+07	1.15039e+07	1.20756e+07	3.71617e+07	1.21925e+07	1.12028e+07	1.18547e+07	1.65436e+07	2.80958e+07	1.62771e+07	2.61292e+07	1.2872e+07	1.296e+07	1.41583e+07	1.18696e+07	1.48599e+07	7.0584e+06
DG(32:0e)	577.517	C35H70O4Na1	Lipid		26.0412	6.04757e+07	4.26452e+07	4.97562e+07	4.50855e+07	4.19461e+07	5.35602e+07	4.40323e+07	3.73565e+07	5.0773e+07	4.67003e+07	4.31279e+07	4.31755e+07	3.49101e+07	6.08077e+07	3.98221e+08	5.81331e+07	4.87904e+07	4.29244e+07	5.50596e+07	4.55492e+07	5.40817e+07	4.71188e+07	5.13351e+07	5.60303e+07	5.24909e+07	5.15e+07	4.14898e+07	5.10478e+07	1.6593e+07	4.52415e+07	5.71229e+07	5.43531e+07	5.90774e+07	5.41857e+07	5.43822e+07
DG(32:1e)	575.501	C35H68O4Na1	Lipid		20.741	9.67569e+08	9.55518e+08	6.99633e+08	727066807	9.76012e+08	4.70137e+08	1311746529	1137975004	848937083	1301116970	1909849441	4.65359e+08	1109123851	9.63368e+08	9.88254e+08	1214815818	1445059389	1002426461	1000883554	5.94158e+08	8.95984e+08	1328700642	6.41858e+08	1160788564	1303708719	9.24507e+08	1596703974	7.80392e+08	1019793045	8.42241e+08	9.01195e+08	9.33012e+08	9.22358e+08	7.47665e+08	7.00788e+08
DG(32:1p)	573.485	C35H66O4Na1	Lipid		19.5867	1.26027e+08	8.26554e+07	1.343e+08	1.36064e+08	6.23978e+07	129207641	1.26859e+08	9.20448e+07	1.2368e+08	1.72027e+08	1.81092e+08	1.49614e+08	7.80731e+07	1.92511e+08	1.10105e+08	1.00746e+08	1.24241e+08	9.98854e+07	8.75493e+07	1.0406e+08	1.48157e+08	1.76693e+08	1.2473e+08	1.30987e+08	1.2362e+08	9.13075e+07	1.30854e+08	1.33686e+08	1.68117e+08	1.15289e+08	1.05139e+08	1.10068e+08	9.62919e+07	1.09624e+08	5.8702e+07
DG(32:1p)	551.503	C35H67O4	Lipid		20.803	3.7605e+07	3.94382e+07	8.07721e+07	7.03006e+07	5.2323e+07	4.73879e+07	8.20852e+07	5.16578e+07	5.68414e+07	3.06898e+07	1.68218e+08	2.49727e+08	6.41868e+07	4.4219e+07	9.85762e+07	8.49852e+07	1.32394e+08	5.66209e+07	1.13372e+08	9.89022e+07	112211903	1.1844e+08	7.22811e+07	186131235	2.0645e+08	7.48928e+07	2.39938e+08	3.01651e+07	1.25592e+08	9.75938e+07	7.97162e+07	61174102	1.01809e+08	77611323	6.84978e+07
DG(32:1p)	551.503	C35H67O4	Lipid		21.608	1.06004e+08	1.40023e+08	2.42687e+08	348148933	2.19247e+08	1.5753e+08	2.11913e+08	1.0288e+08	189908629	3.18756e+08	4.73858e+08	5.35859e+08	2.03856e+08	2.20287e+08	3.49259e+08	2.31748e+08	1.95468e+08	210794177	2.58491e+08	325256096	4.89924e+08	4.83e+08	2.92404e+08	2.88872e+08	4.45984e+08	2.90423e+08	5.50985e+08	4.40395e+08	2.59795e+08	3.32136e+08	2.09963e+08	2.52518e+08	2.23139e+08	2.31838e+08	190135772
DG(32:1p)	551.503	C35H67O4	Lipid		22.553	3.1375e+07	3.11904e+07	9.56952e+07	5.03315e+07	3.77466e+07	2.87248e+07	2.84275e+07	3.46713e+07	3.28299e+07	7.23564e+07	7.44034e+07	127031352	3.73806e+07	5.54134e+07	5.8333e+07	3.65891e+07	3.01906e+07	5.45553e+07	5.16524e+07	9.57673e+07	8.58614e+07	6.23053e+07	6.41017e+07	6.05311e+07	7.18632e+07	5.60795e+07	7.20785e+07	5.21136e+07	4.26263e+07	4.52246e+07	4.97018e+07	6.22588e+07	4.89001e+07	5.53276e+07	4.40794e+07
DG(32:3e)	571.47	C35H64O4Na1	Lipid		17.477	3.57935e+06	2.24895e+06	3.70055e+06	4.79237e+06	3.83068e+06	4.6692e+06	3.81824e+06	3.77449e+06	3.27551e+06	1.382e+07	9.79355e+06	5.59523e+06	2.77179e+06	4.70311e+06	4.11732e+06	3.53078e+06	3.26061e+06	3.03623e+06	1.20481e+06	3.5629e+06	5.00814e+06	2.1799e+07	3.45571e+06	3.78653e+06	4.07921e+06	1.4946e+06	4.33782e+06	2.74229e+06	7.94594e+06	3.31506e+06	4.54688e+06	4.62257e+06	4.55698e+06	3.97184e+06	1.65994e+06
DG(33:3)	577.483	C36H65O5	Lipid		6.74051	5.63227e+06	1.72987e+07	2.14597e+07	3.90028e+06	4.98565e+06	1.75498e+07	8.99824e+06	1.93097e+07	1.62043e+07	7.9351e+06	1.69961e+07	2.99346e+06	1.32088e+07	7.74829e+06	3.6528e+06	1.35945e+07	2.03021e+06	3.61828e+07	2.38439e+07	2.6652e+07	534920	1.97609e+06	6.16709e+06	7.46277e+06	2.34549e+06	8.81815e+06	1.33679e+06	1.26818e+06	970961	1.2942e+06	1.71412e+07	1.78693e+07	2.0306e+07	1.78851e+07	2.19545e+07
DG(34:1e)	603.532	C37H72O4Na1	Lipid		12.9069	9.35738e+06	8.91568e+06	2.51613e+07	3.59259e+07	1.28779e+07	1.38626e+07	1.75199e+07	1.89507e+07	1.25371e+07	8.48482e+07	5.16006e+07	1.96278e+07	8.25824e+06	1.65057e+07	2.8929e+07	4.70453e+06	1.05865e+07	9.4416e+06	1.04827e+07	1.39984e+07	2.0827e+07	3.04331e+07	1.50059e+07	1.02481e+07	1.31693e+07	1.15794e+07	3.90874e+07	1.87637e+07	6.97452e+07	1.32868e+07	3.76706e+07	3.79194e+07	3.93335e+07	3.9268e+07	3.93684e+07
DG(34:1e)	603.532	C37H72O4Na1	Lipid		21.571	8.91077e+08	740309565	1213727344	1107521059	9.72622e+08	1023687887	1086163615	1073149037	9.97364e+08	4.00165e+08	9.66848e+08	6.51126e+08	7.2981e+08	1033059770	9.44001e+08	9.3065e+08	8.88764e+08	8.61511e+08	1113980459	6.5403e+08	8.78826e+08	1985389188	9.23873e+08	1036609690	7.94564e+08	1172430725	1389811179	1166545067	1416039094	5.32366e+08	1007784169	8.91464e+08	841856442	9.79689e+08	5.46704e+08
DG(34:1p)	601.517	C37H70O4Na1	Lipid		20.7757	8.8389e+08	6.97679e+08	8.93304e+08	8.02849e+08	8.79243e+08	1004256599	9.17061e+08	959745857	1086816260	1096245718	1666667743	1007010833	6.83101e+08	8.73617e+08	1166914488	1060373417	7.13361e+08	8.59647e+08	860982525	8.2423e+08	1000447162	7.73659e+08	1049559865	9.94242e+08	8.65664e+08	9.78182e+08	6.82543e+08	8.9364e+08	1143987171	9.19809e+08	9.0441e+08	9.80685e+08	9.00681e+08	9.56882e+08	5.35365e+08
DG(34:1p)	601.517	C37H70O4Na1	Lipid		21.2435	2.61732e+07	3.12203e+07	2.54684e+07	2.88982e+07	3.16493e+07	3.35347e+07	3.67902e+07	4.52935e+07	2.88898e+07	2.39351e+07	6.35422e+07	1.98813e+07	3.06191e+07	2.73042e+07	2.52919e+07	4.06763e+07	3.26586e+07	2.74872e+07	3.19734e+07	3.29433e+07	3.3197e+07	3.93742e+07	2.9069e+07	2.14819e+07	2.93354e+07	3.14442e+07	5.99129e+07	3.04129e+07	1.24406e+08	2.2743e+07	2.41532e+07	2.42924e+07	2.15731e+07	2.86693e+07	1.48805e+07
DG(34:1p)	601.517	C37H70O4Na1	Lipid		21.722	123168148	9.99614e+07	1.2416e+08	8.96623e+07	1.02378e+08	141147024	1.24242e+08	1.47756e+08	1.43424e+08	9.61983e+07	2.49618e+08	1.04947e+08	8.90533e+07	136042389	1.30264e+08	1.23657e+08	136643862	1.2332e+08	9.87128e+07	1.13424e+08	1.04864e+08	1.87186e+08	1.19992e+08	9.87847e+07	9.75382e+07	1.17472e+08	1.80048e+08	9.29585e+07	5.59594e+08	1.05595e+08	1.15983e+08	115989386	1.06716e+08	1.27438e+08	7.59064e+07
DG(34:1p)	579.535	C37H71O4	Lipid		22.676	6.21128e+07	7.16439e+07	7.55701e+07	8.01064e+07	6.92763e+07	7.33786e+07	6.5728e+07	8.0069e+07	7.62803e+07	8.5894e+07	4.59497e+07	5.49718e+07	6.91972e+07	4.87644e+07	7.17156e+07	6.71121e+07	5.13126e+07	76882163	7.6128e+07	8.65686e+07	7.20719e+07	9.24856e+07	7.14945e+07	4.81078e+07	7.4766e+07	5.86487e+07	9.87006e+07	5.68065e+07	4.30879e+07	6.76824e+07	6.52912e+07	6.5319e+07	4.83427e+07	8.14977e+07	6.15698e+07
DG(34:1p)	579.535	C37H71O4	Lipid		22.9774	5.32917e+07	5.22501e+07	5.53741e+07	8.24573e+07	4.78311e+07	7.31041e+07	4.26699e+07	6.53625e+07	5.46664e+07	6.69978e+07	1.08389e+08	1.42173e+08	4.59749e+07	1.5032e+08	6.99182e+07	5.547e+07	5.19104e+07	8.85839e+07	8.26557e+07	2.25421e+08	9.26801e+07	1.23601e+08	6.75858e+07	7.08727e+07	1.03222e+08	5.59461e+07	1.24888e+08	7.44943e+07	1.40789e+07	7.98912e+07	8.06506e+07	8.32642e+07	7.6933e+07	8.05301e+07	7.00992e+07
DG(34:1p)	579.535	C37H71O4	Lipid		26.3067	8.14219e+07	8.31775e+07	7.1879e+07	1.27159e+08	6.90567e+07	6.63871e+07	6.97913e+07	9.70463e+07	7.1304e+07	7.23927e+07	5.95233e+07	62947841	4.32724e+07	7.33526e+07	150719588	7.14914e+07	5.92039e+07	1.14576e+08	1.12826e+08	2.86624e+08	1.08336e+08	5.06306e+07	9.09754e+07	6.63824e+07	1.19828e+08	8.02129e+07	6.72163e+07	8.36023e+07	3.52241e+07	8.23578e+07	7.46225e+07	7.23401e+07	1.17392e+08	7.19895e+07	7.46582e+07
DG(34:1p)	579.535	C37H71O4	Lipid		26.6661	5.996e+07	7.82579e+07	6.1358e+07	1.30979e+08	1.53172e+08	9.15314e+07	9.38744e+07	7.79028e+07	1.08581e+08	7.66194e+07	7.02194e+07	7.90814e+07	1.0821e+08	5.5499e+07	7.97615e+07	5.35488e+07	5.23842e+07	1.42795e+08	5.55878e+07	8.6871e+07	8.97573e+07	5.5835e+07	1.03523e+08	6.09493e+07	6.75147e+07	108004119	6.73958e+07	107976503	1.85954e+07	1.24752e+08	1.62295e+08	1.62243e+08	9.45705e+07	1.62632e+08	1.41648e+08
DG(34:1p)	579.535	C37H71O4	Lipid		27.1284	4.11992e+07	9.48737e+07	8.5285e+07	1.28486e+08	92229156	1.13608e+08	7.22035e+07	7.1634e+07	8.1303e+07	9.35583e+07	7.30683e+07	1.24728e+08	8.74206e+07	6.46411e+07	7.80195e+07	7.69154e+07	4.75399e+07	1.22863e+08	7.69075e+07	8.61775e+07	7.89094e+07	7.35196e+07	7.32e+07	1.80213e+08	1.62406e+08	5.91872e+07	1.62764e+08	4.54107e+07	1.22316e+07	5.23298e+07	7.89026e+07	1.35391e+08	8.04248e+07	8.92699e+07	8.16519e+07
DG(34:1p)	579.535	C37H71O4	Lipid		27.9336	4.67097e+07	1.27177e+08	6.00666e+07	4.1496e+07	5.7496e+07	6.39384e+07	151386364	7.00706e+07	5.37485e+07	8.38914e+07	6.95295e+07	1.33237e+08	4.5305e+07	5.6889e+07	5.78877e+07	9.45629e+07	5.5425e+07	6.87586e+07	7.0247e+07	5.22392e+07	3.89991e+07	5.39735e+07	6.07392e+07	158462580	1.445e+08	6.4689e+07	1.94984e+08	4.28069e+07	2.0234e+07	4.66888e+07	8.09151e+07	1.03036e+08	6.97542e+07	7.08344e+07	7.08076e+07
DG(34:1p)	579.535	C37H71O4	Lipid		28.554	7.93298e+07	7.66158e+07	1.66828e+08	6.43397e+07	6.67164e+07	5.30045e+07	6.56334e+07	9.99717e+07	1.53047e+08	8.02937e+07	6.97925e+07	4.66429e+07	4.2511e+07	128868188	5.20191e+07	5.38928e+07	7.95698e+07	5.84764e+07	6.55482e+07	6.94659e+07	7.72979e+07	4.51161e+07	5.31855e+07	4.96036e+07	4.97349e+07	1.79081e+08	4.43761e+07	7.0801e+07	2.24049e+07	6.55591e+07	7.32899e+07	5.82039e+07	7.64991e+07	5.80686e+07	5.88419e+07
DG(34:2e)	601.517	C37H70O4Na1	Lipid		12.008	2.1973e+07	1.69456e+07	4.93148e+07	4.90443e+07	2.37567e+07	3.54744e+07	3.52835e+07	3.17892e+07	3.26508e+07	1.4024e+08	1.45484e+08	39844271	2.38926e+07	4.87136e+07	7.75779e+07	1.88812e+07	2.18058e+07	1.95743e+07	1.71935e+07	3.61175e+07	5.02718e+07	4.9265e+07	3.19728e+07	2.32623e+07	2.60722e+07	2.25859e+07	1.12963e+08	2.28857e+07	2525558939	2.92723e+07	1.73983e+08	1.77752e+08	1.81253e+08	2.04045e+08	1.58358e+08
DG(34:2p)	599.501	C37H68O4Na1	Lipid		18.5985	1.0857e+08	8.06393e+07	1.55556e+08	2.6299e+08	1.50223e+08	1.74416e+08	1.58666e+08	1.62885e+08	1.80276e+08	1.83116e+08	3.51075e+08	1.7205e+08	9.39233e+07	1.33268e+08	1.72182e+08	216378045	1.66415e+08	2.26452e+08	1.37889e+08	2.04962e+08	1.61278e+08	4.40685e+08	1.31306e+08	1.8297e+08	167077650	1.24913e+08	1.53905e+08	9.98919e+07	1262669911	1.69558e+08	1.71541e+08	1.78771e+08	179503174	1.94374e+08	9.85033e+07
DG(34:2p)	599.501	C37H68O4Na1	Lipid		19.7417	5.16385e+08	4.6774e+08	4.88787e+08	6.01634e+08	5.49876e+08	5.21919e+08	5.37039e+08	446621321	4.99361e+08	7.71923e+08	5.74603e+08	4.47237e+08	4.83126e+08	5.14266e+08	4.86764e+08	5.43776e+08	507969297	2.77408e+08	4.86357e+08	4.02418e+08	4.56278e+08	1120509341	4.36239e+08	5.05778e+08	5.24794e+08	5.13898e+08	5.14968e+08	5.72551e+08	4.50134e+08	4.72922e+08	4.88646e+08	4.70166e+08	4.30912e+08	498734677	3.21252e+08
DG(34:2p)	599.501	C37H68O4Na1	Lipid		20.7939	4.6179e+07	2.93091e+07	4.39855e+07	4.31251e+07	4.25804e+07	5.74421e+07	4.86639e+07	4.50576e+07	5.31683e+07	3.72423e+07	6.4593e+07	4.81641e+07	4.36527e+07	5.51354e+07	3.83053e+07	5.00878e+07	5.47582e+07	4.84622e+07	4.61319e+07	4.96495e+07	4.3578e+07	7.21157e+07	4.15639e+07	4.53021e+07	4.06881e+07	4.82493e+07	5.21503e+07	3.4494e+07	2.88291e+08	4.71723e+07	5.23548e+07	5.84679e+07	4.68538e+07	5.77554e+07	3.00659e+07
DG(34:2p)	577.519	C37H69O4	Lipid		21.5925	1178605457	1191509608	1257070911	1537239792	1256118040	1317973690	1380340166	1346543170	1363527475	7.56506e+08	1909038471	1803344826	9.43325e+08	1188010395	1354760800	1244053961	1280085505	1336128121	1351533315	1220758362	1434317841	2576285051	1398282615	1360989461	1435398192	1480573514	1052762922	1391306234	1535443714	1411150798	1413386833	1275716007	1305539843	1431270383	8.89228e+08
DG(34:2p)	577.519	C37H69O4	Lipid		21.988	2.93917e+07	3.57301e+07	4.81047e+07	4.53597e+07	3.0525e+07	38193053	6.3634e+07	7.86697e+07	3.66352e+07	6.89409e+07	9.63571e+07	5.74007e+07	4.09832e+07	7.08118e+07	6.55106e+07	3.46481e+07	5.79483e+07	5.99821e+07	4.54481e+07	3.68979e+07	7.58747e+07	1.10105e+08	4.5011e+07	109151035	6.169e+07	5.37336e+07	9.92601e+07	5.54638e+07	100911406	4.05113e+07	5.47334e+07	5.37184e+07	5.72062e+07	5.76023e+07	3.31412e+07
DG(34:2p)	577.519	C37H69O4	Lipid		22.3595	2.38539e+08	2.14337e+08	2.20088e+08	2.62877e+08	2.36439e+08	2.34636e+08	2.38358e+08	2.29195e+08	2.39128e+08	2.43732e+08	4.03896e+08	3.20417e+08	233731351	236206717	2.31532e+08	231747849	2.36258e+08	2.26106e+08	2.20745e+08	3.48837e+08	263476749	377643205	2.46217e+08	2.20453e+08	3.44077e+08	231274122	3.98904e+08	223456559	2.46995e+08	2.16824e+08	2.27584e+08	2.38237e+08	214687255	2.31618e+08	2.05579e+08
DG(34:2p)	577.519	C37H69O4	Lipid		22.964	3.30555e+07	4.19515e+07	4.65165e+07	3.94429e+07	3.86342e+07	3.75978e+07	4.1474e+07	3.6298e+07	3.9515e+07	9.42981e+07	4.98205e+07	4.65664e+07	4.73182e+07	2.32077e+07	3.73359e+07	3.56299e+07	4.42612e+07	3.68829e+07	4.29609e+07	2.89724e+07	5.05838e+07	5.35371e+07	5.09267e+07	3.98323e+07	3.31304e+07	4.57468e+07	4.12135e+07	3.97947e+07	2.72013e+07	4.46949e+07	4.38225e+07	3.23822e+07	3.45726e+07	3.13086e+07	3.39096e+07
DG(34:2p)	577.519	C37H69O4	Lipid		25.307	6.17189e+07	2.85654e+07	1.02754e+08	2.93606e+07	9.15231e+07	2.37498e+07	4.03433e+07	3.06217e+07	3.27644e+07	2.75714e+07	3.079e+07	3.085e+07	2.31869e+07	7.709e+07	3.15729e+07	2.95238e+07	3.15104e+07	1.86263e+07	2.75026e+07	2.19012e+07	3.30495e+07	3.27723e+07	2.78667e+07	3.24628e+07	3.45572e+07	5.23844e+07	2.37254e+07	2.96958e+07	1.09142e+07	5.58038e+07	4.31265e+07	4.13116e+07	2.86334e+07	4.28132e+07	3.89988e+07
DG(34:2p)	577.519	C37H69O4	Lipid		25.8871	4.43539e+07	2.42563e+07	5.64557e+07	2.82257e+07	2.65524e+07	4.30958e+07	3.72744e+07	7.77814e+07	3.29211e+07	3.16741e+07	4.75391e+07	3.45989e+07	4.09128e+07	2.66633e+07	3.41063e+07	3.21669e+07	2.17917e+08	3.95705e+07	3.84199e+07	127364680	4.191e+07	2.61178e+07	3.9684e+07	3.75478e+07	3.23065e+07	3.45498e+07	4.03004e+07	3.30068e+07	1.18316e+07	2.32739e+07	4.45909e+07	4.08793e+07	5.53658e+07	4.06318e+07	4.05089e+07
DG(34:2p)	577.519	C37H69O4	Lipid		26.3362	3.94499e+07	6.81259e+07	4.48298e+07	4.40701e+07	4.89963e+07	5.42222e+07	1.06715e+08	4.77629e+07	4.59167e+07	4.90232e+07	5.23219e+07	4.77617e+07	5.37779e+07	5.43764e+07	5.03894e+07	4.08296e+07	6.73564e+07	4.19986e+07	6.60296e+07	1.29039e+08	5.18014e+07	4.86894e+07	4.91141e+07	4.17944e+07	5.0746e+07	8.13239e+07	4.49154e+07	4.94233e+07	1.3317e+07	41797173	5.02417e+07	4.63569e+07	4.57618e+07	4.72894e+07	4.73032e+07
DG(34:2p)	577.519	C37H69O4	Lipid		27.3725	5.63593e+07	4.93143e+07	4.89197e+07	5.44734e+07	7.56764e+07	8.45891e+07	2.1048e+08	1.42657e+08	5.68606e+07	6.11448e+07	3.98485e+07	5.51691e+07	4.85846e+07	7.30875e+07	6.46706e+07	5.21825e+07	4.31758e+07	6.15541e+07	6.96015e+07	4.43652e+07	5.03588e+07	6.32905e+07	4.352e+07	5.51035e+07	5.28092e+07	5.12264e+07	7.7603e+07	5.95582e+07	1.78489e+07	5.44914e+07	5.50445e+07	5.52793e+07	4.97575e+07	7.30179e+07	5.0217e+07
DG(34:2p)	577.519	C37H69O4	Lipid		27.996	3.33837e+07	3.54005e+07	6.88437e+07	3.11673e+07	2.61769e+07	3.18777e+07	3.61559e+07	5.86485e+07	4.67136e+07	3.74904e+07	4.45532e+07	3.54054e+07	5.09153e+07	5.45996e+07	3.00964e+07	4.92715e+07	5.51399e+07	5.75618e+07	3.35272e+07	3.84104e+07	5.08253e+07	3.12836e+07	4.58697e+07	3.88204e+07	3.38602e+07	7.37388e+07	2.25634e+07	4.4127e+07	1.23701e+07	4.6919e+07	8.70788e+07	4.74479e+07	4.4878e+07	4.80946e+07	4.73949e+07
DG(34:3p)	575.503	C37H67O4	Lipid		11.926	1.59035e+07	1.32105e+07	3.31741e+07	3.1284e+07	1.65482e+07	1.90336e+07	2.33585e+07	1.34143e+07	1.49518e+07	6.00453e+07	6.76708e+07	2.53246e+07	2.32417e+07	3.15335e+07	4.31728e+07	1.17504e+07	1.66316e+07	1.42078e+07	1.64098e+07	2.63863e+07	2.41225e+07	1.3156e+07	1.19068e+07	7.56899e+06	1.78941e+07	8.03786e+06	4.91689e+07	1.34409e+07	7.61439e+07	1.09859e+07	44604705	4.57369e+07	4.56778e+07	4.75869e+07	4.76232e+07
DG(34:3p)	575.503	C37H67O4	Lipid		18.7409	4.44713e+07	2.64885e+07	4.43343e+07	3.94824e+07	2.90503e+07	3.67466e+07	4.9676e+07	2.56742e+07	3.299e+07	1.08326e+08	6.14575e+07	7.59618e+07	4.81819e+07	6.97709e+07	3.43823e+07	8.65199e+07	3.18234e+07	2.32306e+07	3.58217e+07	5.59431e+07	1.08518e+08	204877463	3.82342e+07	4.17961e+07	4.8298e+07	6.19385e+07	4.77601e+07	2.96672e+07	1.50677e+08	4.73948e+07	5.07044e+07	7.30557e+07	5.24115e+07	6.0648e+07	2.09918e+07
DG(34:3p)	575.503	C37H67O4	Lipid		19.7321	3.89826e+08	3.8666e+08	391514569	5.2179e+08	3.30286e+08	4.2546e+08	3.83628e+08	3.49831e+08	4.22676e+08	7.47315e+08	8.8708e+08	6.10475e+08	4.28633e+08	3.78004e+08	4.93243e+08	4.38947e+08	380656980	3.50399e+08	3.80896e+08	4.37204e+08	4.45117e+08	534625287	3.84417e+08	3.95143e+08	3.75725e+08	3.60382e+08	7.91683e+08	3.48631e+08	5.41729e+08	3.93901e+08	4.41039e+08	3.05511e+08	3.03661e+08	346472275	258504029
DG(34:4p)	573.488	C37H65O4	Lipid		19.63	4.53281e+07	4.06473e+07	3.46699e+07	3.33948e+07	4.99803e+07	2.72611e+07	5.06556e+07	4.18442e+07	2.01707e+07	4.05095e+07	8.30746e+07	5.62991e+07	4.3108e+07	5.04711e+07	3.76923e+07	5.43463e+07	3.10084e+07	3.72005e+07	4.65706e+07	6.71429e+07	3.62637e+07	3.04214e+08	5.45229e+07	6.37258e+07	7.12137e+07	4.90826e+07	8.57611e+07	4.0602e+07	6.75739e+07	5.73328e+07	6.97463e+07	4.88119e+07	4.46999e+07	5.21011e+07	3.52946e+07
DG(36:2p)	605.55	C39H73O4	Lipid		10.7164	2.03107e+07	9.09664e+07	5.3291e+07	5.70976e+07	2.86293e+07	3.50869e+07	5.63635e+07	7.53498e+07	4.52409e+07	9.48165e+07	7.56969e+07	6.5981e+07	8.43179e+07	4.94595e+07	2.98514e+07	3.16579e+07	1.91554e+07	6.74249e+07	3.32359e+07	7.27742e+07	3.59743e+07	6.83769e+07	7.43947e+07	6.6944e+07	5.21778e+07	4.51233e+07	7.01913e+07	9.00117e+07	9.64593e+07	5.16297e+07	8.95453e+07	8.98763e+07	9.59772e+07	9.63444e+07	1.01169e+08
DG(36:2p)	605.55	C39H73O4	Lipid		22.3418	3.07299e+08	2.95384e+08	3.72114e+08	3.72519e+08	3.11191e+08	3.25461e+08	3.32842e+08	3.16784e+08	3.23682e+08	3.27575e+08	7.0877e+08	3.65657e+08	3.0045e+08	3.44351e+08	3.0838e+08	2.89593e+08	3.09764e+08	3.28247e+08	4.1413e+08	3.32455e+08	335563910	8.58939e+08	3.45124e+08	334953514	3.71764e+08	3.52619e+08	638275879	3.50149e+08	8.55041e+08	3.22827e+08	328068328	3.28007e+08	2.9999e+08	3.50333e+08	2.38443e+08
DG(36:2p)	605.55	C39H73O4	Lipid		22.64	4.09753e+07	3.14394e+07	4.29568e+07	3.55704e+07	3.96497e+07	4.00452e+07	4.09685e+07	4.08482e+07	3.73721e+07	3.63029e+07	7.81889e+07	6.25933e+07	4.03945e+07	4.74716e+07	3.90973e+07	3.63976e+07	2.05388e+07	3.81299e+07	4.0841e+07	3.53035e+07	3.04809e+07	1.2171e+08	3.77079e+07	3.44472e+07	5.90286e+07	3.76057e+07	6.86906e+07	3.65588e+07	202400749	3.1074e+07	3.64888e+07	4.36133e+07	3.92094e+07	3.61392e+07	3.49522e+07
DG(36:2p)	605.55	C39H73O4	Lipid		22.9613	3.81702e+07	4.74576e+07	5.34234e+07	5.19568e+07	4.84126e+07	4.86501e+07	4.60134e+07	5.63368e+07	5.00216e+07	6.45586e+07	1.45028e+08	9.39978e+07	4.19131e+07	5.23303e+07	5.48037e+07	4.32528e+07	4.63082e+07	56969155	5.71907e+07	8.76886e+07	6.61288e+07	1.92957e+08	5.99788e+07	5.2982e+07	7.2108e+07	4.31817e+07	1.477e+08	3.71311e+07	2.75013e+07	4.57432e+07	5.3651e+07	5.58392e+07	5.75054e+07	4.86434e+07	4.09582e+07
DG(36:2p)	605.55	C39H73O4	Lipid		23.4823	3.157e+07	2.82231e+07	1.56924e+07	1.01406e+07	2.07243e+07	1.60804e+07	4.48324e+07	1.92059e+07	1.61128e+07	2.05395e+07	4.61984e+07	2.10365e+07	1.47714e+07	1.29182e+07	3.37064e+07	2.42321e+07	1.80688e+07	2.56707e+07	1.49754e+07	1.68982e+07	2.0984e+07	2.75187e+07	1.07202e+07	1.72449e+07	1.59894e+07	1.58417e+07	2.8152e+07	3.9611e+07	8.44101e+06	1.67539e+07	1.87892e+07	1.92214e+07	1.70693e+07	2.39856e+07	1.63185e+07
DG(36:2p)	605.55	C39H73O4	Lipid		23.9344	2.41858e+07	2.27069e+07	1.23376e+07	1.61486e+07	1.27331e+07	1.46184e+07	1.18681e+07	1.28911e+07	1.26113e+07	1.14723e+07	1.58352e+07	2.01077e+07	1.26843e+07	1.47652e+07	3.74162e+07	8.78826e+06	1.6806e+07	9.26884e+06	1.81746e+07	1.17269e+07	1.78274e+07	1.7757e+07	1.5561e+07	1.89593e+07	6.00044e+07	1.45494e+07	1.47318e+07	1.29613e+07	6.1842e+06	1.17598e+07	1.44202e+07	1.24099e+07	1.26744e+07	1.08774e+07	1.28493e+07
DG(36:2p)	605.55	C39H73O4	Lipid		24.552	1.29521e+07	2.03693e+07	1.39547e+07	2.06213e+07	1.53835e+07	1.69611e+07	1.50107e+07	1.47907e+07	1.46118e+07	1.74535e+07	2.7108e+07	1.5716e+07	2.62697e+07	1.78866e+07	2.64407e+07	1.95154e+07	1.99003e+07	1.82179e+07	5.9586e+07	1.87507e+07	4.63408e+07	1.51589e+07	2.48052e+07	1.24025e+07	1.55674e+07	1.24356e+07	2.56439e+07	2.16884e+07	5.5491e+06	1.16519e+07	2.16604e+07	1.82229e+07	2.82667e+07	2.1003e+07	1.81228e+07
DG(36:2p)	605.55	C39H73O4	Lipid		25.1782	1.61377e+07	1.61535e+07	2.14598e+07	1.98714e+07	1.95368e+07	1.53866e+07	1.28865e+07	2.79547e+07	1.95145e+07	2.62386e+07	1.61682e+07	1.5592e+07	2.05219e+07	2.8644e+07	1.70875e+07	1.86068e+07	1.29052e+07	1.29947e+07	16077226	1.45588e+07	2.38957e+07	3.56551e+07	2.5479e+07	1.53854e+07	1.5041e+07	2.03855e+07	2.31801e+07	1.8402e+07	5.18393e+06	1.9341e+07	2.61899e+07	1.55496e+07	2.2753e+07	2.19779e+07	2.18381e+07
DG(36:2p)	605.55	C39H73O4	Lipid		26.2431	2.04931e+07	1.80948e+07	1.10856e+07	1.73338e+07	1.67705e+07	1.81922e+07	2.16995e+07	3.32962e+07	2.07962e+07	7.67171e+07	1.35451e+08	1.77372e+07	1.85313e+07	2.68588e+07	2.39589e+07	3.37899e+07	2.11613e+07	1.95584e+07	2.0043e+07	1.86859e+07	1.62374e+07	2.45004e+07	2.1943e+07	1.39189e+07	1.88672e+07	9.1735e+07	1.29994e+08	1.50393e+07	6.7071e+06	2.96662e+07	6.72286e+07	31948067	3.204e+07	3.16297e+07	3.02453e+07
DG(36:2p)	605.55	C39H73O4	Lipid		26.6418	1.79522e+07	4.47793e+07	7.59285e+07	2.7774e+07	3.31952e+07	6.44558e+07	1.95215e+07	3.69746e+07	3.34551e+07	4.23512e+07	1.96314e+07	3.20956e+07	1.62953e+07	3.0661e+07	5.17665e+07	4.01023e+07	2.2277e+07	2.35678e+07	3.13224e+07	3.47297e+07	5.93592e+07	2.30269e+07	2.14723e+07	5.9237e+07	2.03544e+07	6.52181e+07	2.57933e+07	2.68925e+07	8.35689e+06	2.03788e+07	4.9315e+07	4.62653e+07	2.20125e+07	4.90091e+07	4.76482e+07
DG(36:2p)	605.55	C39H73O4	Lipid		27.3961	1.78064e+07	3.15414e+07	1.99252e+07	1.96775e+07	2.03121e+07	1.55809e+07	6.90861e+07	1.95414e+07	1.90287e+07	8.05977e+07	3.81166e+07	2.16731e+07	3.29641e+07	2.01028e+07	1.83212e+07	2.7187e+07	20752292	2.17604e+07	1.89588e+07	2.32115e+07	1.59652e+07	1.91009e+07	2.04354e+07	1.1984e+07	1.92872e+07	2.58521e+07	1.88054e+07	1.76681e+07	6.00521e+06	2.1576e+07	2.07762e+07	3.41293e+07	2.13041e+07	2.04077e+07	2.00346e+07
DG(36:2p)	605.55	C39H73O4	Lipid		27.8298	2.31415e+07	4.51038e+07	2.61077e+07	2.03884e+07	3.02103e+07	2.79361e+07	2.45517e+07	9.02051e+07	2.41601e+07	3.04893e+07	2.86272e+07	2.59462e+07	1.88841e+07	5.40057e+07	3.18602e+07	3.67083e+07	3.73589e+07	2.8252e+07	2.21399e+07	1.97421e+07	7.33059e+07	3.05177e+07	5.39459e+07	2.75687e+07	4.76686e+07	2.5947e+07	1.99337e+07	2.45729e+07	7.07755e+06	2.64816e+07	2.52458e+07	2.52549e+07	2.60941e+07	2.26926e+07	2.42097e+07
DG(36:2p)	605.55	C39H73O4	Lipid		28.5278	3.0661e+07	2.05314e+07	4.30709e+07	2.46611e+07	2.29298e+07	5.41777e+07	2.37385e+07	2.69578e+07	2.79176e+07	1.78468e+07	3.21223e+07	2.15498e+07	2.06813e+07	4.2427e+07	2.51204e+07	2.89164e+07	4.12647e+07	2.28174e+07	2.52814e+07	2.28064e+07	2.83478e+07	2.4058e+07	2.62875e+07	3.09439e+07	2.50605e+07	3.04231e+07	2.23659e+07	1.55833e+07	7.67805e+06	2.06987e+07	2.47893e+07	2.42971e+07	2.42735e+07	2.83252e+07	2.42444e+07
DG(36:2p)	605.55	C39H73O4	Lipid		29.464	9.93777e+07	8.37124e+07	3.65646e+07	2.07306e+07	157844977	146033154	7.52522e+07	1.74004e+07	8.04821e+07	1.30933e+08	2.03936e+07	2.29523e+07	1.08495e+08	2.36237e+07	7.48911e+07	1.07493e+08	1.10528e+08	3.48257e+07	7.76421e+07	1.76571e+07	1.04854e+08	1.3021e+08	1.16158e+08	2.78243e+07	7.66112e+07	8.52075e+07	101902205	1.15707e+08	2.78972e+07	114262013	8.07194e+07	7.9907e+07	124615569	8.00325e+07	7.72309e+07
DG(36:3p)	603.535	C39H71O4	Lipid		9.95802	1.80032e+08	226443814	1.32744e+08	1.04816e+08	1.37263e+08	1.45456e+08	1.53699e+08	228518853	1.74296e+08	1.93226e+08	1.93244e+08	1.66003e+08	2.26178e+08	1.66609e+08	2.9573e+08	2.24078e+08	201909416	2.37566e+08	1.76474e+08	2.21968e+08	1.96801e+08	1.57222e+08	2.84857e+08	1.63848e+08	1.56687e+08	2.04292e+08	2.08887e+08	2.28212e+08	266555306	2.17356e+08	224257356	2.24451e+08	2.30273e+08	2.43764e+08	2.25634e+08
DG(52:1)	869.793	C55H106O5Na1	Lipid		23.24	9.50096e+06	7.46383e+06	7.37175e+06	7.42973e+06	6.51672e+06	7.16631e+06	6.79669e+06	7.91931e+06	6.7163e+06	6.56044e+06	2.79604e+07	6.2043e+06	6.47881e+06	8.22062e+06	6.6888e+06	6.64281e+06	6.9947e+06	6.64714e+06	7.30954e+06	6.96583e+06	5.84641e+06	2.40411e+07	6.87014e+06	7.09282e+06	6.51829e+06	7.13655e+06	7.74072e+06	6.61669e+06	5.75882e+06	6.35956e+06	6.75122e+06	7.01717e+06	7.34626e+06	5.18617e+06	2.64486e+06
DGDG(41:5)	1007.67	C56H95O15	Lipid		13.614	1.94356e+07	1.20093e+07	1.96177e+07	9.95114e+06	1.00749e+07	6.91725e+06	1.67919e+07	4.12866e+06	6.0014e+06	1.89587e+07	4.93753e+06	1.64396e+07	3.34536e+06	1.01003e+07	5.43971e+06	4.6118e+06	4.90537e+06	2.05722e+06	9.16951e+06	6.89737e+06	7.62196e+06	9.01013e+06	4.47554e+06	1.51127e+07	1.1647e+07	1.5504e+07	1.63595e+07	2.53111e+06	2.07745e+06	1.01294e+07	6.11135e+06	6.11162e+06	6.30173e+06	6.11322e+06	6.19105e+06
FA(20:4)	303.233	O2H31C20	Lipid		4.68188	2.36904e+06	4.09507e+06	4.7487e+06	6.74266e+06	2.62409e+06	6.61205e+06	2.7823e+06	5.41068e+06	2.6864e+06	8.47403e+06	398894	1.40468e+06	1.74287e+06	3.88148e+06	1.21495e+06	2.4037e+06	3.45295e+06	647896	1.72221e+06	841362	4.61435e+06	121093	3.23456e+06	4.03228e+06	887163	786911	1.7551e+06	1.31959e+06	1.99738e+06	1.74576e+06	1.14451e+06	1.17288e+06	1.1696e+06	1.2465e+06	1.14425e+06
FA(22:6)	327.233	O2H31C22	Lipid		4.26279	1.52323e+07	2.52225e+07	2.06475e+07	31695498	6.40411e+06	1.84124e+07	1.46749e+07	2.11528e+07	6.6771e+06	2.84826e+07	1.39301e+06	4.82825e+06	6.42361e+06	1.73988e+07	5.32157e+06	4.06846e+06	1.85568e+07	2.33106e+06	8.17234e+06	3.67118e+06	9.23287e+06	313183	3.3472e+07	1.07141e+07	2.67631e+06	3.06526e+06	5.20441e+06	5.52897e+06	4.18631e+06	2.28601e+06	3.68989e+06	3.91555e+06	3.82482e+06	3.56351e+06	3.82457e+06
GM3(d34:1)	1151.71	C57H103O21N2	Lipid		8.46323	4.07661e+07	5.23539e+07	4.62009e+07	5.22569e+07	3.4364e+07	6.04226e+07	5.61122e+07	5.83292e+07	4.19037e+07	4.11215e+07	1.15622e+07	4.14888e+07	1.59361e+07	5.54405e+07	3.65071e+07	2.99036e+07	38163332	2.90999e+07	3.36617e+07	3.55992e+07	5.13972e+07	1.69266e+07	9.80093e+07	8.49565e+07	5.62694e+07	3.36266e+07	4.37711e+07	3.56646e+07	1.02833e+08	3.59253e+07	1.95255e+07	1.95258e+07	1.97352e+07	1.9789e+07	1.97879e+07
GM3(d34:1+O)	1167.7	C57H103O22N2	Lipid		8.21108	3.54908e+06	4.28906e+06	4.10919e+06	5.54675e+06	1.42838e+06	4.05935e+06	4.30673e+06	4.37034e+06	3.92517e+06	4.4908e+06	775920	5.99395e+06	1.53229e+06	6.4425e+06	3.57801e+06	1.92917e+06	1.62393e+06	1.35027e+06	2.05333e+06	2.46548e+06	4.49732e+06	956125	9.62325e+06	8.64738e+06	5.14065e+06	1.8772e+06	3.22872e+06	3.55366e+06	2.84779e+06	5.11464e+06	1.52967e+06	1.52937e+06	1.55492e+06	1.58322e+06	1.55456e+06
GM3(d34:2)	1149.69	C57H101O21N2	Lipid		7.48271	3.55082e+06	5.88027e+06	5.65049e+06	5.74223e+06	3.55028e+06	5.54176e+06	5.56436e+06	7.84124e+06	4.81436e+06	3.81719e+06	955152	3.16848e+06	1.59946e+06	5.06395e+06	3.51119e+06	2.94592e+06	3.57876e+06	2.49558e+06	3.143e+06	3.31993e+06	4.84146e+06	1.47137e+06	5.87842e+06	7.61653e+06	3.4994e+06	1.99057e+06	3.39485e+06	2.57097e+06	8.86958e+06	2.78461e+06	2.57165e+06	2.57628e+06	3.29172e+06	2.71086e+06	2.58237e+06
GM3(d36:1)	1179.74	C59H107O21N2	Lipid		9.50959	7.67238e+06	9.72113e+06	2.02977e+07	1.09519e+07	1.06191e+07	1.47366e+07	8.89261e+06	1.11938e+07	1.40076e+07	9.82438e+06	4.69833e+06	4.4602e+06	3.47412e+06	1.42698e+07	6.67311e+06	5.28506e+06	1.00846e+07	8.26332e+06	1.33345e+07	7.96671e+06	5.54518e+06	6.58394e+06	1.54825e+07	1.4165e+07	1.48143e+07	1.28574e+07	9.84361e+06	12125608	1.29342e+07	6.42455e+06	6.4378e+06	6.18323e+06	6.3187e+06	6.31799e+06	6.66759e+06
GM3(d40:1)	1235.8	C63H115O21N2	Lipid		11.3171	3.21364e+07	4.1967e+07	5.3683e+07	5.48583e+07	3.93504e+07	6.48068e+07	4.01202e+07	8.41089e+07	3.30287e+07	5.38303e+07	1.87684e+07	2.69866e+07	1.51541e+07	4.70587e+07	3.7482e+07	3.22467e+07	4.24026e+07	2.67378e+07	4.27831e+07	3.59807e+07	5.05973e+07	2.36099e+07	5.65346e+07	5.51015e+07	5.47452e+07	3.38486e+07	5.86024e+07	3.875e+07	9.6757e+07	3.84468e+07	2.4785e+07	2.47848e+07	2.48838e+07	2.57659e+07	2.51189e+07
GM3(d40:2)	1233.78	C63H113O21N2	Lipid		10.4382	7.01338e+06	1.00797e+07	1.36695e+07	1.49923e+07	8.21746e+06	1.77049e+07	1.00366e+07	2.43073e+07	1.21864e+07	8.59496e+06	4.0187e+06	6.91625e+06	4.19539e+06	1.18624e+07	1.02407e+07	8.99909e+06	1.11079e+07	6.31624e+06	1.20737e+07	1.08333e+07	1.21196e+07	1.9076e+06	1.29618e+07	1.17909e+07	1.03321e+07	7.97878e+06	8.07424e+06	9.01672e+06	1.9374e+07	8.91571e+06	5.43047e+06	5.4915e+06	5.48083e+06	2.43766e+06	5.40658e+06
GM3(d41:1)	1249.82	C64H117O21N2	Lipid		11.7506	1.34534e+07	1.29491e+07	2.19208e+07	1.75934e+07	1.0846e+07	1.92966e+07	1.05908e+07	1.16873e+07	1.33391e+07	1.05603e+07	7.02484e+06	7.01473e+06	4.7716e+06	1.61124e+07	6.94109e+06	1.15675e+07	1.06041e+07	5.95129e+06	1.1086e+07	1.42581e+07	8.3225e+06	9.02695e+06	1.31562e+07	1.66297e+07	1.00732e+07	6.07644e+06	9.06457e+06	7.86479e+06	1.73655e+07	9.04982e+06	7.10602e+06	6.60906e+06	6.93965e+06	7.32278e+06	7.31935e+06
GM3(d41:1+O)	1265.81	C64H117O22N2	Lipid		11.5526	6.41902e+06	3.93301e+06	7.54728e+06	9.42218e+06	951798	5.14471e+06	3.5888e+06	5.82138e+06	6.77734e+06	4.87696e+06	2.34023e+06	7.6856e+06	2.60805e+06	1.26687e+07	4.01218e+06	3.1766e+06	674771	854151	2.63894e+06	3.00176e+06	1.2392e+06	992089	4.65723e+06	8.84314e+06	3.16271e+06	656649	1.24538e+06	4.4131e+06	814375	7.28691e+06	2.14646e+06	2.14746e+06	2.14799e+06	2.39351e+06	2.19018e+06
GM3(d42:1)	1263.83	C65H119O21N2	Lipid		12.2201	3.99446e+07	6.04962e+07	6.68172e+07	6.45497e+07	5.05854e+07	9.43932e+07	4.8907e+07	1.01791e+08	4.51761e+07	5.04724e+07	2.19083e+07	3.29453e+07	1.64199e+07	6.19283e+07	4.88948e+07	4.95146e+07	4.97344e+07	3.85747e+07	4.29661e+07	5.21204e+07	6.45728e+07	2.77016e+07	7.26933e+07	6.77656e+07	6.15538e+07	3.40137e+07	6.33537e+07	5.43566e+07	1.02572e+08	4.60164e+07	2.71038e+07	2.79412e+07	2.79375e+07	2.76601e+07	2.77419e+07
GM3(d42:1+O)	1279.83	C65H119O22N2	Lipid		12.0089	1.01403e+07	9.38315e+06	1.32833e+07	1.67804e+07	3.57545e+06	1.04065e+07	7.84574e+06	1.55154e+07	1.03899e+07	1.00222e+07	4.83063e+06	1.78667e+07	4.92535e+06	2.22649e+07	1.18853e+07	7.19593e+06	1.22533e+06	4.32994e+06	6.15605e+06	5.93383e+06	3.26444e+06	2.45954e+06	1.21687e+07	1.74075e+07	7.64181e+06	1.57438e+06	3.4274e+06	1.43319e+07	200609	1.61351e+07	4.59594e+06	4.92177e+06	4.84268e+06	4.92244e+06	5.00943e+06
GM3(d42:2)	1261.82	C65H117O21N2	Lipid		11.2487	2.75838e+07	2.71475e+07	3.47323e+07	3.50879e+07	3.01753e+07	4.0593e+07	7.4247e+07	2.75883e+07	3.55141e+07	9.76865e+07	1.43149e+07	2.34328e+07	1.88904e+07	4.16815e+07	2.21431e+07	2.81335e+07	4.87483e+07	3.12556e+07	3.21693e+07	2.7969e+07	5.73556e+07	2.14919e+07	8.61206e+07	7.41516e+07	5.3919e+07	7.16179e+07	5.76703e+07	2.43359e+07	6.97161e+07	2.32054e+07	2.1676e+07	2.19546e+07	2.22088e+07	2.24802e+07	2.22068e+07
GM3(d42:3)	1259.8	C65H115O21N2	Lipid		10.5109	8.01582e+06	8.16113e+06	1.25997e+07	1.20725e+07	8.8231e+06	1.18311e+07	1.51095e+07	8.22127e+06	1.20005e+07	1.49933e+07	4.56018e+06	9.19025e+06	6.44032e+06	1.13463e+07	5.50996e+06	9.97035e+06	1.54698e+07	5.76963e+06	1.04704e+07	8.87875e+06	1.45139e+07	6.47839e+06	2.08658e+07	1.80307e+07	1.43397e+07	1.46228e+07	1.52208e+07	7.02527e+06	1.64311e+07	8.17314e+06	7.2228e+06	5.64045e+06	6.33676e+06	6.48227e+06	6.48031e+06
LPC(14:0)	468.308	C22H47O7N1P1	Lipid		2.28342	5.60442e+07	1.01622e+08	1.20731e+08	1.59669e+08	1.32937e+08	6.5442e+07	4.8473e+07	4.71234e+07	5.51469e+07	1.56687e+08	1.29567e+08	1.51511e+08	2.59895e+08	1.37447e+08	2.41435e+07	2.18484e+07	4.7308e+07	4.60374e+07	1.97169e+08	168273243	1.18436e+07	3.09371e+07	1.73152e+07	2.77251e+07	4.08215e+07	1.90344e+07	1.86729e+07	4.91554e+07	7.95426e+06	3.24558e+07	1.58714e+08	1.64763e+08	1.85772e+08	168569795	1.94921e+08
LPC(15:0)	482.324	C23H49O7N1P1	Lipid		2.58864	7.28097e+07	1.5877e+08	1.79047e+08	6.89728e+07	118116029	1.00595e+08	8.16262e+07	5.98179e+07	8.0658e+07	159002538	1.6292e+08	1.50187e+08	2.77589e+08	1.72958e+08	2.77544e+07	1.49395e+07	4.54088e+07	5.25053e+07	114662741	1.57761e+08	1.20076e+07	2.96702e+07	2.08138e+07	2.86499e+07	3.08305e+07	1.74335e+07	3.08925e+07	5.11715e+07	7.15786e+06	2.29408e+07	1.55135e+08	1.78424e+08	180328415	1.65159e+08	1.89978e+08
LPC(16:0)	496.34	C24H51O7N1P1	Lipid		3.00379	12848513305	21170518505	22321390957	26527243055	15442475940	28265752116	25237564548	22637746170	21744973875	38364753895	36858560862	14517491203	36543221194	29664978956	13122476483	5299234783	12376315807	20291370073	27521190101	30700119230	7096432731	6987847334	7115808284	7741915143	10526684160	8546903169	13296132784	13792232808	4700169382	6182616897	33157819844	35153112789	33766744522	33905771838	38089404063
LPC(16:0)	496.34	C24H51O7N1P1	Lipid		4.98625	2.16181e+07	5.5661e+07	4.05529e+07	5.20131e+07	2.64601e+07	4.20438e+07	3.41025e+07	3.21947e+07	3.56544e+07	5.82708e+07	6.91619e+07	1.93579e+07	6.73576e+07	3.80309e+07	2.61805e+07	1.02028e+07	3.44768e+07	2.54263e+07	5.26993e+07	3.55428e+07	1.35214e+07	1.11485e+07	1.9332e+07	1.46894e+07	1.65067e+07	1.32889e+07	3.46734e+07	2.05805e+07	1.18481e+07	1.00628e+07	7.8422e+07	7.17409e+07	7.95143e+07	7.45118e+07	8.29335e+07
LPC(16:0e)	482.361	C24H53O6N1P1	Lipid		3.48999	1.96965e+08	2.93222e+08	2.11118e+08	1.90416e+08	104981647	2.503e+08	2.05293e+08	1.84422e+08	2.43394e+08	2.15787e+08	1.9442e+08	6.38797e+07	2.93635e+08	2.79205e+08	8.99776e+07	3.31949e+07	8.40856e+07	2.22125e+08	2.10919e+08	1.56126e+08	2.2142e+07	3.07125e+07	6.63831e+07	4.73659e+07	3.71729e+07	3.68597e+07	3.79424e+07	1.24065e+08	7.30499e+06	3.89016e+07	2.37413e+08	2.68011e+08	2.96165e+08	2.83095e+08	3.03558e+08
LPC(16:0p)	480.345	C24H51O6N1P1	Lipid		3.35204	1.81816e+08	2.44597e+08	2.23032e+08	1.84887e+08	1.27414e+08	2.57636e+08	2.1312e+08	1.76016e+08	235338475	1.8881e+08	1.06071e+08	6.93488e+07	2.58358e+08	2.2919e+08	5.86866e+07	3.30965e+07	8.86416e+07	1.67658e+08	1.64024e+08	1.75589e+08	2.75277e+07	4.47545e+07	7.14347e+07	3.98435e+07	4.75933e+07	5.20563e+07	4.29119e+07	1.40827e+08	1.54408e+07	4.20238e+07	2.28197e+08	263535394	2.76153e+08	2.86264e+08	2.93674e+08
LPC(16:1)	494.324	C24H49O7N1P1	Lipid		2.40544	1.76265e+08	3.70513e+08	318304622	2.81412e+08	277903199	2.63504e+08	3.45431e+08	2.52382e+08	2.57514e+08	4.76068e+08	4.59064e+08	2.66719e+08	5.01676e+08	4.11993e+08	8.67518e+07	6.89606e+07	2.85064e+08	2.57208e+08	253472746	3.78721e+08	5.98743e+07	8.94154e+07	9.1793e+07	1.09675e+08	1.13714e+08	6.30984e+07	1.28831e+08	1.64337e+08	4.47615e+07	7.36289e+07	4.41982e+08	5.2888e+08	5.34352e+08	560522903	5.85427e+08
LPC(16:1p)	478.329	C24H49O6N1P1	Lipid		2.99387	2.39612e+07	2.12944e+07	5.08242e+07	5.3308e+07	2.80541e+07	4.99661e+07	3.88469e+07	4.58049e+07	3.95364e+07	7.00948e+07	8.07769e+07	2.51931e+07	6.77711e+07	5.28643e+07	2.77402e+07	7.61628e+06	2.70306e+07	3.89538e+07	5.81308e+07	3.95731e+07	1.29423e+07	1.40446e+07	1.11669e+07	1.61544e+07	2.67909e+07	1.80335e+07	3.11134e+07	1.65327e+07	9.56449e+06	5.78425e+06	6.92131e+07	5.90949e+07	8.43232e+07	6.97631e+07	8.65092e+07
LPC(17:0)	510.355	C25H53O7N1P1	Lipid		3.49773	8.93303e+07	1.52689e+08	2.73492e+08	7.05784e+07	4.57709e+07	1.22426e+08	1.05452e+08	5.67523e+07	4.70638e+07	1.23888e+08	4.83846e+08	6.09971e+07	2.1248e+08	3.57563e+08	1.99427e+07	9.5516e+06	2.47683e+07	3.16612e+07	4.34014e+07	1.01184e+08	1.01078e+07	9.87242e+07	1.7737e+07	1.02944e+08	1.6834e+07	1.59337e+07	1.52449e+08	2.43289e+07	7.34206e+06	1.80347e+07	1.37786e+08	164095785	1.42825e+08	1.59538e+08	1.7648e+08
LPC(17:1)	508.34	C25H51O7N1P1	Lipid		2.74847	4.14064e+07	5.13023e+07	4.5913e+07	3.83477e+07	2.65804e+07	4.81951e+07	3.70994e+07	3.43282e+07	2.29199e+07	6.44412e+07	4.67046e+07	4.44165e+07	1.0892e+08	5.40159e+07	1.17935e+07	5.88517e+06	2.25063e+07	2.06205e+07	2.4058e+07	5.00885e+07	6.98335e+06	1.00925e+07	1.34168e+07	1.50424e+07	1.08454e+07	7.24434e+06	2.12227e+07	2.08603e+07	3.1083e+06	7.39854e+06	6.03236e+07	6.33343e+07	7.66836e+07	6.49021e+07	7.59331e+07
LPC(18:0)	524.371	C26H55O7N1P1	Lipid		3.90454	4.65474e+08	1000898002	1027349449	9.74176e+08	5.32739e+08	1038780050	9.89883e+08	9.99798e+08	7.15784e+08	1296002975	9.70953e+08	3.57771e+08	1293938769	1100146916	4.48055e+08	1.37705e+08	299692829	7.73384e+08	7.12777e+08	1135664654	1.47844e+08	2.44983e+08	2.1075e+08	2.13592e+08	2.77933e+08	1.89864e+08	2.98571e+08	5.66834e+08	4.88583e+07	2.57077e+08	1176437895	1240996775	1308387908	1223120383	1422562174
LPC(18:0)	546.353	C26H54O7N1P1Na1	Lipid		4.98694	1.95471e+07	4.96841e+07	8.64054e+07	6.08624e+07	2.33731e+07	6.70828e+07	3.20226e+07	4.36375e+07	3.27445e+07	9.2746e+07	6.32364e+07	7.74808e+06	9.27918e+07	4.94976e+07	2.13896e+07	9.45181e+06	7.26966e+07	1.29219e+07	3.41489e+07	1.88625e+07	7.75893e+06	5.3001e+06	4.99259e+07	1.52485e+07	6.26934e+06	5.92595e+06	3.83475e+07	1.74409e+07	1.11277e+07	3.36005e+06	7.55624e+07	8.42184e+07	9.12125e+07	8.71761e+07	9.64014e+07
LPC(18:0)	546.353	C26H54O7N1P1Na1	Lipid		6.02142	7.53339e+06	2.11247e+07	2.77185e+07	4.15632e+07	7.29474e+06	2.00455e+07	1.20121e+07	1.26767e+07	1.00158e+07	4.06646e+07	1.71581e+07	4.21016e+06	2.77351e+07	2.96068e+07	7.14557e+06	4.85697e+06	1.65225e+07	6.14358e+06	1.44366e+07	9.27171e+06	2.28453e+06	2.54181e+06	2.1737e+07	4.68097e+06	2.16405e+06	2.33117e+06	8.91207e+06	1.74851e+07	1.85765e+06	1.39701e+06	2.65499e+07	2.65565e+07	2.65734e+07	2.69415e+07	3.38341e+07
LPC(18:0e)	510.392	C26H57O6N1P1	Lipid		4.95981	8.7582e+07	1.2656e+08	9.90208e+07	9.34424e+07	3.88595e+07	1.12609e+08	8.37784e+07	95595728	9.55931e+07	8.30681e+07	6.3627e+07	2.09728e+07	1.32831e+08	8.47038e+07	5.68046e+07	1.14276e+07	4.75922e+07	4.52667e+07	6.18278e+07	6.31864e+07	9.36471e+06	1.22799e+07	4.89814e+07	2.36677e+07	1.32347e+07	1.64526e+07	3.26656e+07	4.45429e+07	7.65204e+06	1.57901e+07	1.11322e+08	1.20026e+08	1.37166e+08	1.34903e+08	1.42073e+08
LPC(18:0p)	508.376	C26H55O6N1P1	Lipid		3.63348	1.19098e+08	1.7886e+08	1.12521e+08	148780640	9.67461e+07	1.83082e+08	1.79361e+08	185128848	175415710	1.96501e+08	1.56288e+08	5.31709e+07	1.97285e+08	1.82119e+08	9.88401e+07	2.11999e+07	7.30942e+07	1.55873e+08	1.39018e+08	1.03888e+08	2.04436e+07	2.10839e+07	9.65447e+07	4.57612e+07	4.24392e+07	3.80707e+07	4.04604e+07	1.43745e+08	9.68079e+06	3.39608e+07	1.7529e+08	1.94064e+08	1.95872e+08	2.01811e+08	2.18116e+08
LPC(18:0p)	508.376	C26H55O6N1P1	Lipid		4.72819	3.78839e+07	5.30447e+07	3.68625e+07	2.79875e+07	2.19062e+07	4.28595e+07	4.07936e+07	5.10208e+07	3.52941e+07	2.99054e+07	1.90738e+07	1.14428e+07	3.85464e+07	3.87659e+07	1.2816e+07	5.11949e+06	1.29122e+07	1.9615e+07	1.71023e+07	3.13257e+07	8.15201e+06	1.55213e+07	2.11563e+07	8.50434e+06	9.34337e+06	1.18025e+07	8.04445e+06	2.59004e+07	4.52642e+06	1.0981e+07	4.71699e+07	5.16999e+07	5.54546e+07	5.7688e+07	5.92275e+07
LPC(18:1)	522.355	C26H53O7N1P1	Lipid		3.14857	1863282174	3605124391	2830495327	3976484004	2306358054	4146556408	3637709801	4963723477	3580365370	5917214151	5710485123	1943673885	6344036490	4028419166	1674083962	6.97155e+08	2120670299	3564625334	2631898148	3452512938	1351894017	9.95319e+08	2134899281	1446077454	1140647608	1558561667	2273559592	4001039877	1069677286	1325144882	5192903288	5773206341	5932703223	5892095328	6312965884
LPC(18:1)	522.355	C26H53O7N1P1	Lipid		4.35327	8.4489e+06	1.52109e+07	1.04117e+07	1.62646e+07	1.17603e+07	1.61923e+07	12840065	1.94548e+07	1.18189e+07	3.87338e+07	2.91508e+07	1.16198e+07	2.01294e+07	1.35533e+07	5.01517e+06	7.4141e+07	9.15553e+06	1.41893e+07	9.73283e+06	1.13663e+07	8.13648e+06	3.39353e+06	9.39468e+06	7.48058e+06	5.77658e+06	6.47003e+06	1.01567e+07	1.92811e+07	9.67126e+06	6.71322e+06	3.46419e+07	1.69984e+07	2.01796e+07	2.04584e+07	2.18596e+07
LPC(18:1p)	506.361	C26H53O6N1P1	Lipid		4.19284	1.12151e+07	1.67625e+07	2.00549e+07	1.91343e+07	9.98428e+06	2.25848e+07	1.76266e+07	1.38568e+07	1.18495e+07	31059349	2.57985e+07	7.29619e+06	4.12246e+07	1.95709e+07	1.03706e+07	3.49348e+06	7.83057e+06	1.2794e+07	1.42663e+07	2.39035e+07	3.4289e+06	5.65025e+06	4.61116e+06	4.12108e+06	5.76702e+06	3.97752e+06	6.34394e+06	1.33509e+07	1.71505e+06	5.4773e+06	2.67789e+07	2.73857e+07	2.68532e+07	2.71067e+07	3.16416e+07
LPC(18:2)	520.34	C26H51O7N1P1	Lipid		2.54172	2220232779	4279991075	3325959281	2744107646	4433863906	7206509702	3867368796	4395972784	5467407485	6614176644	6123479946	3913927413	7610572613	4987330465	1728234005	1045551566	2785303217	6580343630	3904229888	6733686684	3740433715	2289074265	2774371010	1876391345	1203841506	3412838308	2821244044	4378456979	1311227907	1686241888	6584468620	7454875201	7813353568	7589117905	8302076012
LPC(18:2)	520.34	C26H51O7N1P1	Lipid		3.195	2.32713e+07	3.19509e+07	4.08431e+07	2.51748e+07	2.2857e+07	8.87006e+07	2.18288e+07	4.55098e+07	4.4415e+07	6.01678e+07	6.50254e+07	2.43558e+07	8.23564e+07	5.44329e+07	3.42184e+07	2.7067e+07	3.39932e+07	4.16822e+07	4.23823e+07	7.05245e+07	3.54689e+07	2.46365e+07	2.44261e+07	24011615	8.70891e+07	2.5937e+07	3.00637e+07	3.46413e+07	18593591	2.88174e+07	6.61568e+07	6.86077e+07	5.83832e+07	6.90599e+07	6.89829e+07
LPC(18:2)	520.34	C26H51O7N1P1	Lipid		21.3924	6.60564e+06	1.06083e+07	1.99733e+07	1.2425e+07	2.33623e+07	25944129	1.59064e+07	2.10798e+07	2.40463e+07	6.34366e+06	5.57839e+06	1.19537e+07	1.3197e+07	9.78107e+06	2.74369e+06	1.01911e+07	5.61276e+06	1.81924e+07	9.36244e+06	1.81528e+07	4.17348e+06	1.99124e+07	1.38505e+07	4.21565e+06	3.31288e+06	1.02999e+07	10000	8.33419e+06	541014	2.67649e+06	1.67655e+07	1.83807e+07	2.15586e+07	1.97093e+07	1.97233e+07
LPC(18:2p)	504.345	C26H51O6N1P1	Lipid		3.49329	1.94432e+07	3.45393e+07	2.43964e+07	2.03175e+07	9.20782e+06	3.07478e+07	2.1369e+07	1.90594e+07	2.75967e+07	2.84118e+07	2.38748e+07	5.36151e+06	3.27669e+07	3.27929e+07	7.48028e+06	2.33691e+06	7.28115e+06	2.19146e+07	2.26893e+07	1.68644e+07	1.37521e+06	2.18912e+06	5.40947e+06	3.65366e+06	2.98514e+06	2.42263e+06	3.40932e+06	1.17942e+07	593674	2.61654e+06	2.91836e+07	3.38455e+07	3.61141e+07	3.56691e+07	3.85449e+07
LPC(18:3)	518.324	C26H49O7N1P1	Lipid		2.18749	3.42382e+07	6.10029e+07	3.86406e+07	3.5986e+07	6.18952e+07	8.45711e+07	5.02157e+07	4.25429e+07	7.08429e+07	1.02454e+08	6.54976e+07	2.18814e+07	1.26128e+08	9.84943e+07	2.06707e+07	1.35377e+07	3.52041e+07	3.59961e+07	5.02917e+07	6.6479e+07	6.25838e+07	1.18427e+08	2.89931e+07	2.03056e+07	2.46542e+07	1.43989e+07	2.40081e+07	33887689	1.46776e+07	2.97061e+07	8.05976e+07	9.73742e+07	1.02312e+08	1.07719e+08	1.07138e+08
LPC(18:3)	518.324	C26H49O7N1P1	Lipid		2.98878	1070380442	9.6433e+08	1285701928	1021733120	1143987812	1298174717	1339152391	1156277164	1056592923	9.39783e+08	1807987224	9.62963e+08	1096095385	1145444987	1130817328	821623761	1434004019	1246634891	8.13655e+08	708807658	9.40326e+08	9.89445e+08	9.58197e+08	1007001526	1060358767	1122997263	1414202991	991504509	9.35112e+08	8.5012e+08	1343277823	1001968726	1136737869	9.90326e+08	9.93223e+08
LPC(18:3)	518.324	C26H49O7N1P1	Lipid		4.97805	9.5797e+06	3.09947e+07	4.87753e+07	3.94817e+07	1.54552e+07	4.10071e+07	1.92111e+07	2.22046e+07	2.50502e+07	4.21586e+07	5.62308e+07	5.39046e+06	5.33104e+07	2.37503e+07	1.02202e+07	5.52648e+06	5.22685e+07	6.77264e+06	2.7083e+07	9.10994e+06	5.43673e+06	2.90163e+06	3.18781e+07	8.7082e+06	3.94578e+06	3.58591e+06	3.31723e+07	9.07109e+06	9.8407e+06	1.20468e+06	5.12288e+07	5.38105e+07	5.37543e+07	5.85393e+07	6.48264e+07
LPC(19:0)	538.387	C27H57O7N1P1	Lipid		4.66862	8.27259e+06	1.53371e+07	2.08356e+07	7.52482e+06	4.91848e+06	1.16429e+07	1.21042e+07	1.03133e+07	7.55284e+06	1.35522e+07	8.94099e+06	5.53007e+06	2.05949e+07	1.61216e+07	2.32338e+06	1.32396e+06	3.67556e+06	5.54793e+06	6.10862e+06	1.29886e+07	1.57203e+06	3.98405e+06	4.62414e+06	3.90298e+06	1.22078e+06	1.30311e+06	3.826e+06	4.74573e+06	719979	3.76286e+06	1.73409e+07	1.81965e+07	1.99264e+07	2.08034e+07	2.10411e+07
LPC(19:0)	538.387	C27H57O7N1P1	Lipid		4.98813	2.18367e+07	4.28449e+07	4.70785e+07	3.55803e+07	2.27337e+07	4.82662e+07	4.12995e+07	4.78577e+07	3.75792e+07	6.42815e+07	5.19356e+07	2.0651e+07	5.99521e+07	6.68892e+07	1.64707e+07	7.59351e+06	1.88663e+07	2.22725e+07	2.32884e+07	4.40432e+07	5.9158e+06	1.55248e+07	2.06824e+07	1.62372e+07	4.80672e+06	7.19473e+06	1.32028e+07	2.49429e+07	5.50111e+06	1.17862e+07	5.71961e+07	6.57014e+07	6.92941e+07	6.56063e+07	7.40789e+07
LPC(19:1)	536.371	C27H55O7N1P1	Lipid		3.66502	1.40221e+07	1.52386e+07	1.20568e+07	1.03142e+07	7.03073e+06	1.34058e+07	1.06635e+07	1.03585e+07	8.80295e+06	1.61683e+07	1.15952e+07	7.67455e+06	2.88338e+07	1.16339e+07	3.96156e+06	2.65555e+06	4.74273e+06	5.68815e+06	6.59095e+06	1.07742e+07	2.77755e+06	2.83489e+06	7.59085e+06	4.03873e+06	2.48059e+06	3.20821e+06	6.36401e+06	8.32441e+06	2.13325e+06	2.96128e+06	1.38893e+07	1.44266e+07	1.62852e+07	1.47389e+07	1.95803e+07
LPC(20:0)	552.402	C28H59O7N1P1	Lipid		5.71161	1.95128e+07	4.6589e+07	2.20958e+07	2.78838e+07	2.0943e+07	5.25412e+07	4.14701e+07	7.18936e+07	3.15614e+07	7.13523e+07	4.64486e+07	1.97766e+07	6.97961e+07	5.09705e+07	3.54751e+07	1.24755e+07	1.46407e+07	67120863	1.91132e+07	5.28644e+07	1.68289e+07	1.86572e+07	2.8763e+07	1.78683e+07	7.1413e+06	1.82225e+07	1.66828e+07	6.62857e+07	9.37788e+06	2.66518e+07	5.67486e+07	65483577	7.14781e+07	7.31941e+07	7.46044e+07
LPC(20:0e)	538.423	C28H61O6N1P1	Lipid		6.37596	1.16878e+07	1.67206e+07	1.12148e+07	1.36505e+07	7.11826e+06	1.71272e+07	1.17803e+07	1.86675e+07	1.48639e+07	1.22539e+07	7.92661e+06	6.18592e+06	1.94709e+07	1.1139e+07	1.34387e+07	2.79321e+06	6.02621e+06	9.96908e+06	8.65499e+06	1.21188e+07	2.44931e+06	3.4983e+06	8.45218e+06	7.56208e+06	2.02352e+06	3.92987e+06	3.70363e+06	8.33736e+06	863127	5.79262e+06	1.55064e+07	1.68603e+07	1.92277e+07	1.83385e+07	1.95619e+07
LPC(20:0p)	536.407	C28H59O6N1P1	Lipid		5.02522	9.76828e+06	1.71972e+07	1.23718e+07	1.63799e+07	5.97561e+06	2.03476e+07	1.26326e+07	2.0857e+07	1.71763e+07	1.78827e+07	8.57494e+06	2.57e+06	2.20014e+07	1.22675e+07	6.86646e+06	1.3346e+06	7.71624e+06	5.76138e+06	1.01996e+07	6.62568e+06	1.43719e+06	726328	1.11432e+07	3.73669e+06	1.75531e+06	1.53253e+06	2.05238e+06	6.2054e+06	402165	1.43252e+06	1.68655e+07	1.86073e+07	1.83897e+07	1.94984e+07	2.14512e+07
LPC(20:0p)	536.407	C28H59O6N1P1	Lipid		6.18523	1.92949e+06	3.60853e+06	3.03917e+06	2.54119e+06	1.52341e+06	3.98159e+06	2.35359e+06	4.80466e+06	2.9302e+06	3.41422e+06	2.13293e+06	1.0397e+06	2.65255e+06	2.80056e+06	1.67999e+06	845553	1.51804e+06	1.31032e+06	1.67842e+06	1.63929e+06	853356	1.0789e+06	2.02303e+06	1.59395e+06	298776	724801	606030	1.72545e+06	719980	1.12303e+06	3.47292e+06	4.01779e+06	4.06193e+06	4.52258e+06	4.60564e+06
LPC(20:1)	550.387	C28H57O7N1P1	Lipid		4.29665	7.17541e+07	1.00751e+08	4.65337e+07	5.45455e+07	4.1444e+07	1.10865e+08	1.20002e+08	1.30289e+08	7.44269e+07	1.48947e+08	104127279	3.82534e+07	160814966	1.34584e+08	5.57113e+07	1.62165e+07	3.18795e+07	8.37346e+07	3.78423e+07	6.68539e+07	1.82893e+07	1.88597e+07	6.45317e+07	3.00166e+07	2.1246e+07	3.36717e+07	3.92411e+07	1.10241e+08	1.60456e+07	2.68493e+07	1.25731e+08	1.39251e+08	1.5354e+08	1.51659e+08	1.59779e+08
LPC(20:1p)	534.392	C28H57O6N1P1	Lipid		3.87039	4.6113e+06	6.7699e+06	4.27875e+06	6.97272e+06	4.89096e+06	7.83558e+06	5.26812e+06	8.81844e+06	1.00446e+07	6.24829e+06	5.61899e+06	1.5688e+06	1.01353e+07	6.39842e+06	3.0175e+06	785299	2.70584e+06	4.11689e+06	6.28314e+06	4.40934e+06	497854	173131	4.53215e+06	897314	864602	546104	779800	3.38784e+06	53722	628353	7.03084e+06	8.12222e+06	8.4789e+06	8.67085e+06	9.1397e+06
LPC(20:2)	548.371	C28H55O7N1P1	Lipid		3.33293	4.25224e+07	5.92696e+07	6.24382e+07	6.50044e+07	6.19552e+07	1.13586e+08	5.97317e+07	9.73917e+07	6.99068e+07	1.17754e+08	1.11394e+08	4.65145e+07	1.34745e+08	9.86268e+07	3.90647e+07	1.78204e+07	4.65437e+07	8.08091e+07	5.65169e+07	9.43111e+07	1.98814e+07	1.41069e+07	4.25858e+07	2.33655e+07	2.33566e+07	2.36414e+07	4.03818e+07	6.77216e+07	1.46485e+07	2.20577e+07	1.01372e+08	1.11065e+08	1.21697e+08	121286256	125697729
LPC(20:3)	546.355	C28H53O7N1P1	Lipid		2.76861	8.51649e+07	1.18097e+08	1.87883e+08	3.44673e+08	2.22819e+08	3.20172e+08	1.1785e+08	1.06455e+08	183032638	4.00373e+08	3.02838e+08	2.58801e+08	5.88824e+08	2.87947e+08	9.04438e+07	3.80952e+07	166452426	1.65292e+08	3.00489e+08	2.75249e+08	4.62142e+07	5.23485e+07	5.81083e+07	7.96317e+07	5.82408e+07	5.42635e+07	8.63183e+07	2.88164e+08	1.87353e+07	131917726	3.59156e+08	3.68125e+08	3.68053e+08	4.09288e+08	4.54333e+08
LPC(20:4)	544.34	C28H51O7N1P1	Lipid		2.44802	4.61635e+08	8.68216e+08	7.69286e+08	1274200793	1214951436	1756735389	8.1064e+08	4.7767e+08	1072528815	1663849988	1067267451	4.50281e+08	1701948309	1534686994	498590066	2.19711e+08	5.90087e+08	6.37113e+08	8.429e+08	8.93672e+08	264620589	2.87367e+08	2.58693e+08	5.19949e+08	261853535	254890977	2.76935e+08	9.13785e+08	1.80449e+08	4.15786e+08	1524529341	1742857747	1842163076	1801372170	1929923915
LPC(20:4)	544.34	C28H51O7N1P1	Lipid		3.16698	2.98782e+08	517634528	4.27673e+08	527033967	3.61197e+08	5.59957e+08	4.95435e+08	6.08243e+08	4.98349e+08	6.96021e+08	7.04292e+08	3.233e+08	6.80103e+08	5.29579e+08	2.86783e+08	1.39564e+08	3.50216e+08	4.87456e+08	3.77785e+08	4.48527e+08	2.44718e+08	1.77765e+08	3.94074e+08	2.46828e+08	2.03503e+08	2.8441e+08	3.69062e+08	5.66807e+08	2.40894e+08	230797304	6.92578e+08	6.90161e+08	7.26818e+08	7.12127e+08	7.23188e+08
LPC(20:5)	542.324	C28H49O7N1P1	Lipid		2.10323	8.12479e+07	1.1111e+08	5.74261e+07	1.88859e+08	6.26911e+07	4.92687e+07	7.7322e+07	7.30889e+07	7.45627e+07	1.42109e+08	6.43424e+07	8.91504e+07	3.85404e+08	1.85385e+08	3.75391e+07	1.98955e+07	5.80057e+07	4.87083e+07	5.21799e+07	8.22658e+07	4.68786e+07	9.56009e+07	4.71752e+07	6.14443e+07	2.52207e+07	1.32788e+07	3.46956e+07	5.23648e+07	5.70099e+06	3.85778e+07	1.51646e+08	1.62215e+08	1.30275e+08	1.52219e+08	1.67894e+08
LPC(20:5)	542.324	C28H49O7N1P1	Lipid		2.54794	3.72855e+08	6.7718e+08	488464916	4.67536e+08	6.7646e+08	1066213713	5.99908e+08	6.93467e+08	8.09942e+08	950124359	9.68653e+08	6.30547e+08	1141074284	7.68064e+08	3.0138e+08	188609049	5.01802e+08	1005700242	6.37897e+08	1108449143	5.62799e+08	4.33043e+08	5.03737e+08	3.39727e+08	2.09412e+08	5.63824e+08	5.17669e+08	671001385	2.47329e+08	301574862	1177466231	1177291353	1230301578	1181787091	1295680207
LPC(22:0)	580.434	C30H63O7N1P1	Lipid		7.07476	4.94601e+06	1.31952e+07	6.29868e+06	7.17589e+06	6.48442e+06	1.59876e+07	9.88796e+06	22079098	7.9505e+06	1.50245e+07	9.10248e+06	8.0487e+06	1.93216e+07	1.30128e+07	1.04896e+07	5.40459e+06	4.7214e+06	2.13566e+07	3.83418e+06	1.40892e+07	1.25677e+07	7.51493e+06	1.09675e+07	6.83908e+06	2.06366e+06	5.96194e+06	4.06151e+06	1.90455e+07	9.46885e+06	9.81766e+06	1.74918e+07	1.9392e+07	2.06104e+07	2.05227e+07	2.18231e+07
LPC(22:1)	578.418	C30H61O7N1P1	Lipid		5.75461	1.91925e+07	1.52064e+07	2.47614e+06	4.00288e+06	2.53118e+06	5.14872e+06	1.58149e+07	4.83859e+06	4.93284e+06	4.32584e+07	3.4889e+06	3.83585e+06	2.04216e+07	6.42223e+06	2.94909e+06	1.78363e+06	2.22794e+06	3.06053e+06	2.22174e+06	4.14911e+06	1.60725e+06	3.15459e+06	5.2321e+06	3.72309e+06	1.19546e+06	7.46119e+06	1.80158e+06	5.27622e+06	2.01608e+06	2.21736e+06	1.19322e+07	1.33613e+07	1.43002e+07	1.41127e+07	1.50178e+07
LPC(22:2)	576.402	C30H59O7N1P1	Lipid		4.63905	1.64196e+06	3.97433e+06	1.15588e+06	1.56704e+06	1.31971e+06	3.50753e+06	1.68299e+06	3.02105e+06	1.97113e+06	2.00001e+06	2.41626e+06	1.07236e+06	5.11486e+06	2.93672e+06	1.19772e+06	471851	1.48133e+06	1.04187e+06	939418	1.84929e+06	891935	547677	3.64176e+06	965541	594954	838473	1.32539e+06	2.42706e+06	631070	857627	3.47839e+06	4.37216e+06	4.68128e+06	4.20213e+06	4.82368e+06
LPC(22:3)	574.387	C30H57O7N1P1	Lipid		3.645	1.20754e+06	1.10847e+06	844221	1.39673e+06	1.31001e+06	1.47943e+06	782517	963567	1.09656e+06	1.63313e+06	1.10178e+06	522388	3.5093e+06	1.61074e+06	628011	329689	717241	1.17097e+06	1.15614e+06	1.14058e+06	199226	184026	1.78606e+06	638657	470771	455953	1.52166e+06	2.28923e+06	222937	320220	1.35859e+06	1.9667e+06	1.75916e+06	1.96927e+06	1.91225e+06
LPC(22:3)	574.387	C30H57O7N1P1	Lipid		5.69	2.05557e+06	8.15104e+06	2.89421e+06	3.16723e+06	2.36936e+06	1.05156e+07	5.35355e+06	6.76837e+06	4.26579e+06	1.09819e+07	6.98199e+06	1.95601e+06	1.01019e+07	7.56937e+06	4.02863e+06	1.30167e+06	1.44092e+06	9.87801e+06	2.0938e+06	7.47606e+06	1.50611e+06	1.61993e+06	3.34637e+06	1.84038e+06	653330	1.73983e+06	1.68988e+06	8.19026e+06	868240	2.54326e+06	9.20047e+06	1.01669e+07	1.01293e+07	1.00726e+07	1.21653e+07
LPC(22:4)	572.371	C30H55O7N1P1	Lipid		3.03198	1.23416e+07	2.3236e+07	2.71824e+07	2.92908e+07	3.37465e+07	3.05985e+07	1.60572e+07	9.41247e+06	2.20987e+07	3.29736e+07	2.1471e+07	1.34307e+07	5.20126e+07	2.19582e+07	1.42022e+07	7.38844e+06	1.62065e+07	1.04301e+07	2.94861e+07	2.7406e+07	8.17958e+06	4.11713e+06	1.42462e+07	1.22708e+07	1.06708e+07	1.39561e+07	1.65211e+07	3.17814e+07	5.83412e+06	1.13452e+07	3.4873e+07	4.18968e+07	4.21291e+07	3.94949e+07	4.5512e+07
LPC(22:5)	570.355	C30H53O7N1P1	Lipid		2.52635	3.83457e+07	5.07758e+07	3.9203e+07	3.2261e+07	6.23523e+07	6.45249e+07	5.31495e+07	4.32447e+07	5.41475e+07	102349270	3.6888e+07	2.78775e+07	1.58818e+08	6.81944e+07	2.1091e+07	1.0165e+07	4.035e+07	2.97276e+07	3.89774e+07	6.18893e+07	4.52817e+07	2.99508e+07	2.54127e+07	2.10489e+07	1.55298e+07	2.25269e+07	2.8811e+07	3.47447e+07	7.52071e+06	1.80667e+07	8.43062e+07	1.02195e+08	1.09456e+08	1.09265e+08	113644479
LPC(22:5)	570.355	C30H53O7N1P1	Lipid		3.32885	4.88945e+06	1.16291e+07	8.60817e+06	1.18608e+07	7.29928e+06	2.13927e+07	1.02659e+07	14476272	1.20311e+07	1.96658e+07	2.00172e+07	6.62417e+06	2.16857e+07	1.95024e+07	4.06499e+06	1.61194e+06	5.51927e+06	1.30693e+07	9.55784e+06	1.55224e+07	1.80552e+06	1.40678e+06	5.1751e+06	2.53531e+06	2.99506e+06	2.72264e+06	5.45713e+06	9.98433e+06	1.15148e+06	2.45588e+06	1.99237e+07	2.16315e+07	2.23842e+07	2.23e+07	2.42003e+07
LPC(22:6)	568.34	C30H51O7N1P1	Lipid		2.32991	2.88995e+08	319748384	1.80372e+08	4.27736e+08	1.53751e+08	4.60733e+08	3.42854e+08	2.75981e+08	1.6636e+08	434566016	1.58156e+08	2.876e+08	4.15066e+08	4.32916e+08	1.59904e+08	3.98581e+07	338462568	1.35833e+08	1.38662e+08	4.03828e+08	2.05277e+08	7.59133e+07	1.67757e+08	1.16174e+08	9.65092e+07	1.11947e+08	1.41912e+08	1.91748e+08	5.92349e+07	9.61522e+07	4.04384e+08	4.50579e+08	472862910	4.54614e+08	5.04014e+08
LPC(24:0)	608.465	C32H67O7N1P1	Lipid		8.41185	9.2596e+06	2.17441e+07	1.45339e+07	1.63399e+07	1.51974e+07	2.94942e+07	2.02178e+07	4.48957e+07	1.64798e+07	1.88556e+07	1.96612e+07	2.23977e+07	4.01768e+07	2.57536e+07	1.80487e+07	1.50343e+07	9.42428e+06	2.9824e+07	8.25737e+06	2.4314e+07	1.85454e+07	2.33418e+07	2.93823e+07	1.72773e+07	8.45708e+06	1.02931e+07	9.44942e+06	3.79946e+07	2.47596e+07	1.99183e+07	3.40259e+07	3.67331e+07	4.24289e+07	3.86854e+07	4.34553e+07
LPC(24:1)	606.449	C32H65O7N1P1	Lipid		7.06123	6.12656e+06	8.94372e+06	2.74165e+06	3.7849e+06	2.40373e+06	5.35588e+06	9.64183e+06	4.81052e+06	4.71874e+06	1.06537e+07	3.81309e+06	4.3158e+06	1.0301e+07	8.56741e+06	2.35005e+06	2.64576e+06	2.76142e+06	3.07869e+06	2.44584e+06	4.47037e+06	2.22884e+06	4.01886e+06	7.78792e+06	5.45638e+06	1.86532e+06	5.77647e+06	2.02427e+06	6.0249e+06	2.68336e+06	3.21536e+06	9.62222e+06	1.09717e+07	1.13612e+07	1.12245e+07	1.22036e+07
LPC(24:2)	626.416	C32H62O7N1P1Na1	Lipid		5.98457	2.48584e+06	1.63661e+06	2.71542e+06	2.64565e+06	275887	1.34364e+06	703902	1.70595e+06	1.74904e+06	1.6816e+06	1.30224e+06	394248	2.23764e+06	982789	529961	1.21743e+06	1.10663e+06	348867	1.52338e+06	680623	206825	1.04097e+06	1.66525e+06	2.25007e+06	1.45189e+06	1.99935e+06	1.41236e+06	1.57148e+06	1.38214e+06	1.04565e+06	1.09371e+06	829855	1.21735e+06	940484	943465
LPC(26:0)	636.496	C34H71O7N1P1	Lipid		9.64498	4.16404e+06	8.81353e+06	5.45982e+06	8.01643e+06	5.5155e+06	8.8875e+06	7.66557e+06	1.29049e+07	7.36199e+06	3.89882e+06	5.58522e+06	8.49214e+06	1.46202e+07	8.16332e+06	4.42791e+06	5.65682e+06	3.81907e+06	5.23854e+06	2.90555e+06	6.92903e+06	5.81387e+06	7.65679e+06	1.24478e+07	7.74455e+06	3.43732e+06	3.1999e+06	2.93955e+06	1.12976e+07	5.9031e+06	7.87018e+06	1.09319e+07	1.33926e+07	1.37603e+07	1.47539e+07	1.45785e+07
LPC(26:1)	634.481	C34H69O7N1P1	Lipid		8.35006	2.25006e+06	2.87223e+06	1.80791e+06	2.69851e+06	1.74675e+06	3.12511e+06	5.67165e+06	2.51211e+06	2.49249e+06	3.49287e+06	1.96898e+06	3.72169e+06	6.46858e+06	4.1608e+06	1.11533e+06	2.68584e+06	1.93047e+06	1.48198e+06	1.22211e+06	2.32442e+06	1.60482e+06	3.2464e+06	5.00309e+06	4.1628e+06	1.9011e+06	2.89985e+06	1.38893e+06	3.87919e+06	2.2988e+06	2.72824e+06	4.56918e+06	5.14579e+06	5.3295e+06	5.57869e+06	5.8101e+06
LPE(16:0)	452.278	C21H43O7N1P1	Lipid		3.15113	1.05171e+08	166600568	1.21493e+08	2.69746e+08	8.7562e+07	1.80454e+08	2.02713e+08	150264820	1.4952e+08	2.69749e+08	7.90193e+07	1.43731e+08	7.13457e+07	2.05754e+08	2.08231e+08	7.78664e+07	1.95621e+08	1.35155e+08	1.07487e+08	264042030	2.58607e+08	2.48415e+07	1.37588e+08	1.37044e+08	1.2804e+08	1.18203e+08	2.50858e+08	1.74068e+08	2.28718e+08	1.28439e+08	7.5148e+07	7.51655e+07	7.6936e+07	7.68804e+07	7.69674e+07
LPE(16:0e)	438.299	C21H45O6N1P1	Lipid		3.72344	2.06225e+06	8.86516e+06	5.16186e+06	6.16891e+06	2.20662e+06	7.1835e+06	9.585e+06	4.34959e+06	4.44967e+06	5.32709e+06	837176	1.15092e+06	5.52529e+06	1.15638e+07	1.40619e+06	1.53968e+06	1.27947e+06	4.51064e+06	3.59809e+06	5.32404e+06	1.15945e+06	27038.9	1.77377e+06	1.39791e+06	497466	1.12813e+06	1.46807e+06	4.19887e+06	1.16493e+06	687437	1.50544e+06	1.6956e+06	1.62935e+06	1.62902e+06	1.65359e+06
LPE(17:0)	466.294	C22H45O7N1P1	Lipid		3.73624	2.56238e+06	3.15556e+06	3.13517e+06	2.84819e+06	1.52431e+06	2.9565e+06	2.58537e+06	1.86099e+06	2.09737e+06	5.36113e+06	1.63697e+06	2.20138e+06	1.57741e+06	3.62441e+06	2.93286e+06	1.09272e+06	2.44944e+06	1.68091e+06	1.1418e+06	4.22387e+06	2.03013e+06	563100	2.22704e+06	1.77688e+06	1.725e+06	1.42172e+06	4.57306e+06	2.622e+06	2.76943e+06	1.76353e+06	1.22312e+06	1.26786e+06	959738	1.29972e+06	1.27171e+06
LPE(18:0)	480.31	C23H47O7N1P1	Lipid		4.17006	2.67764e+07	4.3098e+07	3.87049e+07	6.97019e+07	2.48318e+07	5.23087e+07	4.90095e+07	4.07065e+07	3.41001e+07	7.71767e+07	1.87638e+07	2.23637e+07	2.12883e+07	5.71605e+07	5.88159e+07	1.39889e+07	3.04985e+07	3.09645e+07	2.60703e+07	7.30781e+07	3.18788e+07	4.47739e+06	2.37357e+07	2.47915e+07	2.13907e+07	1.72459e+07	51379684	3.27175e+07	2.83014e+07	2.42088e+07	1.20362e+07	1.22681e+07	1.25389e+07	4.65157e+06	1.25663e+07
LPE(18:0)	480.31	C23H47O7N1P1	Lipid		4.44882	1.13307e+08	1.89568e+08	1.82602e+08	3.16794e+08	1.03415e+08	2.32483e+08	2.04207e+08	1.79627e+08	1.41879e+08	3.64623e+08	1.10624e+08	1.07685e+08	9.76794e+07	2.50268e+08	3.02078e+08	7.74877e+07	1.59442e+08	1.2733e+08	1.05757e+08	317699836	1.81221e+08	3.54542e+07	1.39166e+08	119967671	1.16293e+08	9.77655e+07	3.30418e+08	1.64783e+08	2.43585e+08	1.24035e+08	8.35945e+07	8.51819e+07	8.404e+07	8.81979e+07	8.51556e+07
LPE(18:0e)	466.33	C23H49O6N1P1	Lipid		5.239	2.85496e+06	7.69785e+06	6.89564e+06	5.53744e+06	1.70134e+06	7.37183e+06	7.86834e+06	3.77778e+06	3.60576e+06	4.37801e+06	680384	1.18375e+06	2.97266e+06	5.3125e+06	1.57161e+06	1.62501e+06	1.31159e+06	3.18007e+06	2.52489e+06	4.02138e+06	1.36892e+06	287928	2.15947e+06	1.67804e+06	645252	1.19903e+06	3.53102e+06	2.6796e+06	3.63283e+06	989786	1.20715e+06	1.06612e+06	1.22937e+06	1.21818e+06	1.19378e+06
LPE(18:1)	478.294	C23H45O7N1P1	Lipid		3.22779	3.22048e+07	8.59215e+07	8.3753e+07	1.11547e+08	5.98016e+07	9.85638e+07	6.98394e+07	1.21098e+08	1.04557e+08	2.54674e+08	7.10554e+07	9.68398e+07	3.69238e+07	9.74121e+07	9.09626e+07	4.15141e+07	7.35431e+07	1.12646e+08	6.25778e+07	2.01682e+08	169580576	3.19211e+07	1.07181e+08	6.18338e+07	5.8252e+07	1.50769e+08	2.06202e+08	1.49067e+08	1.4396e+08	8.48001e+07	4.71849e+07	4.86995e+07	4.96632e+07	4.96594e+07	4.96498e+07
LPE(18:2)	476.278	C23H43O7N1P1	Lipid		2.65826	7.3753e+07	1.6434e+08	1.63363e+08	1.80933e+08	149170871	2.45464e+08	1.2703e+08	1.94848e+08	2.2916e+08	2.48895e+08	1.005e+08	2.47572e+08	7.84923e+07	1.88772e+08	1.09372e+08	9.46726e+07	1.85103e+08	3.30527e+08	2.09782e+08	5.86948e+08	5.31638e+08	7.58636e+07	2.60604e+08	1.46776e+08	1.0585e+08	3.08796e+08	3.30146e+08	2.23846e+08	2.3361e+08	1.65531e+08	9.76341e+07	9.68824e+07	103106712	9.96332e+07	9.96426e+07
LPE(18:3)	474.263	C23H41O7N1P1	Lipid		2.28668	1.3959e+06	3.09124e+06	1.8094e+06	2.85487e+06	2.37621e+06	3.18634e+06	1.51534e+06	1.47901e+06	4.04967e+06	5.87961e+06	863867	2.2846e+06	2.66674e+06	5.41627e+06	2.19507e+06	1.64108e+06	2.62485e+06	3.07224e+06	2.60141e+06	7.57405e+06	3.62884e+06	6.00387e+06	3.9085e+06	2.58779e+06	2.05392e+06	2.78294e+06	4.73846e+06	2.92703e+06	5.28153e+06	4.04735e+06	1.66756e+06	966655	1.30301e+06	1.52008e+06	1.5278e+06
LPE(20:1)	506.325	C25H49O7N1P1	Lipid		4.58727	1.42852e+06	2.96353e+06	1.66984e+06	2.58262e+06	1.38919e+06	2.62719e+06	2.15449e+06	4.15056e+06	1.98393e+06	1.0669e+07	1.27619e+06	1.52946e+06	1.41977e+06	2.91992e+06	1.97222e+06	796817	2.12704e+06	2.1834e+06	928635	2.48319e+06	2.83704e+06	303596	2.9483e+06	1.82288e+06	813830	1.86032e+06	3.74756e+06	3.84977e+06	552027	2.03939e+06	1.16124e+06	1.24622e+06	1.27093e+06	1.27053e+06	1.27033e+06
LPE(20:3)	502.294	C25H45O7N1P1	Lipid		2.93751	2.81891e+06	1.0468e+07	1.28535e+07	2.54285e+07	9.79223e+06	1.53792e+07	4.43598e+06	1.31633e+07	1.38077e+07	2.15187e+07	4.73908e+06	1.5336e+07	5.97935e+06	1.81533e+07	1.02906e+07	4.99111e+06	1.58578e+07	1.25145e+07	2.08042e+07	2.01817e+07	8.99686e+06	1.89263e+06	7.14845e+06	1.62713e+07	5.4024e+06	6.813e+06	1.41999e+07	1.95609e+07	2.75533e+06	23325126	4.69491e+06	5.0112e+06	5.44238e+06	4.82739e+06	3.93942e+06
LPE(20:4)	500.278	C25H43O7N1P1	Lipid		2.55473	6.73593e+07	1.8022e+08	1.53419e+08	2.41726e+08	1.4004e+08	2.86206e+08	1.16044e+08	1.30242e+08	2.19666e+08	3.55173e+08	5.68922e+07	1.38763e+08	7.0451e+07	2.65308e+08	1.16409e+08	9.70694e+07	1.83116e+08	2.01248e+08	1.28474e+08	2.31508e+08	2.05927e+08	3.41772e+07	1.32347e+08	235158889	7.93615e+07	1.36042e+08	1.45799e+08	1.78436e+08	1.35394e+08	1.75314e+08	6.44996e+07	6.45108e+07	6.56259e+07	6.54544e+07	6.94502e+07
LPE(20:5)	498.263	C25H41O7N1P1	Lipid		2.19363	4.07324e+06	8.85423e+06	3.13515e+06	1.6056e+07	2.00722e+06	3.84179e+06	2.47236e+06	3.08783e+06	3.34142e+06	7.63151e+06	575159	8.32688e+06	5.39921e+06	9.75102e+06	2.21067e+06	1.18478e+06	4.69379e+06	1.45729e+06	2.31693e+06	5.83955e+06	9.67672e+06	3.68508e+06	8.09862e+06	5.72989e+06	1.85911e+06	2.29301e+06	1.74926e+06	4.98352e+06	915280	5.95311e+06	1.92648e+06	1.96233e+06	2.04101e+06	1.92558e+06	1.78495e+06
LPE(22:6)	524.278	C27H43O7N1P1	Lipid		2.42903	9.12641e+07	1.93365e+08	126505158	3.0036e+08	8.42899e+07	2.03911e+08	1.1725e+08	1.3683e+08	1.21313e+08	2.33716e+08	3.66564e+07	1.28251e+08	6.25536e+07	2.68607e+08	1.00669e+08	5.76561e+07	2.63784e+08	8.55379e+07	8.6714e+07	1.83074e+08	2.40323e+08	2.63414e+07	1.62576e+08	2.10041e+08	6.76182e+07	1.03746e+08	1.10568e+08	1.38474e+08	1.36776e+08	1.47216e+08	5.77208e+07	5.53485e+07	5.7761e+07	5.87292e+07	5.87286e+07
LPE(24:0)	564.403	C29H59O7N1P1	Lipid		8.70627	1.745e+06	4.81178e+06	4.08682e+06	4.20363e+06	1.77965e+06	8.2397e+06	3.40878e+06	1.08249e+07	2.76187e+06	3.28934e+06	710021	3.67698e+06	831571	5.10114e+06	2.92211e+06	1.8851e+06	2.56802e+06	2.59536e+06	1.35893e+06	3.28087e+06	4.02133e+06	806769	6.52879e+06	7.19511e+06	2.84213e+06	1.38986e+06	3.13343e+06	3.55836e+06	1.05943e+07	4.7276e+06	726274	948383	950325	921305	948202
LPI(18:0)	599.32	C27H52O12N0P1	Lipid		3.32355	5.43274e+06	1.18478e+07	1.16521e+07	1.1949e+07	5.23395e+06	1.49812e+07	1.11846e+07	1.46003e+07	8.97041e+06	2.00285e+07	3.03311e+06	5.95632e+06	2.19884e+06	1.57375e+07	5.36744e+06	3.57965e+06	7.49501e+06	5.93122e+06	6.91478e+06	6.42446e+06	4.57778e+06	2.17036e+06	4.8995e+06	6.25927e+06	5.53504e+06	1.19447e+07	1.43308e+07	8.55322e+06	1.58078e+07	6.20519e+06	4.72266e+06	4.96225e+06	4.88857e+06	5.17936e+06	5.00991e+06
LPI(18:2)	595.289	C27H48O12N0P1	Lipid		2.14906	1.53768e+06	6.13523e+06	3.55768e+06	2.77092e+06	3.34351e+06	4.84019e+06	2.80324e+06	7.08978e+06	4.39598e+06	9.19742e+06	1.38211e+06	2.77776e+06	983559	7.06904e+06	2.45837e+06	1.7174e+06	3.5662e+06	3.61801e+06	2.81537e+06	2.66733e+06	2.7175e+06	925063	1.96205e+06	3.1068e+06	2.72609e+06	4.55044e+06	6.0558e+06	2.844e+06	1.86352e+07	2.4823e+06	1.1324e+06	1.55262e+06	1.54917e+06	1.54761e+06	1.54873e+06
LPI(20:4)	619.289	C29H48O12N0P1	Lipid		2.08552	3.41179e+06	1.11683e+07	7.57449e+06	9.72062e+06	7.44025e+06	1.25904e+07	6.48475e+06	1.21293e+07	1.10931e+07	2.60332e+07	2.87176e+06	6.95355e+06	3.66329e+06	1.45864e+07	5.05804e+06	3.83385e+06	6.60091e+06	5.6675e+06	5.77405e+06	4.70611e+06	5.62408e+06	2.66137e+06	4.47946e+06	9.50861e+06	6.83093e+06	7.83335e+06	8.80127e+06	5.37092e+06	1.4784e+07	4.78573e+06	3.15319e+06	3.15326e+06	3.32098e+06	3.19659e+06	3.15475e+06
MGDG(16:0/16:3)	769.511	C42H73O12	Lipid		15.163	2.65155e+06	3.45608e+06	5.38375e+06	4.21424e+06	2.20155e+06	4.23502e+06	3.15857e+06	3.25742e+06	3.20076e+06	3.1372e+06	2.62967e+06	3.35473e+06	1.62373e+06	4.45804e+06	2.3927e+06	2.44476e+06	1.8209e+06	1.55322e+06	3.27766e+06	3.81061e+06	1.82712e+06	2.32636e+06	2.88811e+06	3.96401e+06	4.00646e+06	1.81918e+06	3.33431e+06	2.89685e+06	4.6391e+06	3.33472e+06	2.41297e+06	2.2712e+06	2.39546e+06	2353902	2.27485e+06
MGDG(16:0/17:3)	783.526	C43H75O12	Lipid		15.8264	5.61079e+06	3.44338e+06	3.80149e+06	3.08629e+06	6.55424e+06	7.62268e+06	6.49938e+06	3.3599e+06	6.31648e+06	3.38884e+06	6.05834e+06	3.86801e+06	4.86168e+06	6.5591e+06	3.80881e+06	5.55526e+06	2.93312e+06	3.96737e+06	7.26719e+06	3.70277e+06	6.41168e+06	6.64736e+06	6.73131e+06	3.58384e+06	5.13707e+06	5.58892e+06	4.13455e+06	6.05277e+06	5.01525e+06	4.38765e+06	7.30654e+06	7.30676e+06	7.14357e+06	7.28289e+06	7.27839e+06
MGDG(41:11)	833.521	C50H73O10	Lipid		8.963	3.04134e+08	6.48688e+08	4.89928e+08	4.76136e+08	3.26581e+08	4.1228e+08	4.15137e+08	617818596	4.7615e+08	4.1642e+08	2.07107e+08	6.65528e+08	3.12673e+08	5.12395e+08	3.83943e+08	5.09145e+08	4.18382e+08	5.9559e+08	6.17229e+08	6.39447e+08	8.83392e+08	144405074	8.36853e+08	5.40617e+08	4.66057e+08	5.11401e+08	782350734	7.81837e+08	6.60684e+08	5.75146e+08	2.31254e+08	229465569	2.34164e+08	234204198	2.34157e+08
MGDG(42:11)	847.537	C51H75O10	Lipid		9.48999	1.08219e+07	2.04976e+07	1.96104e+07	8.40605e+06	1.00329e+07	1.10766e+07	9.52789e+06	1.57484e+07	1.23e+07	1.35022e+07	8.3446e+06	2.01444e+07	1.62387e+07	1.39409e+07	1.21278e+07	1.44584e+07	1.45007e+07	1.31553e+07	1.27801e+07	1.66669e+07	1.42126e+07	6.57953e+06	2.56293e+07	1.67118e+07	1.63721e+07	1.12716e+07	2.30732e+07	2.1605e+07	2.31905e+07	1.86633e+07	9.08443e+06	7.61976e+06	8.91849e+06	9.32379e+06	8.99659e+06
MGDG(43:10)	863.568	C52H79O10	Lipid		10.7166	159911381	4.74014e+08	3.04791e+08	3.06212e+08	1.98684e+08	244707230	3.42802e+08	4.09323e+08	2.65988e+08	548276320	1.52857e+08	3.04127e+08	1.5589e+08	2.79777e+08	2.17149e+08	2.11837e+08	1.49531e+08	4.07039e+08	2.58165e+08	3.52594e+08	324921947	1.36224e+08	3.15198e+08	3.76361e+08	2.6846e+08	2.67319e+08	3.67786e+08	4.58974e+08	6.82945e+08	2.91632e+08	1.71392e+08	1.76021e+08	177945094	1.76062e+08	1.77923e+08
OAHFA(47:4)	711.63	C47H83O4	Lipid		15.809	6.87591e+07	8.49193e+07	1.01946e+08	1.01929e+08	8.32191e+07	1.10414e+08	8.19834e+07	1.10081e+08	7.98895e+07	7.94729e+07	6.78114e+07	1.04742e+08	4.94174e+07	1.04561e+08	9.2499e+07	7.21809e+07	6.80759e+07	7.67903e+07	8.53043e+07	8.34372e+07	8.50976e+07	6.01861e+07	8.61193e+07	9.3827e+07	9.87613e+07	8.57047e+07	9.51868e+07	8.97047e+07	6.18901e+07	8.82504e+07	6.24813e+07	5.8051e+07	5.807e+07	5.82795e+07	5.80718e+07
PA(45:6)	817.575	C48H82O8N0P1	Lipid		10.531	1.6738e+08	2.65698e+08	4.09183e+08	1.71837e+08	1.89231e+08	2.51733e+08	2.83964e+08	3.08172e+08	237518334	2.76685e+08	1.60675e+08	2.61523e+08	1.29119e+08	247128439	1.88327e+08	1.88064e+08	1.56669e+08	1.83451e+08	1.93584e+08	2.54983e+08	2.82206e+08	1.96777e+08	2.79079e+08	2.99158e+08	3.23398e+08	2.18245e+08	3.67431e+08	175724136	5.01046e+08	2.54591e+08	1.40751e+08	141676573	1.41731e+08	1.4397e+08	1.43194e+08
PC(12:0/18:2)	746.498	C39H73O10N1P1	Lipid		7.80161	316215	904102	1.25004e+06	731596	980875	554156	425604	792631	397437	672001	314137	1.6764e+06	1.55834e+06	644856	592834	230101	262363	442422	3.77147e+06	3.75241e+06	738585	301421	297212	666291	540990	318887	466402	807056	1.14429e+06	935361	376671	376406	391611	391429	391550
PC(14:0/20:4)	754.538	C42H77O8N1P1	Lipid		8.74272	5.85986e+07	2.58758e+08	3.89032e+08	3.81816e+08	3.63174e+08	2.11567e+08	1.4487e+08	1.17572e+08	140554381	4.72033e+08	3.71468e+08	3.27666e+08	5.00436e+08	3.93713e+08	5.00046e+07	1.04954e+08	1.05969e+08	4.71133e+07	2.84135e+08	4.10657e+08	3.63532e+07	606050684	5.77657e+07	1.45911e+08	1.36459e+08	3.50244e+07	4.55254e+07	2.36451e+08	8.39763e+07	2.85505e+08	4.51093e+08	4.66283e+08	4.85045e+08	5.10999e+08	543790488
PC(14:0/20:5)	796.513	C43H75O10N1P1	Lipid		7.99505	4.38866e+06	1.32504e+07	6.49433e+06	1.47046e+07	1.17479e+07	1.20073e+07	1.09799e+07	1.43651e+07	9.66259e+06	9.55917e+06	4.05429e+06	7.82146e+06	4.68952e+06	1.3989e+07	3.40014e+06	4.61812e+06	3.28417e+06	4.92373e+06	5.57588e+06	7.4418e+06	1.18435e+07	4.70765e+06	1.56029e+07	7.66656e+06	4.37741e+06	6.95696e+06	1.25194e+07	1.3521e+07	2.58671e+06	6.91586e+06	3.76608e+06	4.14851e+06	3.68096e+06	3.8417e+06	3.76475e+06
PC(14:0e/20:4)	784.55	C43H79O9N1P1	Lipid		9.42024	1.17581e+07	4.88035e+07	1.3405e+07	6.35442e+06	2.68735e+06	1.50205e+07	8.36542e+06	5.70318e+06	2.19749e+06	1.06618e+07	1.8764e+06	7.20628e+06	2.28108e+07	3.87905e+07	2.43036e+06	8.99802e+06	1.72681e+06	5.5272e+06	8.34034e+06	1.12044e+07	1.36438e+06	1.01152e+06	1.87244e+07	1.12379e+07	1.68296e+06	3.13825e+06	1.60729e+06	7.47731e+06	429258	5.09614e+06	4.90123e+06	5.03198e+06	5.00955e+06	5.12076e+06	5.25198e+06
PC(14:0p/18:2)	758.534	C41H77O9N1P1	Lipid		9.015	9.36323e+06	1.04722e+07	1.2575e+07	1.35677e+07	4.81044e+06	1.3896e+07	1.4155e+07	1.51554e+07	1.08361e+07	9.11453e+06	4.42222e+06	1.11688e+07	3.00918e+06	1.28312e+07	9.74249e+06	5.74577e+06	4.49913e+06	5.57541e+06	4.552e+06	6.30175e+06	2.02312e+07	5.20872e+06	1.68414e+07	1.13779e+07	1.15167e+07	1.10841e+07	7.3894e+06	1.22633e+07	7.40129e+06	1.06201e+07	3.97524e+06	4.20722e+06	4.16216e+06	4.16256e+06	4.24301e+06
PC(15:0/18:1)	790.56	C42H81O10N1P1	Lipid		10.3391	8.39404e+07	1.5098e+08	2.0609e+08	164692245	1.04347e+08	7.91973e+07	1.07963e+08	9.75957e+07	8.57542e+07	1.08909e+08	4.55743e+07	1.8803e+08	8.46278e+07	1.02531e+08	5.62471e+07	6.31802e+07	1.09762e+08	5.35052e+07	9.15066e+07	1.09045e+08	1.15574e+08	6.99968e+07	1.52287e+08	1.62819e+08	1.76997e+08	8.65632e+07	1.35666e+08	1.26635e+08	1.74047e+08	1.01749e+08	6.37963e+07	6.37973e+07	6.61092e+07	6.38841e+07	6.50613e+07
PC(15:0/18:2)	744.554	C41H79O8N1P1	Lipid		9.48338	3.5175e+08	7.91827e+08	1210078184	3.74683e+08	7.23256e+08	609178595	5.9288e+08	7.04741e+08	7.20161e+08	4.63459e+08	1152290208	1099789933	1135490809	6.49454e+08	280834351	4.30597e+08	4.21235e+08	3.60639e+08	4.58424e+08	1012478897	343816031	1123410999	779994872	5.63282e+08	733508276	3.5929e+08	7.03751e+08	4.88116e+08	8.28985e+08	4.6905e+08	9.48246e+08	1052792710	1072975233	1041882379	1099539829
PC(15:0/20:4)	768.554	C43H79O8N1P1	Lipid		9.2895	8.09936e+07	2.88604e+08	4.18315e+08	2.33551e+08	3.09124e+08	2.32086e+08	2.13734e+08	1.19276e+08	205907990	321028498	2.75727e+08	3.45747e+08	4.65328e+08	3.86823e+08	7.41522e+07	1.23212e+08	1.26697e+08	6.43253e+07	9.62544e+07	3.06941e+08	5.14715e+07	3.34228e+08	9.7956e+07	2.94802e+08	1.34642e+08	5.22012e+07	9.32954e+07	2.23141e+08	1.16948e+08	186577813	3.42132e+08	3.81591e+08	4.09873e+08	4.15934e+08	4.25467e+08
PC(15:0/20:4)	768.554	C43H79O8N1P1	Lipid		16.862	1.97647e+06	3.04125e+06	3.197e+06	1.49229e+06	2.32714e+06	2.99515e+06	2.63841e+06	7.60805e+06	2.28206e+06	1.01632e+06	1.22159e+06	897897	2.92421e+06	3.30391e+06	1.46785e+06	1.32064e+06	1.35424e+06	1.13176e+06	1.21355e+06	2.25937e+06	381389	1.82612e+06	1.39454e+06	1.10242e+06	2.32589e+06	844929	766134	1.87104e+06	560513	1.05473e+06	2.3034e+06	2.67627e+06	2.77648e+06	2.95411e+06	2.98264e+06
PC(15:0/22:6)	836.545	C46H79O10N1P1	Lipid		8.7582	5.24893e+07	6.63402e+07	6.53963e+07	5.61169e+07	3.13684e+07	4.43875e+07	6.18597e+07	4.66328e+07	2.83519e+07	6.0106e+07	1.14055e+07	7.61963e+07	1.996e+07	6.93378e+07	1.99768e+07	1.77077e+07	3.7865e+07	1.85556e+07	1.63295e+07	6.32171e+07	3.72176e+07	1.53126e+07	3.38461e+07	5.11508e+07	2.72679e+07	2.09555e+07	2.67014e+07	2.98469e+07	2.66228e+07	2.61628e+07	1.90549e+07	1.94889e+07	1.97009e+07	1.97043e+07	1.97037e+07
PC(16:0/16:0)	734.569	C40H81O8N1P1	Lipid		10.7291	2223314713	3017843369	4055025084	4760756845	2871715375	2826567141	4018424423	4242146175	3244408934	4009089045	4074580217	5359187396	4852332018	3892158553	3473579410	3814135058	3217257197	2591295701	2733270646	3296452130	3608010250	5817132949	6432586657	5755562108	5843840023	3690208718	4629680951	5126968710	6591036051	4051606490	5987040067	6537668919	6673521651	6590190384	6937041368
PC(16:0/18:1)	760.585	C42H83O8N1P1	Lipid		10.7744	20052436836	24646765747	28714462313	38532361283	22713949033	22206771266	27391173039	30123196343	26543684601	28525815922	35014913708	38443120264	31286452158	23125226493	23679907658	22558418105	28449161047	23925151914	28387918411	25265287902	39513311927	34069379095	38784151576	31738053746	38785151335	37382860159	40969165347	31111155437	55689396919	27361023481	38606205338	38637479147	39404789351	39183807083	39591842929
PC(16:0/18:2)	758.569	C42H81O8N1P1	Lipid		10.0171	41158626203	50529528949	63267660789	49882656781	45072923236	71268287909	55209112232	52351326374	61540475457	48993458082	62061568558	72632951910	55822314637	51186422714	50999455940	47994261127	46763478194	64505574515	50933494155	58900973176	84740038982	62785880358	54361263064	70175167280	72630246539	72739759662	80362263913	49574172136	84102184966	48609314247	72738697228	71962353229	73139146973	73607201750	74625119024
PC(16:0/18:3)	800.545	C43H79O10N1P1	Lipid		9.30675	1.9959e+08	3.48567e+08	4.77682e+08	352839833	3.54702e+08	1.84228e+08	4.03836e+08	1.95996e+08	2.46236e+08	3.82702e+08	1.02756e+08	1.30681e+08	1.95661e+08	3.10274e+08	1.43723e+08	2.29253e+08	303179958	1.23654e+08	3.95659e+08	2.68433e+08	4.27983e+08	8.63577e+08	3.29037e+08	3.76283e+08	5.85428e+08	1.5781e+08	3.17124e+08	1.51328e+08	9.68432e+08	3.05194e+08	2.34031e+08	3.1093e+08	2.34876e+08	2.34767e+08	2.34549e+08
PC(16:0/20:3)	784.585	C44H83O8N1P1	Lipid		10.1161	5381823336	9684704871	9108952090	7738841843	6995714406	9717886936	15348206659	27039281407	13456573858	18892954183	14813084961	10012009855	11015478268	10855498340	6440723993	25925571822	8913675952	11351124410	6472225643	17147202710	13353650623	14845266620	17156371144	9421135781	7431990490	9086705959	10676594339	15059263896	18914918204	12007982894	14385866997	14504786416	15066477847	15964774643	19683370702
PC(16:0/20:4)	782.569	C44H81O8N1P1	Lipid		9.83495	16688685803	27142655535	30641809631	31590150800	29550487081	33634046747	28905670661	24637312258	32017042732	37098912514	32712248179	27814801982	37165702203	37432122447	24631680174	27406101616	22364817031	20716334228	24099088338	28886913744	24795232505	34312423015	21134794414	36854512910	29631938535	20119432934	25546119656	28800694912	42295241340	30317050721	36919931330	37197224489	37925648449	37216934371	37840522400
PC(16:0/20:5)	780.554	C44H79O8N1P1	Lipid		9.07205	2617429388	6621081765	2857267134	10243770018	1743627265	1996078918	2670186013	2294651394	2102024364	4994234879	1561251092	6332458743	13335840922	6513552412	1251124763	1283407909	1939524286	5.86926e+08	1183337563	2613968527	5557948866	13720680875	3476912637	6427843758	1985286337	1115799360	1202274783	2690228154	1902526245	3301323151	7380336182	8496725581	7752302586	8153913860	9734258198
PC(16:0/22:5)	852.576	C47H83O10N1P1	Lipid		10.2027	7.74086e+08	1485070908	9.13528e+08	2249933722	6.85589e+08	7.66136e+08	9.92113e+08	6.77454e+08	675256018	1597454647	2.61507e+08	8.67218e+08	1044125998	1486401195	4.3839e+08	6.73329e+08	6.60177e+08	4.31657e+08	500279308	9.56326e+08	8.26756e+08	8.63091e+08	6.94587e+08	1389386281	7.30716e+08	4.55481e+08	4.77088e+08	8.12936e+08	9.53407e+08	1018354881	5.56687e+08	5.70598e+08	5.70417e+08	5.5676e+08	5.74721e+08
PC(16:0/24:0)	890.686	C49H97O10N1P1	Lipid		15.1103	1.15331e+06	2.15829e+06	1.7186e+06	1.7326e+06	1.35233e+06	2.56312e+06	2.33335e+06	7.71078e+06	1.35034e+06	2.30289e+06	499268	1.76209e+06	655106	2.69115e+06	2.88779e+06	1.48717e+06	985381	2.12443e+06	572264	1.67432e+06	1.96835e+06	561603	4.87066e+06	2.54253e+06	1.31308e+06	1.88217e+06	2.94031e+06	4.17011e+06	4.38489e+06	3.53371e+06	885165	865456	903281	865627	866208
PC(16:0e/16:0)	764.581	C41H83O9N1P1	Lipid		11.3613	209539180	2.6033e+08	2.34171e+08	2.25738e+08	1.75366e+08	2.5459e+08	280417326	2.40312e+08	2.62428e+08	1.36701e+08	6.16164e+07	1.80338e+08	5.45791e+07	2.20615e+08	2.00685e+08	173866491	1.83478e+08	1.99547e+08	203765645	1.57062e+08	168407589	6.15701e+07	3.78877e+08	2.78399e+08	2.21565e+08	126396849	1.10856e+08	192231907	1.55726e+08	1.75769e+08	9.73333e+07	9.73617e+07	9.88125e+07	9.84136e+07	1.00704e+08
PC(16:0e/18:1)	790.597	C43H85O9N1P1	Lipid		11.4011	2.91136e+08	4.63698e+08	428428163	3.96908e+08	3.19735e+08	4.3162e+08	6.56271e+08	5.52124e+08	5.09323e+08	3.87863e+08	1.26732e+08	3.50491e+08	9.87257e+07	428539280	3.69584e+08	3.41562e+08	3.42974e+08	3.89058e+08	309016769	2.76827e+08	4.02766e+08	1.48876e+08	8.44706e+08	6.10092e+08	4.14808e+08	3.25689e+08	300881750	4.64275e+08	4.59554e+08	3.49406e+08	1.98007e+08	1.98066e+08	2.00539e+08	2.01984e+08	1.92436e+08
PC(16:0e/18:2)	788.581	C43H83O9N1P1	Lipid		10.6555	3.95903e+08	9.88356e+08	7.75183e+08	3.90528e+08	3.52608e+08	6.65344e+08	6.17959e+08	6.93661e+08	6.91834e+08	454097391	2.38437e+08	2.64755e+08	3.24092e+08	5.04052e+08	2.80815e+08	3.5698e+08	3.57856e+08	5.94244e+08	4.18079e+08	4.07787e+08	2.34306e+08	1.90928e+08	7.96269e+08	3.87396e+08	2.77296e+08	414169075	2.78412e+08	5.25856e+08	2.74539e+08	2.39597e+08	2.50666e+08	2.50668e+08	2.50721e+08	2.52615e+08	252599547
PC(16:0e/20:3)	814.597	C45H85O9N1P1	Lipid		11.4496	1.95112e+08	3.85454e+08	388960484	1.3593e+08	1.70258e+08	2.35678e+08	3.49206e+08	3.22107e+08	2.41523e+08	129926540	5.23845e+07	1.27007e+08	7.27306e+07	1.67733e+08	1.01553e+08	1.41646e+08	1.52576e+08	148020593	1.14864e+08	1.67168e+08	1.30821e+08	1.0355e+08	4.28488e+08	1.26627e+08	2.30915e+08	1.91511e+08	1.46298e+08	1.9939e+08	2.31362e+08	1.1395e+08	9.37825e+07	9.67239e+07	9.81155e+07	9.75502e+07	9.80952e+07
PC(16:0e/22:0)	848.675	C47H95O9N1P1	Lipid		14.7148	2.63983e+06	5.79607e+06	4.25708e+06	3.89704e+06	3.14563e+06	5.31773e+06	6.17298e+06	1.14383e+07	4.21395e+06	3.87579e+06	929625	3.36418e+06	1.42188e+06	4.45971e+06	7.37032e+06	2.8913e+06	2.32296e+06	4.10159e+06	2.32161e+06	2.89457e+06	2.79458e+06	1.36981e+06	8.71789e+06	6.28428e+06	3.95682e+06	3.32618e+06	6.89893e+06	6.05123e+06	6.59278e+06	6.98781e+06	1.81077e+06	1.83131e+06	1.87585e+06	1.83178e+06	1.85781e+06
PC(16:0e/22:4)	840.612	C47H87O9N1P1	Lipid		11.1371	7.79736e+07	1.51746e+08	1.21104e+08	1.10961e+08	1.2769e+08	1.30766e+08	1.22917e+08	7.61743e+07	143422862	8.66519e+07	5.02882e+07	1.02435e+08	2.89963e+07	1.24526e+08	1.00184e+08	9.90003e+07	8.31442e+07	1.31552e+08	1.11548e+08	1.08461e+08	7.6536e+07	2.82293e+07	117009084	160028763	9.68704e+07	7.0087e+07	5.7491e+07	1.65171e+08	7.47742e+07	8.43086e+07	5.43051e+07	6.71443e+07	6.7039e+07	5.81892e+07	6.701e+07
PC(16:0e/22:5)	838.597	C47H85O9N1P1	Lipid		10.4909	6.09556e+08	1078655225	9.35876e+08	8.72107e+08	8.29524e+08	1037786743	1167046353	1031197548	1092058730	1083967590	3.18412e+08	6.38921e+08	343634912	1310299156	6.78296e+08	7.0707e+08	6.51819e+08	8.78391e+08	6.52185e+08	6.74029e+08	6.81318e+08	2.50674e+08	1087189148	1263793463	6.08726e+08	6.39241e+08	434094159	9.85085e+08	5.20802e+08	7.11635e+08	4.48172e+08	4.48271e+08	4.48512e+08	4.5727e+08	4.54126e+08
PC(16:0e/22:6)	836.581	C47H83O9N1P1	Lipid		10.1552	2.01218e+08	306156728	1.70959e+08	1.74691e+08	8.34643e+07	1.71588e+08	2.31798e+08	1.49466e+08	1.37528e+08	1.23489e+08	3.43502e+07	1.20883e+08	8.74865e+07	2.82782e+08	1.03822e+08	8.14483e+07	9.96013e+07	1.0516e+08	8.35542e+07	1.29347e+08	1.02134e+08	4.1846e+07	212803592	1.71969e+08	7.40065e+07	7.40986e+07	3.46608e+07	1.12891e+08	5.45163e+07	8.77676e+07	7.19475e+07	7.26649e+07	7.23842e+07	7.19473e+07	7.12396e+07
PC(16:0e/24:0)	876.706	C49H99O9N1P1	Lipid		15.9876	1.72016e+06	3.01703e+06	3.21089e+06	2.97449e+06	1.7878e+06	3.57071e+06	2.82301e+06	5.49054e+06	1.83992e+06	2.09391e+06	635105	1.63743e+06	799793	3.25111e+06	2.91795e+06	1.56689e+06	1.30677e+06	1.62652e+06	1.5481e+06	1.57987e+06	1.74127e+06	821902	5.0375e+06	3.18798e+06	2.44959e+06	1.23255e+06	1.73794e+06	2.56813e+06	1.98132e+06	2.97527e+06	937875	938468	938944	1.01641e+06	1.02334e+06
PC(16:0p/16:0)	762.565	C41H81O9N1P1	Lipid		11.2222	148491244	2.25939e+08	2.13792e+08	1.58102e+08	1.21916e+08	1.90877e+08	2.31766e+08	1.87152e+08	1.77681e+08	1.06626e+08	3.38803e+07	1.17256e+08	3.76131e+07	1.57441e+08	1.08193e+08	1.31036e+08	1.31799e+08	1.16472e+08	1.12403e+08	1.33869e+08	1.16581e+08	6.31193e+07	2.28516e+08	1.61104e+08	1.65611e+08	1.01912e+08	9.40453e+07	106053761	1.52178e+08	9.56678e+07	7.30247e+07	7.3041e+07	7.30736e+07	7.40917e+07	7.44413e+07
PC(16:0p/18:0)	768.588	C42H84O7N1P1Na1	Lipid		11.362	142024700	1.96702e+08	1.75595e+08	209003533	1.65311e+08	1.94597e+08	2.45129e+08	2.50653e+08	2.42125e+08	1.95388e+08	220151552	2.27671e+08	1.37594e+08	2.15054e+08	2.27881e+08	2.05266e+08	1.9617e+08	2.0925e+08	1.60869e+08	1.66669e+08	197034893	2.20833e+08	3.7359e+08	2.37793e+08	2.31835e+08	2.05068e+08	1.97527e+08	2.48064e+08	2.32639e+08	1.93362e+08	2.59394e+08	2.53424e+08	2.5351e+08	2.56828e+08	2.43514e+08
PC(16:0p/18:1)	788.581	C43H83O9N1P1	Lipid		11.2806	1.7812e+08	3.35216e+08	2.74803e+08	2.29495e+08	1.73029e+08	246293277	3.78376e+08	3.60813e+08	266613466	1.9036e+08	5.06161e+07	1.67127e+08	7.79751e+07	213009376	1.28271e+08	2.15942e+08	2.17829e+08	1.9803e+08	1.38058e+08	1.82474e+08	2.05941e+08	9.44179e+07	5.28097e+08	2.06604e+08	2.17367e+08	2.41797e+08	1.46677e+08	2.65615e+08	2.47773e+08	1.25828e+08	1.14693e+08	1.14696e+08	1.19366e+08	1.16299e+08	1.14757e+08
PC(16:0p/18:2)	786.565	C43H81O9N1P1	Lipid		10.4986	5.01146e+08	859503708	1163260794	4.79838e+08	5.79382e+08	7.48181e+08	8.50471e+08	8.4929e+08	7.78734e+08	3.58435e+08	175227945	383175785	2.47365e+08	4.3645e+08	2.7491e+08	5.4339e+08	4.38282e+08	5.9732e+08	4.50316e+08	5.41217e+08	3.57956e+08	3.08819e+08	848019809	3.26807e+08	5.07259e+08	5.57625e+08	3.54043e+08	5.76947e+08	5.54429e+08	2.85828e+08	3.10342e+08	2.98508e+08	3.10411e+08	3.15009e+08	314045301
PC(16:0p/20:0)	818.628	C45H89O9N1P1	Lipid		13.3287	6.19766e+07	6.07723e+07	5.17092e+07	5.84267e+07	5.51202e+07	5.37775e+07	5.17139e+07	8.18835e+07	5.97969e+07	3.83464e+07	3.53795e+07	5.54776e+07	5.0155e+07	5.50345e+07	5.1119e+07	6.70798e+07	61567298	7.36029e+07	6.71347e+07	5.39164e+07	3.44904e+07	4.32408e+07	6.97394e+07	5.66928e+07	4.36602e+07	3.76313e+07	3.56079e+07	5.34049e+07	4.84208e+07	3.40893e+07	6.14591e+07	6.14059e+07	6.16834e+07	6.16829e+07	6.16832e+07
PC(16:0p/20:4)	810.565	C45H81O9N1P1	Lipid		10.2963	7.19031e+08	1021785524	1363246957	6.91948e+08	7.42891e+08	8.77668e+08	9.76805e+08	7.15841e+08	8.44136e+08	758626104	1.66437e+08	3.7994e+08	3.26618e+08	1129314943	3.66704e+08	5.08019e+08	3.87952e+08	5.50614e+08	4.51561e+08	5.48907e+08	4.5291e+08	3.34574e+08	7.32899e+08	7.66164e+08	6.02383e+08	4.78993e+08	3.66607e+08	7.50701e+08	6.34815e+08	5.3687e+08	366426487	3.73166e+08	3.72952e+08	3.68079e+08	3.76031e+08
PC(16:0p/20:5)	808.55	C45H79O9N1P1	Lipid		9.60066	6.57638e+07	108953587	6.57104e+07	7.39968e+07	1.72639e+07	2.52687e+07	4.81837e+07	4.12049e+07	1.82072e+07	3.95364e+07	3.26568e+06	2.54815e+07	4.13283e+07	5.90329e+07	9.63563e+06	1.04201e+07	1.23692e+07	1.1145e+07	1.65078e+07	2.11449e+07	3.35058e+07	2.67672e+07	3.96152e+07	3.59927e+07	1.8053e+07	1.45714e+07	7.083e+06	3.05391e+07	6.63145e+06	2.09048e+07	1.7411e+07	1.69525e+07	1.80091e+07	1.79282e+07	1.80475e+07
PC(16:0p/22:1)	844.644	C47H91O9N1P1	Lipid		13.2092	4.12289e+07	3.41663e+07	127700687	4.32198e+07	3.80252e+07	9.03101e+07	6.70083e+07	1.60532e+08	1.03593e+08	8.77254e+07	3.90044e+07	8.17417e+07	5.5136e+07	1.43263e+08	2.97137e+07	5.75049e+07	6.04611e+07	4.00006e+07	6.25428e+07	5.36263e+07	4.29377e+07	1.487e+07	7.73271e+07	6.69214e+07	5.23386e+07	4.9657e+07	3.50038e+07	4.67575e+07	2.01867e+08	7.94592e+07	4.68634e+07	4.66247e+07	4.63701e+07	4.72049e+07	4.68633e+07
PC(16:0p/22:6)	834.565	C47H81O9N1P1	Lipid		9.96566	181554647	162446387	1.66294e+08	1.20382e+08	6.4439e+07	1.1316e+08	1.61653e+08	1.27536e+08	7.7237e+07	8.08918e+07	1.04819e+07	7.83275e+07	3.75992e+07	1.64187e+08	5.55661e+07	3.85015e+07	5.4412e+07	5.74673e+07	4.33161e+07	7.21471e+07	7.5273e+07	4.24062e+07	1.34786e+08	8.34766e+07	6.76251e+07	5.80579e+07	3.43579e+07	8.05901e+07	5.28243e+07	7.04928e+07	4.47795e+07	4.55034e+07	4.61359e+07	4.73174e+07	4.55146e+07
PC(16:1/16:1)	730.538	C40H77O8N1P1	Lipid		8.94688	1.69006e+08	5.14142e+08	1368671515	7.37955e+08	6.57028e+08	3.72713e+08	3.51305e+08	5.17133e+08	3.10573e+08	6.64508e+08	1305366028	1314325194	1303172649	6.0386e+08	1.18969e+08	3.4279e+08	3.03809e+08	1.89376e+08	1109885324	1251821498	2.00111e+08	1092778808	3.2925e+08	2.59765e+08	5.88352e+08	1.57233e+08	2.78257e+08	4.05578e+08	6.33895e+08	4.66349e+08	1199117284	1364965210	1383165908	1337378759	1513702908
PC(16:1/18:1)	758.569	C42H81O8N1P1	Lipid		11.2665	1.33117e+08	3.96455e+07	8.05063e+07	3.72616e+07	4.43733e+07	4.47606e+07	4.94064e+07	6.94101e+07	1.70706e+08	4.69696e+07	6.53446e+07	3.60093e+08	3.7434e+07	4.95967e+07	4.85284e+07	5.23984e+07	3.73579e+07	1.41595e+08	49321786	4.99306e+07	2.35159e+08	7.09685e+07	2.59801e+08	4.34961e+07	7.49691e+07	2.18785e+08	8.51752e+07	4.81087e+07	3.39574e+08	4.70497e+07	7.75018e+07	8.21224e+07	8.05291e+07	7.76929e+07	9.79192e+07
PC(16:1/18:2)	756.554	C42H79O8N1P1	Lipid		9.06457	5.13567e+08	1273715460	2003625415	1117584146	1172935678	1368955344	2652546629	2785101092	1816139029	2448924105	2086428451	2011717598	2482023112	1556687092	3.99462e+08	1319098173	1648585175	1165534132	5.63128e+08	1974745690	1123012228	2301823613	1091557377	1104276839	9.27245e+08	5.02541e+08	1731534447	9.48862e+08	2355212871	7.09117e+08	2703267743	3075564020	3159089711	3231277342	3253180199
PC(16:1/18:3)	798.529	C43H77O10N1P1	Lipid		8.32718	7.21835e+06	9.73022e+06	2.00963e+07	5.55949e+06	7.46205e+06	1.16907e+07	1.38414e+07	1.48157e+07	1.31074e+07	2.85405e+07	3.37638e+06	9.74209e+06	3.40612e+06	2.33539e+07	2.66501e+06	1.11947e+07	6.42368e+06	8.10299e+06	7.02837e+06	1.55656e+07	10289145	2.66077e+07	8.93094e+06	7.29564e+06	1.14767e+07	2.37368e+06	8.31225e+06	5.07614e+06	1.66344e+07	5.72648e+06	5.69113e+06	6.60787e+06	6.54771e+06	4.2063e+06	7.44102e+06
PC(16:1/20:5)	778.538	C44H77O8N1P1	Lipid		8.09622	5.70132e+06	2.00331e+07	8.77936e+06	2.75754e+07	9.10452e+06	5.4241e+06	1.25112e+07	8.45602e+06	8.05285e+06	3.03528e+07	6.15092e+06	1.75271e+07	3.61879e+07	2.64057e+07	1.8926e+06	4.13835e+06	7.27929e+06	1.96498e+06	3.00252e+06	1.68967e+07	7.0595e+06	2.48542e+07	5.70086e+06	1.15918e+07	2.10966e+06	899883	2.67977e+06	9.2309e+06	1.87421e+06	8.81993e+06	2.60584e+07	2.35663e+07	2.40208e+07	2.55993e+07	2.89893e+07
PC(16:1/22:6)	848.545	C47H79O10N1P1	Lipid		8.32898	2.84033e+07	8.32804e+07	4.77289e+07	1.02504e+08	3.26025e+07	4.68833e+07	4.50188e+07	5.16267e+07	3.67442e+07	9.53876e+07	7.88499e+06	4.1703e+07	4.78697e+07	1.01293e+08	1.06969e+07	1.82442e+07	1.64064e+07	1.15298e+07	1.77257e+07	4.50495e+07	3.14267e+07	4.69269e+07	3.39684e+07	5.67273e+07	1.35018e+07	8.69389e+06	1.27862e+07	3.55613e+07	1.02289e+07	3.51879e+07	1.93489e+07	1.93513e+07	1.9376e+07	1.99624e+07	1.97148e+07
PC(16:1/22:6)	848.545	C47H79O10N1P1	Lipid		8.59651	3.94354e+07	9.29771e+07	5.06645e+07	1.0444e+08	4.67286e+07	7.52477e+07	138444571	9.91777e+07	5.28398e+07	1.6509e+08	1.53337e+07	6.53103e+07	2.93942e+07	9.91715e+07	2.00829e+07	3.98311e+07	7.8834e+07	3.09585e+07	1.92481e+07	9.33409e+07	5.42476e+07	2.22734e+07	2.77039e+07	6.77148e+07	1.72852e+07	8.83469e+06	8.44039e+07	4.09238e+07	4.02059e+07	3.80538e+07	3.07786e+07	3.02769e+07	3.07765e+07	3.01586e+07	3.12712e+07
PC(16:1p/24:2)	846.635	C48H90O7N1P1Na1	Lipid		11.0736	7.39595e+07	9.53683e+07	3.69446e+07	5.25201e+07	2.29509e+07	6.37583e+07	8.70815e+07	8.30345e+07	7.28435e+07	4.89195e+07	2.07934e+07	6.38589e+07	6.4455e+07	7.68253e+07	5.60247e+07	2.37285e+07	4.90035e+07	2.55709e+07	1.5456e+07	4.22941e+07	2.53247e+07	2.05997e+07	8.56939e+07	6.99575e+07	2.28126e+07	2.67514e+07	7.83417e+06	4.82431e+07	1.59033e+07	2.86291e+07	7.75162e+07	8.06647e+07	9.08886e+07	8.14109e+07	9.44351e+07
PC(16:2)	506.288	C24H45O8N1P1	Lipid		2.65594	6.63172e+06	4.33378e+06	8.58513e+06	750729	5.76133e+06	9.57466e+06	1.93359e+06	6.34818e+06	7.47047e+06	3.2118e+06	1.13904e+07	2.54462e+06	9.89491e+06	5.62006e+06	1.95406e+06	5.80212e+06	4.4589e+06	1.18555e+07	4.57996e+06	5.07906e+06	629802	1.14733e+07	1.70063e+06	1.01321e+06	7.46179e+06	1.17775e+06	5.88846e+06	7.02918e+06	276624	3.07753e+06	6.55915e+06	7.27647e+06	8.07471e+06	7.4307e+06	8.36242e+06
PC(17:0/18:1)	818.592	C44H85O10N1P1	Lipid		11.195	1.75318e+08	3.65843e+08	376611488	258179078	1.43954e+08	1.70723e+08	2.94746e+08	2.31906e+08	165777993	3.12573e+08	1.12699e+08	2.29627e+08	1.27311e+08	2.09158e+08	1.29269e+08	1.23818e+08	1.64395e+08	1.05518e+08	117430226	1.57496e+08	256905941	111347252	2.44182e+08	3.21196e+08	2.79035e+08	1.8872e+08	3.56408e+08	1.91607e+08	4.38236e+08	1.77081e+08	1.28937e+08	1.16872e+08	1.24732e+08	122723692	1.2272e+08
PC(17:0/20:3)	842.592	C46H85O10N1P1	Lipid		10.6833	3.55564e+07	5.40003e+07	7.70128e+07	5.40102e+07	3.83149e+07	4.77003e+07	3.84084e+07	4.08718e+07	4.16048e+07	6.0661e+07	3.04195e+07	9.26236e+07	3.81782e+07	6.08488e+07	2.99983e+07	3.075e+07	3.16689e+07	2.30089e+07	5.26232e+07	4.6509e+07	1.77144e+07	2.23578e+07	2.81821e+07	5.31399e+07	3.01246e+07	1.86046e+07	3.81896e+07	4.75831e+07	1.78712e+07	6.7628e+07	2.5575e+07	2.52978e+07	2.61771e+07	2.55797e+07	2.76263e+07
PC(17:0/20:4)	796.585	C45H83O8N1P1	Lipid		10.1887	5.17501e+08	1190288571	1343968839	8.07385e+08	7.31789e+08	1143294776	1004045752	6.72489e+08	8.65521e+08	1502929590	1046132690	9.3434e+08	1494368231	1790908824	5.85515e+08	683698434	4.80193e+08	3.73439e+08	3.59401e+08	837646483	4.45296e+08	1310544808	7.10326e+08	1431138616	6.00312e+08	3.87321e+08	5.99592e+08	8.83575e+08	151399667	1061121233	1345509264	1502194534	1571332914	1522659020	1579383903
PC(17:0/20:5)	794.569	C45H81O8N1P1	Lipid		9.42594	5.53188e+07	1.501e+08	2.05675e+08	1.47182e+08	1.96823e+07	114066587	3.97954e+07	2.86102e+07	1.73883e+07	2.08707e+08	2.09572e+07	1.59334e+08	1.74911e+08	1.36349e+08	1.11823e+07	1.52847e+07	2.10973e+07	8.90056e+06	3.34395e+07	1.85896e+08	3.04804e+07	1.10699e+08	4.85564e+07	1.10736e+08	1.41947e+07	8.73729e+06	3.69126e+07	4.99402e+07	1.72803e+07	4.70937e+07	1.22876e+08	1.39239e+08	1.48117e+08	1.29245e+08	1.66144e+08
PC(17:0/22:5)	822.601	C47H85O8N1P1	Lipid		9.43306	3.70956e+07	9.60147e+07	3.02233e+07	4.57862e+07	2.63312e+06	4.70023e+07	2.24847e+07	6.97052e+07	7.41512e+06	8.03101e+06	1.51667e+07	1.07033e+08	7.2447e+07	8.35851e+07	1.36718e+07	3.72507e+06	1.08047e+07	3.88988e+06	5.42181e+06	5.60089e+07	2.12284e+07	2.6417e+07	1.31769e+08	8.9495e+06	4.09931e+06	8.8808e+06	2.26605e+06	2.27877e+07	292337	1.23181e+07	6.43556e+07	8.03003e+07	8.40347e+07	7.62817e+07	8.62312e+07
PC(17:0/22:5)	866.592	C48H85O10N1P1	Lipid		10.3621	2.37477e+07	3.49565e+07	2.69298e+07	3.53306e+07	1.91885e+07	2.45659e+07	3.26031e+07	2.65662e+07	1.94118e+07	4.93849e+07	7.34971e+06	1.80744e+07	2.19035e+07	3.40829e+07	1.30955e+07	2.20459e+07	1.46533e+07	1.00677e+07	8.66789e+06	2.15048e+07	2.13998e+07	1.61197e+07	1.88654e+07	3.39745e+07	1.14971e+07	1.4106e+07	1.87392e+07	2.00618e+07	1.30753e+07	1.85089e+07	1.23919e+07	1.23855e+07	1.32093e+07	1.2624e+07	1.24003e+07
PC(17:0/22:6)	864.576	C48H83O10N1P1	Lipid		9.889	4.7672e+07	5.75702e+07	2.23624e+07	2.66697e+07	1.00063e+07	2.30467e+07	2.45952e+07	1.29135e+07	7.97653e+06	2.99277e+07	6.66569e+06	5.61072e+07	1.72583e+07	3.083e+07	1.26368e+07	6.48108e+06	2.34419e+07	4.68169e+06	5.34876e+06	2.47e+07	3.7541e+06	1.07292e+07	2.41572e+07	2.72311e+07	5.54269e+06	1.0898e+07	3.56672e+06	1.71073e+07	3.04008e+07	1.67578e+07	1.23745e+07	1.16269e+07	1.24551e+07	1.38878e+07	1.30038e+07
PC(18:0/16:0)	806.592	C43H85O10N1P1	Lipid		11.708	271114092	376865996	443321856	492119164	2.91844e+08	4.04989e+08	4.19315e+08	4.76799e+08	2.98369e+08	6.13916e+08	1.7176e+08	3.31297e+08	2.03138e+08	5.26198e+08	3.34197e+08	2.46617e+08	2.78464e+08	2.78749e+08	2.90672e+08	3.84121e+08	3.99496e+08	1.99174e+08	5.92589e+08	5.10575e+08	3.33861e+08	3.19687e+08	5.12473e+08	4.70977e+08	4.82746e+08	4.91294e+08	2.06484e+08	2.06466e+08	2.08235e+08	2.10171e+08	2.08836e+08
PC(18:0/17:0)	820.607	C44H87O10N1P1	Lipid		12.0477	4.06047e+06	6.81827e+06	8.27547e+06	5.42156e+06	3.28992e+06	5.78916e+06	5.89799e+06	7.15352e+06	3.41467e+06	1.02487e+07	2.29907e+06	4.90713e+06	3.4918e+06	8.85186e+06	2.91965e+06	2.69169e+06	2.87212e+06	2.94094e+06	2.61107e+06	4.94423e+06	3.06441e+06	2.71462e+06	7.30845e+06	7.52048e+06	3.32913e+06	2.69551e+06	5.99185e+06	3.04992e+06	4.8274e+06	6.78517e+06	2.71261e+06	2.71219e+06	2.71281e+06	2.71313e+06	2.88346e+06
PC(18:0/18:0)	790.632	C44H89O8N1P1	Lipid		12.7504	5.12164e+07	9.25486e+07	1.27734e+08	1.12863e+08	5.5862e+07	9.20147e+07	1.06522e+08	1.62952e+08	5.9923e+07	2.00776e+08	8.12093e+07	9.99873e+07	2.46264e+08	1.68313e+08	9.95587e+07	4.8298e+07	5.07624e+07	5.38442e+07	4.51316e+07	1.20944e+08	5.98919e+07	1.99864e+08	1.74452e+08	1.39358e+08	6.83156e+07	1.02774e+08	2.19127e+08	2.02811e+08	7.61254e+07	2.41643e+08	1.99173e+08	2.24173e+08	2.05263e+08	2.05214e+08	2.36414e+08
PC(18:0/18:1)	788.616	C44H87O8N1P1	Lipid		11.7576	4804471557	9378440178	12548189644	18150410164	6026639967	6382806803	9963710883	11740829461	7261762439	15431591304	11357834995	12678125207	19877841922	9387326577	7163671649	5620985987	6918299844	5815666619	7270728385	10425959300	8744238118	17010261818	17653717517	12593310069	18257386130	9832222613	15506678899	16770730005	20506980433	17536839708	17802515397	19465769157	20026243497	20032341099	20703467917
PC(18:0/20:3)	812.616	C46H87O8N1P1	Lipid		11.2157	4126068850	6194049108	13083078466	15489485422	6634751429	7341465257	6557861965	9119722012	7287091363	13304764818	12653265923	15689468078	15730700563	12377841749	8807548467	5983860796	6229614932	5470639352	14954441347	11096241214	3091364181	9315425162	6365794374	10722193834	9166721664	3776723792	8632570990	15392735055	1619134635	16084283218	15181575642	15973897473	16671214883	16764045518	17143473515
PC(18:0/20:4)	810.601	C46H85O8N1P1	Lipid		10.331	7.79511e+08	1344593955	2183381366	2252707283	1349656725	1530973694	1540061148	2178689941	2794286584	2983890609	3459902391	2805959338	2858226184	2215278009	1874033502	1617566229	2187653798	1146072062	1809270376	1909719950	7.17071e+08	2264769270	1579803331	1802004440	8.14144e+08	8.12143e+08	2204126418	2517828412	1563922303	2737670302	2854733173	2868242703	2892994797	3026673615	3198445042
PC(18:0/20:4)	810.601	C46H85O8N1P1	Lipid		10.8222	11452025488	17239519496	19487213195	18851319864	20346277276	20322527073	18098881743	14106044480	16812366074	22439574007	13481664861	12757755373	20875375332	23921850478	17382975822	19683450891	13604511210	12587178441	10781065961	18867359813	8524928489	20057919412	9826309646	20089226528	11404280850	8676651839	8752824358	19266711652	10204554301	23071442466	20208234315	20210066916	20213807588	20485623571	20477883211
PC(18:0/20:4)	810.601	C46H85O8N1P1	Lipid		11.7381	6.04825e+08	7.91848e+08	827606136	9.86106e+08	8.16272e+08	6.89869e+08	751640563	8.21796e+08	7.68925e+08	9.71376e+08	8.3313e+08	8.66175e+08	8.5601e+08	8.48206e+08	8.35072e+08	7.73622e+08	7.88462e+08	795990248	7.81133e+08	8.38676e+08	8.66329e+08	8.76273e+08	8.00448e+08	8.39823e+08	9.19838e+08	7.67314e+08	9.47593e+08	8.82752e+08	1444155665	8.78322e+08	8.69058e+08	8.33024e+08	853803078	8.32008e+08	7.88662e+08
PC(18:0/22:4)	882.623	C49H89O10N1P1	Lipid		11.49	1.6108e+08	2.7804e+08	4.10515e+08	4.95439e+08	2.95895e+08	2.74301e+08	2.54696e+08	1.89001e+08	2.36882e+08	4.40186e+08	9.69419e+07	2.118e+08	242441465	305505679	2.12549e+08	3.03711e+08	1.81558e+08	2.04303e+08	294997768	2.94086e+08	1.8436e+08	8.22988e+07	2.55616e+08	5.11732e+08	3.33862e+08	197541069	2.79618e+08	4.02104e+08	2.80336e+08	3.72287e+08	1.42373e+08	1.42384e+08	1.43854e+08	1.44426e+08	1.44415e+08
PC(18:0/22:5)	880.607	C49H87O10N1P1	Lipid		11.1758	1.51233e+08	3.07945e+08	3.69623e+08	4.20992e+08	246509601	2.83978e+08	3.32983e+08	1.95937e+08	2.18433e+08	5.13989e+08	1.01979e+08	2.49272e+08	1.72382e+08	3.48792e+08	1.2619e+08	2.87854e+08	1.80486e+08	1.9991e+08	2.28215e+08	3.89176e+08	1.42379e+08	1.19814e+08	1.57307e+08	4.93978e+08	3.76066e+08	1.80975e+08	204622481	3.26798e+08	392362121	3.14314e+08	1.46627e+08	153442509	1.53322e+08	1.52235e+08	1.53307e+08
PC(18:0/22:6)	878.592	C49H85O10N1P1	Lipid		10.5408	2281892460	2180639209	2285009235	3583442441	1310524908	2166185440	3086035333	2801140952	1444388827	3524659989	5.75786e+08	2587366340	1130500224	3224704857	2150873111	1351224344	1879178600	1127089769	1129028880	2382396966	3235856162	1148117310	2071581042	2998276459	2341991705	1876475133	2185076769	2071885532	1809919711	2804888669	1273846800	1273884900	1274137270	1284329306	1284317154
PC(18:0e/16:0)	792.612	C43H87O9N1P1	Lipid		12.3923	3.36659e+07	5.12445e+07	4.47263e+07	3.33804e+07	2.7122e+07	3.76005e+07	5.18711e+07	4.71859e+07	3.58388e+07	2.90757e+07	1.02341e+07	2.91844e+07	8.35329e+06	3.61658e+07	5.25316e+07	2.45021e+07	2.59961e+07	2.93236e+07	2.85918e+07	3.11537e+07	2.92272e+07	1.39262e+07	8.54415e+07	5.66735e+07	4.98863e+07	3.45746e+07	5.36607e+07	4.18736e+07	4.81799e+07	4.97519e+07	1.80935e+07	1.8649e+07	18977480	1.89759e+07	1.89758e+07
PC(18:0e/18:2)	816.612	C45H87O9N1P1	Lipid		11.6299	1.75345e+08	425065964	3.25044e+08	1.27423e+08	1.12122e+08	241415022	254915421	2.77055e+08	2.44932e+08	1.28053e+08	6.15175e+07	1.71373e+08	8.76103e+07	1.33231e+08	1.31719e+08	1.08951e+08	1.2597e+08	1.78637e+08	176426142	1.75459e+08	7.80329e+07	6.34028e+07	2.3996e+08	1.69671e+08	133716251	1.33096e+08	9.65482e+07	141173998	2.06931e+08	1.04506e+08	8.63319e+07	8.63309e+07	8.75144e+07	8.71925e+07	8.75252e+07
PC(18:0e/18:2)	816.612	C45H87O9N1P1	Lipid		12.2944	4.28161e+07	7.70983e+07	6.48331e+07	4.25234e+07	3.84267e+07	4.99135e+07	7.82539e+07	8.26452e+07	5.58323e+07	4.14303e+07	1.20914e+07	3.50832e+07	1.74529e+07	4.52998e+07	3.29334e+07	4.05542e+07	3.69923e+07	3.74974e+07	2.63927e+07	3.66687e+07	4.64235e+07	2.26685e+07	1.65487e+08	4.72833e+07	5.1629e+07	5.68642e+07	3.20804e+07	6.42396e+07	9.27617e+07	3.0877e+07	2.71432e+07	2.7147e+07	2.7165e+07	2.7588e+07	2.79744e+07
PC(18:0e/20:3)	842.628	C47H89O9N1P1	Lipid		11.8625	4.08079e+07	6.48628e+07	4.67443e+07	3.11224e+07	2.32663e+07	3.60621e+07	4.17788e+07	3.54042e+07	3.99827e+07	3.42813e+07	1.3652e+07	3.48252e+07	1.56141e+07	3.47919e+07	2.86517e+07	2.03935e+07	2.60164e+07	3.41354e+07	4.07012e+07	3.5743e+07	1.44946e+07	7.41766e+06	2.70332e+07	3.27673e+07	2.64149e+07	1.6485e+07	1.97533e+07	4.08756e+07	9.76939e+06	2.76541e+07	1.81278e+07	1.81243e+07	1.81264e+07	1.83394e+07	1.87635e+07
PC(18:0e/20:4)	840.612	C47H87O9N1P1	Lipid		11.4274	5.52519e+08	1169202303	8.18106e+08	5.84538e+08	484650352	7.3517e+08	761502990	6.01101e+08	7.03588e+08	5.38841e+08	1.53036e+08	3.92354e+08	233157879	8.12955e+08	5.88017e+08	3.93671e+08	4.03651e+08	4.59247e+08	4.0406e+08	576681219	2.90448e+08	1.44378e+08	6.45946e+08	7.80977e+08	4.22935e+08	3.5533e+08	2.63444e+08	5.59852e+08	3.62166e+08	4.93656e+08	2.68845e+08	2.67675e+08	2.72016e+08	2.72018e+08	272070722
PC(18:0e/22:5)	866.628	C49H89O9N1P1	Lipid		11.4113	1.15267e+08	1.96228e+08	1.43177e+08	2.19719e+08	9.78444e+07	1.71891e+08	180000027	1.7489e+08	144606043	1.55183e+08	2.87295e+07	9.27655e+07	4.98987e+07	1.6606e+08	1.22286e+08	7.92895e+07	8.79524e+07	8.85148e+07	1.41852e+08	1.04298e+08	8.89876e+07	2.67459e+07	1.70957e+08	1.88143e+08	7.97205e+07	7.39736e+07	4.95911e+07	1.19842e+08	6.14958e+07	9.10713e+07	5.64501e+07	5.64544e+07	5.71062e+07	5.70976e+07	5.71038e+07
PC(18:0e/22:6)	864.612	C49H87O9N1P1	Lipid		11.1175	1.69615e+08	235104430	1.04948e+08	1.15693e+08	5.34014e+07	1.24298e+08	1.67404e+08	1.50167e+08	1.05005e+08	6.90987e+07	1.71868e+07	8.28831e+07	3.57779e+07	1.27466e+08	8.45331e+07	4.45187e+07	7.85298e+07	5.62524e+07	4.19074e+07	9.81435e+07	6.18648e+07	3.02517e+07	1.51208e+08	1.17741e+08	54772100	6.01364e+07	2.86362e+07	9.12852e+07	9.02336e+07	5.99564e+07	47656769	4.76603e+07	4.76603e+07	4.80693e+07	4.86415e+07
PC(18:0p/16:0)	790.597	C43H85O9N1P1	Lipid		12.2131	2.14511e+07	2.50193e+07	2.60203e+07	2.27003e+07	1.46066e+07	2.26206e+07	2.73474e+07	2.7979e+07	1.73512e+07	1.66263e+07	9.51814e+06	1.49096e+07	8.70806e+06	2.16257e+07	1.38023e+07	1.51689e+07	1.60725e+07	1.34794e+07	1.79086e+07	1.67152e+07	1.48319e+07	1.02234e+07	3.23706e+07	2.16128e+07	1.82904e+07	1.5112e+07	1.30775e+07	1.58731e+07	2.7257e+07	1.24839e+07	1.24364e+07	1.27095e+07	1.27116e+07	1.28567e+07	1.28282e+07
PC(18:0p/18:2)	814.597	C45H85O9N1P1	Lipid		10.6892	1.5636e+08	3.50527e+08	237220099	1.59628e+08	1.6636e+08	2.66878e+08	3.21045e+08	3.97741e+08	3.2109e+08	2.13159e+08	9.50361e+07	1.57117e+08	9.48266e+07	2.07066e+08	1.38306e+08	1.73772e+08	1.78672e+08	2.83864e+08	1.64193e+08	1.83356e+08	1.17084e+08	7.37856e+07	3.32153e+08	1.96153e+08	1.17364e+08	2.09836e+08	1.26541e+08	2.44658e+08	200416219	1.17536e+08	1.11516e+08	1.11519e+08	1.12544e+08	1.11536e+08	1.1553e+08
PC(18:0p/20:3)	840.612	C47H87O9N1P1	Lipid		10.92	4.97175e+07	7.15811e+07	5.83437e+07	5.05578e+07	4.40594e+07	6.07276e+07	7.0777e+07	6.23193e+07	6.99607e+07	4.46827e+07	1.8971e+07	5.51842e+07	3.53436e+07	6.66894e+07	3.54395e+07	4.04606e+07	5.34838e+07	7.59027e+07	6.87047e+07	1.66629e+07	6.76645e+06	1.18138e+07	5.7655e+07	6.16931e+07	3.07547e+07	3.45281e+07	2.98895e+07	7.34839e+07	5.39045e+06	3.79339e+07	2.89627e+07	2.81823e+07	2.94011e+07	2.9397e+07	2.93987e+07
PC(18:0p/20:4)	838.597	C47H85O9N1P1	Lipid		10.9677	3.17387e+07	6.50108e+07	4.25553e+07	3.72186e+07	3.93286e+07	4.11071e+07	1.19427e+08	2.13735e+07	8.61528e+07	2.69142e+07	1.34489e+07	7.48677e+07	6.26917e+07	4.64282e+07	2.05916e+07	3.4317e+07	2.21159e+07	3.66287e+07	2.88034e+07	2.77197e+07	1.93071e+07	1.43309e+07	3.92553e+07	1.09933e+08	2.25476e+07	2.31179e+07	2.20676e+07	4.33714e+07	2.75262e+07	2.79906e+07	2.8557e+07	2.85972e+07	2.87723e+07	3.97338e+07	2.87237e+07
PC(18:0p/20:4)	838.597	C47H85O9N1P1	Lipid		11.2615	2.74546e+08	4.71958e+08	4.31783e+08	1.98962e+08	2.48281e+08	2.92645e+08	3.55512e+08	2.65753e+08	256692536	2.37909e+08	5.65469e+07	1.22226e+08	9.61395e+07	336238920	1.41433e+08	1.55985e+08	1.11623e+08	1.34539e+08	1.07715e+08	1.88063e+08	129588542	1.19631e+08	3.159e+08	2.28715e+08	2.15784e+08	1.66654e+08	1.06425e+08	2.34538e+08	2.59272e+08	1.66175e+08	1.17232e+08	118673855	122024677	1.18883e+08	114962936
PC(18:0p/22:2)	870.659	C49H93O9N1P1	Lipid		12.604	2.11249e+07	3.81752e+07	2.97162e+07	2.44227e+07	1.81597e+07	4.77816e+07	5.7172e+07	6.6483e+07	4.02174e+07	3.52369e+07	5.45705e+06	1.90994e+07	1.23595e+07	2.34162e+07	2.46409e+07	2.10247e+07	2.42492e+07	2.64704e+07	2.09104e+07	2.39183e+07	1.40418e+07	3.29625e+06	3.48665e+07	3.08482e+07	1.03696e+07	1.41007e+07	1.03309e+07	1.89755e+07	8.39927e+06	1.189e+07	9.90259e+06	1.03334e+07	1.04597e+07	1.05462e+07	1.0546e+07
PC(18:0p/22:3)	868.644	C49H91O9N1P1	Lipid		11.3947	1.5604e+07	3.00346e+07	1.64582e+07	1.89583e+07	1.30966e+07	2.40897e+07	2.42433e+07	2.44929e+07	1.96666e+07	2.00914e+07	3.33777e+06	1.23549e+07	6.57123e+06	2.86234e+07	1.79877e+07	1.14225e+07	1.24107e+07	1.26508e+07	1.11366e+07	1.44317e+07	1.18206e+07	4.29483e+06	2.46709e+07	2.53844e+07	1.07441e+07	1.0531e+07	6.19713e+06	1.57428e+07	8.20931e+06	1.03753e+07	7.041e+06	7.06684e+06	7.10029e+06	7.34537e+06	7.04214e+06
PC(18:0p/22:5)	864.612	C49H87O9N1P1	Lipid		10.5269	5.48575e+07	132946305	6.17624e+07	8.18964e+07	7.62068e+07	113159583	1.01635e+08	7.75998e+07	9.97144e+07	4.85307e+07	2.56644e+07	5.09553e+07	3.46848e+07	7.99834e+07	5.44473e+07	6.44085e+07	4.8286e+07	5.94507e+07	4.78514e+07	8.1631e+07	6.46535e+07	24496013	6.64913e+07	8.4705e+07	2.81217e+07	2.51655e+07	1.94178e+07	6.0122e+07	4.18499e+07	4.86738e+07	3.09129e+07	3.09003e+07	3.34461e+07	3.3904e+07	3.09203e+07
PC(18:0p/22:6)	862.597	C49H85O9N1P1	Lipid		10.9412	8.89584e+07	9.55419e+07	5.63466e+07	3.35933e+07	2.71116e+07	4.48381e+07	7.73141e+07	8.21358e+07	3.5949e+07	2.66554e+07	6.05373e+06	3.00315e+07	1.31763e+07	5.87276e+07	2.83665e+07	1.60817e+07	2.12055e+07	1.91063e+07	1.10721e+07	3.08339e+07	2.43276e+07	1.91003e+07	7.97397e+07	3.57035e+07	2.71352e+07	2.6469e+07	1.46028e+07	3.10796e+07	5.19005e+07	2.46164e+07	2.16347e+07	2.18104e+07	2.16354e+07	2.18246e+07	2.18066e+07
PC(18:0p/24:0)	902.722	C51H101O9N1P1	Lipid		16.0516	2.03991e+06	3.67106e+06	3.89055e+06	3.66291e+06	1.9714e+06	4.35798e+06	3.54088e+06	7.13901e+06	2.61397e+06	3.70398e+06	576149	1.75375e+06	898159	4.27201e+06	2.86103e+06	1.62995e+06	2.07446e+06	2.14636e+06	1.81609e+06	1.95688e+06	2.62163e+06	591153	4.13112e+06	3.93702e+06	1.95859e+06	1.54192e+06	1.30597e+06	2.66147e+06	1.5262e+06	2.84601e+06	940183	1.13814e+06	1.08389e+06	1.12268e+06	1.123e+06
PC(18:0p/24:1)	900.706	C51H99O9N1P1	Lipid		14.6468	1.38553e+07	1.60754e+07	1.93119e+07	1.43811e+07	1.03201e+07	2.09033e+07	3.09719e+07	2.70182e+07	1.43795e+07	1.94376e+07	1.90019e+06	9.0602e+06	4.80389e+06	2.08759e+07	1.19841e+07	9.48674e+06	9.19288e+06	8.841e+06	1.0258e+07	7.29543e+06	8.16843e+06	1.24754e+06	1.8675e+07	2.26322e+07	9.40397e+06	7.30592e+06	3.74969e+06	1.40313e+07	3.65299e+06	9.13915e+06	4.44918e+06	4.40962e+06	4.40451e+06	4.41383e+06	4.68789e+06
PC(18:1/18:1)	786.601	C44H85O8N1P1	Lipid		10.9876	32038249160	42024862853	54362518857	44114664563	37885307384	44218095714	51125207418	55930251113	43439241371	47252795480	55164725355	48800015142	52049830602	44902010611	39907111164	38929478804	35323942992	43149854541	35681620551	55107916755	44880775176	56941236679	55477356590	44958047904	56019590135	46052144472	53856954785	50031159470	53213124901	50034682242	56777939793	57640610535	58970970728	57712721661	60126507742
PC(18:1/20:4)	808.585	C46H83O8N1P1	Lipid		10.0071	5343219226	8155269192	8053792699	11905160827	8381366905	8887318856	10622311821	10838823942	9058297021	13974475744	10013304081	8079288780	12122753434	10450164967	5837455405	9285716363	6248844993	5180938668	5031983913	8854934034	7399751500	11822213506	7264517941	8997582206	5730930635	5914974579	8169297755	9226046532	7433632535	8282955480	11267962446	11984270910	11979510959	12341177492	12330083442
PC(18:1/22:0)	888.67	C49H95O10N1P1	Lipid		13.8585	1.57646e+07	1.59821e+07	5.06429e+06	8.15756e+06	5.35763e+06	7.60212e+06	8.28477e+06	2.79044e+07	8.76724e+06	7.84384e+06	1.57112e+06	9.01274e+06	2.02121e+06	7.31087e+06	1.04246e+07	4.7689e+06	6.81313e+06	1.12853e+07	4.03848e+06	8.67021e+06	11859637	4.74389e+06	2.14008e+07	7.74908e+06	3.23289e+06	4.81635e+06	4.70507e+06	1.21418e+07	2.09589e+07	1.18477e+07	3.82884e+06	3.83319e+06	3.84718e+06	4.07006e+06	4.65896e+06
PC(18:1/22:5)	878.592	C49H85O10N1P1	Lipid		9.94672	3.11408e+07	4.02803e+07	3.74915e+07	6.76438e+07	4.087e+07	4.80423e+07	5.52728e+07	6.49127e+07	4.43622e+07	1.41336e+08	1.52671e+07	3.94868e+07	3.06719e+07	4.85057e+07	2.28578e+07	6.52253e+07	3.36109e+07	2.5193e+07	1.99974e+07	4.11107e+07	4.22118e+07	2.96469e+07	5.2069e+07	5.29025e+07	1.96313e+07	2.6449e+07	4.4372e+07	3.81275e+07	2.49615e+07	5.02174e+07	2.76231e+07	2.76197e+07	2.86004e+07	2.7676e+07	2.96041e+07
PC(18:1/22:6)	832.585	C48H83O8N1P1	Lipid		9.32975	5.44153e+07	1.33912e+08	1.41889e+08	2.18832e+08	1.11986e+08	1.21538e+08	129565878	1.04745e+08	1.17542e+08	3.49099e+08	1.34468e+08	1.47154e+08	3.45063e+08	253688081	5.25228e+07	1.03103e+08	8.24107e+07	8.35639e+07	1.0618e+08	1.76807e+08	3.79484e+07	2.11848e+08	8.94125e+07	1.81834e+08	4.96797e+07	4.38563e+07	9.84267e+07	1.64924e+08	2.18764e+07	1.35364e+08	2.87792e+08	3.37488e+08	3.64268e+08	3.55503e+08	3.69205e+08
PC(18:1/24:0)	916.701	C51H99O10N1P1	Lipid		15.1753	2.37998e+06	5.06469e+06	4.42052e+06	4.31223e+06	2.72336e+06	5.12597e+06	4.84519e+06	1.69431e+07	4.10007e+06	5.93446e+06	1.07162e+06	3.79038e+06	1.63365e+06	5.71134e+06	4.60451e+06	3.61234e+06	2.59669e+06	4.94853e+06	1.89909e+06	3.69632e+06	6.36377e+06	1.25015e+06	9.71276e+06	5.31669e+06	3.1561e+06	2.78007e+06	3.2299e+06	8.62116e+06	1.00451e+07	6.30419e+06	2.05877e+06	1.94519e+06	2.24028e+06	2.00377e+06	2.02451e+06
PC(18:1p/18:2)	812.581	C45H83O9N1P1	Lipid		10.4603	9.08737e+08	1673601794	1392614220	1144810761	9.76942e+08	1294239088	1194124897	1077734562	1358377410	1148313574	3.92337e+08	7.1207e+08	6.35789e+08	2197706631	7.64072e+08	8.68179e+08	6.66723e+08	1144411498	9.39086e+08	9.03454e+08	6.63193e+08	3.11814e+08	1071432791	1337638368	7.25653e+08	6.35763e+08	4.41152e+08	1202196598	5.33237e+08	8.07999e+08	554606577	5.5459e+08	5.62876e+08	561523997	5.54904e+08
PC(18:1p/18:2)	812.581	C45H83O9N1P1	Lipid		10.7217	1.78996e+08	3.39655e+08	4.24727e+08	200714800	2.25833e+08	2.82393e+08	1.28442e+08	1.00503e+08	2.53234e+08	1.90086e+08	6.69565e+07	1.66584e+08	1.06312e+08	2.56803e+08	1.12196e+08	176273764	1.27025e+08	2.08831e+08	1.96458e+08	1.95492e+08	1.32809e+08	4.73768e+07	8.50264e+07	1.50311e+08	1.83943e+08	6.09539e+07	7.07949e+07	2.16457e+08	4.47268e+07	1.5352e+08	121675764	1.23028e+08	1.25455e+08	1.25464e+08	125461940
PC(18:1p/20:4)	836.581	C47H83O9N1P1	Lipid		10.3528	182474167	3.23115e+08	3.48804e+08	2.43099e+08	2.32786e+08	2.94035e+08	3.40888e+08	2.98355e+08	2.61366e+08	292101330	5.51764e+07	1.4264e+08	9.08536e+07	3.73375e+08	1.08133e+08	1.48723e+08	1.25208e+08	1.71675e+08	1.31814e+08	1.74059e+08	1.4887e+08	1.1499e+08	2.70438e+08	2.13655e+08	1.82812e+08	1.78591e+08	1.22979e+08	2.4857e+08	2.53665e+08	184531299	1.18488e+08	1.18488e+08	1.21417e+08	1.18554e+08	1.19952e+08
PC(18:1p/20:4)	836.581	C47H83O9N1P1	Lipid		10.6406	5.26177e+07	148939130	7.24777e+07	6.97579e+07	4.75928e+07	5.67322e+07	8.96028e+07	5.93955e+07	5.76483e+07	5.58623e+07	1.26096e+07	4.50154e+07	3.55405e+07	7.74495e+07	2.35519e+07	3.55812e+07	2.69513e+07	3.81166e+07	3.12835e+07	5.55212e+07	3.38953e+07	3.67468e+07	7.16156e+07	6.28008e+07	5.52371e+07	3.80652e+07	2.21848e+07	5.05738e+07	4.55522e+07	4.01942e+07	3.50208e+07	3.50263e+07	3.5051e+07	3.71758e+07	3.55922e+07
PC(18:1p/22:2)	824.653	C48H91O7N1P1	Lipid		11.6838	4.70334e+07	7.92072e+07	6.41568e+07	4.50843e+07	4.32391e+07	1.1618e+08	7.99387e+07	1.17919e+08	111163780	2.92805e+07	5.70843e+07	7.51441e+07	1.29852e+08	5.47886e+07	4.3168e+07	5.71273e+07	6.31458e+07	8.00223e+07	4.91879e+07	8.3192e+07	2.62302e+07	2.64392e+07	1.06805e+08	5.58673e+07	1.8103e+07	2.4763e+07	2.2918e+07	5.24648e+07	2.468e+07	2.49564e+07	1.13078e+08	113142422	1.18622e+08	1.21831e+08	1.26258e+08
PC(18:1p/22:5)	862.597	C49H85O9N1P1	Lipid		10.1932	1.30026e+08	1.72488e+08	1.11927e+08	130111648	6.59098e+07	1.34107e+08	2.01891e+08	1.7162e+08	1.10618e+08	1.3022e+08	2.81999e+07	1.05682e+08	3.97034e+07	2.36133e+08	8.79318e+07	6.09561e+07	1.06838e+08	9.03823e+07	6.16449e+07	9.75006e+07	9.80456e+07	3.92065e+07	217196341	1.63319e+08	7.04157e+07	8.56827e+07	4.52571e+07	1.12084e+08	5.63474e+07	8.06416e+07	5.75531e+07	6.02196e+07	6.05313e+07	5.85216e+07	6.02107e+07
PC(18:1p/24:2)	852.684	C50H95O7N1P1	Lipid		12.6738	4.67226e+07	8.54267e+07	7.18875e+07	4.11968e+07	5.23278e+07	1.47686e+08	9.5867e+07	1.58228e+08	1.43354e+08	2.6056e+07	6.33015e+07	7.54933e+07	1.29108e+08	6.15949e+07	3.80792e+07	6.47205e+07	7.12104e+07	9.28327e+07	4.64358e+07	8.10312e+07	4.06087e+07	2.45382e+07	1.44275e+08	5.33846e+07	2.13914e+07	1.9935e+07	1.9247e+07	5.10474e+07	1.75657e+07	2.45913e+07	1.24417e+08	1.52082e+08	1.52288e+08	1.49114e+08	1.66684e+08
PC(18:2/18:2)	782.569	C44H81O8N1P1	Lipid		9.2635	1915951828	7036653620	8957773959	3652527473	5524081373	10917876012	10311035358	13258829488	11969703276	8692126164	12954815304	8489528333	10817953511	6070591916	2374852147	3965714186	3058350342	8509726011	4209670708	13375183467	15777054146	14422426365	8452104562	4303279025	3420808067	3794435727	6176130502	7170960227	4821408744	4571523794	12784803773	13057694388	13898225641	13913544205	14637290092
PC(18:2/18:2)	782.569	C44H81O8N1P1	Lipid		10.7523	4.60891e+08	3.73583e+08	3.57316e+08	4.64616e+08	5.1575e+08	4.2656e+08	3.7313e+08	4.76141e+08	4.9588e+08	4.4803e+08	4.71283e+08	4.87364e+08	3.30365e+08	3.5706e+08	5.11534e+08	4.55769e+08	5.34396e+08	5.09992e+08	5.17503e+08	4.56881e+08	6.16994e+08	4.10328e+08	3.54292e+08	3.96996e+08	4.59199e+08	538317334	5.33851e+08	3.7622e+08	6.22222e+08	3.77109e+08	3.8677e+08	3.38987e+08	3.41077e+08	3.42343e+08	337336214
PC(18:2/20:4)	806.569	C46H81O8N1P1	Lipid		9.06193	4.95031e+08	1498086277	3033127295	1423762507	2491810404	2379362548	2624317835	2328064187	2548270765	2781808356	2285474185	1233234055	3678919064	2806794570	5.51716e+08	9.95003e+08	6.88768e+08	9.4203e+08	9.6555e+08	2736882415	5.70453e+08	1919719429	7.24672e+08	1643911268	5.84647e+08	5.10707e+08	7.43717e+08	1889106506	5.6282e+08	1174083743	3271432596	3607217204	3647289317	3694417721	3993258341
PC(18:2/22:6)	874.56	C49H81O10N1P1	Lipid		8.77934	7.33932e+07	1.12533e+08	6.47478e+07	4.26898e+07	8.94222e+07	1.51937e+08	143146862	1.53022e+08	8.20331e+07	1.9308e+08	3.00758e+07	8.01479e+07	5.37363e+07	1.49628e+08	5.04359e+07	5.64721e+07	7.40616e+07	6.68622e+07	3.51828e+07	1.46783e+08	7.33773e+07	3.50945e+07	7.61982e+07	1.08151e+08	3.89301e+07	4.70184e+07	6.00247e+07	9.01898e+07	4.41179e+07	8.36346e+07	4.54146e+07	4.67802e+07	4.67955e+07	4.78712e+07	4.82913e+07
PC(18:2/22:6)	830.569	C48H81O8N1P1	Lipid		9.93189	3.88629e+08	3.8881e+08	3.68375e+08	425651319	3.90771e+08	3.84317e+08	4.08725e+08	5.40092e+08	4.30122e+08	6.62878e+08	3.95947e+08	4.02563e+08	4.83311e+08	4.32539e+08	3.85247e+08	4.99507e+08	392088916	4.00911e+08	3.8505e+08	3.84805e+08	4.17427e+08	4.83943e+08	3.89081e+08	3.89239e+08	3.13959e+08	3.99332e+08	3.85611e+08	4.59616e+08	5.20883e+08	441999122	3.62592e+08	3.68881e+08	3.66054e+08	3.61025e+08	3.28354e+08
PC(18:3/18:2)	824.545	C45H79O10N1P1	Lipid		8.50463	3.6675e+07	8.76025e+07	7.23088e+07	4.2026e+07	5.22939e+07	1.27774e+08	1.012e+08	1.59351e+08	1.20669e+08	1.66879e+08	3.70487e+07	4.80756e+07	3.10951e+07	1.41084e+08	2.1672e+07	5.6329e+07	3.72849e+07	5.44338e+07	4.16138e+07	1.24643e+08	1144064422	1.88884e+08	1.1041e+08	5.45277e+07	6.04262e+07	2.82783e+07	5.84511e+07	4.2549e+07	9.93677e+07	7.55554e+07	5.33826e+07	5.33889e+07	5.40496e+07	5.34176e+07	5.40529e+07
PC(18:3/18:2)	824.545	C45H79O10N1P1	Lipid		9.47395	3.438e+07	7.1476e+07	5.00635e+07	5.46744e+07	4.26931e+07	4.86159e+07	4.93716e+07	4.11049e+07	4.16207e+07	8.57024e+07	2.23463e+07	5.54101e+07	7.30313e+07	6.9943e+07	3.22349e+07	4.77523e+07	4.83612e+07	2.31517e+07	2.32371e+07	5.04332e+07	5.7713e+07	1.00758e+08	3.14759e+07	7.2995e+07	3.49487e+07	2.50712e+07	2.79888e+07	4.43363e+07	5.69013e+07	6.61483e+07	3.83313e+07	3.85105e+07	3.90039e+07	4.56184e+07	4.12836e+07
PC(18:3/22:5)	830.569	C48H81O8N1P1	Lipid		8.75676	2.51561e+08	4.36915e+08	4.24959e+08	4.52003e+08	3.10497e+08	5.5652e+08	5.77581e+08	6.75472e+08	3.57917e+08	6.81319e+08	3.57083e+08	4.60995e+08	6.39656e+08	5.94884e+08	1.74571e+08	1.95109e+08	2.77548e+08	2.20314e+08	1.51721e+08	6.54194e+08	2.28876e+08	4.96698e+08	3.68812e+08	3.87096e+08	131662956	1.64954e+08	2.24936e+08	4.00834e+08	157566516	3.01494e+08	5.96288e+08	6.85669e+08	7.53041e+08	7.48027e+08	7.49373e+08
PC(18:4)	530.288	C26H45O8N1P1	Lipid		2.54325	2.29388e+07	1.92665e+07	2.96612e+07	7.48241e+06	2.60307e+07	2.95852e+07	8.57661e+06	1.86296e+07	3.11261e+07	2.16934e+07	2.58429e+07	1.06252e+07	4.4727e+07	3.60696e+07	1.022e+07	2.91511e+07	1.76752e+07	3.16096e+07	1.28903e+07	2.07913e+07	2.3717e+06	2.37249e+07	3.18651e+06	8.04454e+06	2.03872e+07	4.07361e+06	2.01791e+07	3.48984e+07	395078	9.97869e+06	2.7002e+07	3.06887e+07	3.02319e+07	3.21274e+07	3.41439e+07
PC(18:4/18:2)	778.538	C44H77O8N1P1	Lipid		8.4242	4.84987e+07	1.03867e+08	1.26198e+08	1.54269e+08	5.57838e+07	5.11545e+07	6.62468e+07	6.02313e+07	2.77046e+07	1.53588e+08	7.70722e+07	1.53184e+08	150545399	1.36799e+08	1.45663e+07	3.55387e+07	5.0202e+07	1.40753e+07	4.75287e+07	1.41429e+08	2.60401e+07	1.17273e+08	2.32232e+07	4.18193e+07	4.58747e+07	1.19887e+07	1.86233e+07	4.7553e+07	2.77275e+07	6.12431e+07	1.32324e+08	1.49489e+08	1.49343e+08	1.41009e+08	1.72664e+08
PC(19:0/18:2)	844.607	C46H87O10N1P1	Lipid		11.4564	5.9435e+07	1.13991e+08	1.30858e+08	1.00301e+08	82911346	1.06276e+08	1.32646e+08	1.62903e+08	1.15948e+08	1.62385e+08	6.59157e+07	1.39018e+08	5.3037e+07	1.51559e+08	6.91424e+07	9.76476e+07	6.263e+07	1.08372e+08	6.51601e+07	125049031	9.29205e+07	6.30501e+07	1.40893e+08	146192320	8.82494e+07	7.11361e+07	9.02591e+07	1.03983e+08	1.08709e+08	1.26997e+08	5.42147e+07	5.4211e+07	5.44723e+07	6.65606e+07	5.43649e+07
PC(19:0/20:3)	870.623	C48H89O10N1P1	Lipid		11.6636	4.29363e+06	6.27197e+06	1.05101e+07	8.50248e+06	4.82363e+06	4.60812e+06	5.12254e+06	6.87421e+06	5.38497e+06	13335597	2.74316e+06	1.36935e+07	7.98295e+06	1.08689e+07	4.42516e+06	4.02474e+06	2.77252e+06	3.59129e+06	7.133e+06	7.77603e+06	3.43982e+06	1.89197e+06	6.4407e+06	1.07007e+07	3.15429e+06	2.03989e+06	2.84968e+06	9.83198e+06	5.60958e+06	1.46497e+07	3.08618e+06	3.71571e+06	3.71447e+06	3.71653e+06	3.52994e+06
PC(19:0/20:4)	868.607	C48H87O10N1P1	Lipid		11.2928	1.91359e+07	3.81316e+07	3.16513e+07	3.00091e+07	2.73131e+07	3.41511e+07	3.74558e+07	3.26727e+07	2.9877e+07	5.8503e+07	9.85335e+06	2.99517e+07	2.00254e+07	6.09585e+07	1.97478e+07	3.11057e+07	1.59548e+07	1.92757e+07	1.2852e+07	3.06646e+07	1.56697e+07	1.21033e+07	3.31285e+07	5.42492e+07	1.49026e+07	1.36324e+07	1.20114e+07	2.99296e+07	2.08013e+07	3.49529e+07	1.5355e+07	1.51847e+07	1.62593e+07	1.51868e+07	1.5002e+07
PC(19:1)	550.35	C27H53O8N1P1	Lipid		3.10375	2.04967e+07	1.35502e+07	1.74133e+07	7.58107e+06	2.08327e+07	2.44027e+07	5.96569e+06	3.17267e+07	2.42081e+07	9.93833e+06	22031219	1.22386e+07	1.20591e+07	1.95494e+07	6.52324e+06	2.47162e+07	2.63377e+07	2.16916e+07	7.11965e+06	2.0757e+07	3.06514e+06	2.20962e+07	1.04951e+07	4.7393e+06	2.60332e+07	4.95604e+06	1.78605e+07	2.24343e+07	929517	5.50078e+06	1.581e+07	2.48277e+07	2.26012e+07	2.34866e+07	2.4905e+07
PC(19:1/18:0)	846.623	C46H89O10N1P1	Lipid		12.1403	2.16197e+07	4.0903e+07	6.42986e+07	3.73078e+07	1.65064e+07	2.12914e+07	2.98565e+07	3.10478e+07	1.92014e+07	5.25188e+07	7.76583e+06	2.67876e+07	1.64589e+07	4.9009e+07	1.504e+07	1.31909e+07	1.58828e+07	1.35385e+07	1.49048e+07	3.57144e+07	2.1483e+07	1.18415e+07	3.69367e+07	4.14545e+07	2.05766e+07	1.76638e+07	2.7809e+07	2.74015e+07	5.85406e+07	3.04652e+07	1.30687e+07	1.23565e+07	1.30614e+07	1.30591e+07	1.30598e+07
PC(19:2)	548.335	C27H51O8N1P1	Lipid		2.5144	7.84705e+07	5.64328e+07	9.88684e+07	2.23668e+07	1.02241e+08	9.82854e+07	2.9333e+07	1.10497e+08	1.05163e+08	4.87305e+07	9.46288e+07	4.01193e+07	8.01974e+07	6.72946e+07	2.04877e+07	8.27262e+07	7.52619e+07	105413523	4.26059e+07	7.81699e+07	6.75046e+06	1.14289e+08	2.41199e+07	1.06547e+07	7.85943e+07	1.58713e+07	7.42852e+07	7.5069e+07	4.40447e+06	1.55308e+07	8.22945e+07	8.76781e+07	9.37462e+07	9.64998e+07	1.02137e+08
PC(19:4p)	528.308	C27H47O7N1P1	Lipid		2.869	387273	1.36855e+06	1.78198e+06	2.84918e+06	2.04092e+06	1.26829e+06	932821	4.45194e+06	1.6506e+06	1.99029e+06	3.16647e+06	1.24886e+06	4.76954e+06	1.5599e+06	682959	3.17455e+06	5.85521e+06	1.41596e+06	2.24546e+06	2.79166e+06	3.44673e+06	3.85704e+06	1.04179e+06	2.17151e+06	1.36435e+06	1.41208e+06	1.32093e+06	2.27611e+06	2.06689e+06	2.05261e+06	4.30219e+06	4.34537e+06	4.90302e+06	4.83547e+06	5.11168e+06
PC(20:0/20:3)	884.639	C49H91O10N1P1	Lipid		11.9663	3.52594e+07	4.27484e+07	1.32257e+07	1.2477e+07	8.87675e+06	1.25662e+07	2.94777e+07	1.70589e+07	12612706	111432718	6.6184e+06	2.36643e+07	1.92739e+07	1.52432e+07	9.50842e+06	1.34089e+07	8.43076e+06	1.00089e+07	9.2027e+06	1.09335e+07	8.69859e+06	1.04401e+07	2.73064e+07	1.84e+07	7.62275e+06	1.66194e+07	1.20521e+07	1.53845e+07	2.73022e+07	1.23102e+07	9.80139e+06	9.79919e+06	9.87833e+06	9.9717e+06	1.01695e+07
PC(20:0/20:3)	884.639	C49H91O10N1P1	Lipid		12.2377	8.98734e+06	1.75839e+07	1.65192e+07	1.83254e+07	1.04457e+07	1.34519e+07	1.4957e+07	2.78403e+07	1.1769e+07	2.92496e+07	5.23603e+06	1.8162e+07	9.87539e+06	1.86503e+07	1.3479e+07	1.14204e+07	8.47767e+06	1.68984e+07	1.37697e+07	1.44015e+07	1.34846e+07	4.59324e+06	1.583e+07	2.23181e+07	1.55348e+07	8.1867e+06	1.04324e+07	2.68277e+07	9.49788e+06	2.60433e+07	7.24279e+06	7.14224e+06	7.71567e+06	7.2438e+06	7.62434e+06
PC(20:0/20:4)	838.632	C48H89O8N1P1	Lipid		11.7704	7.48278e+07	1.88505e+08	1.25613e+08	1.84984e+08	1.96326e+08	1.9263e+08	1.8614e+08	2.95329e+08	1.64436e+08	3.00556e+08	1.90017e+08	2.05371e+08	242587626	2.74745e+08	2.46978e+08	2.25569e+08	9.93821e+07	2.36401e+08	9.47178e+07	257556901	1.0216e+08	2.32658e+08	2.07796e+08	3.31047e+08	9.31923e+07	1.25126e+08	1.40803e+08	2.93155e+08	1.29345e+08	2.82997e+08	2.83618e+08	2.86373e+08	3.1627e+08	2.88386e+08	321136872
PC(20:0/22:4)	910.654	C51H93O10N1P1	Lipid		12.4704	7.5768e+06	1.15338e+07	1.58349e+07	1.26962e+07	7.94514e+06	1.08435e+07	9.13457e+06	6.8379e+06	8.01442e+06	1.20119e+07	3.25909e+06	1.35836e+07	5.67297e+06	1.23037e+07	5.73041e+06	1.14539e+07	7.6099e+06	7.07949e+06	7.63867e+06	1.06212e+07	6.67496e+06	2.27411e+06	1.23589e+07	2.06877e+07	8.9449e+06	5.71087e+06	7.88076e+06	1.09749e+07	2.37915e+07	1.10898e+07	4.52972e+06	4.46879e+06	4.5595e+06	4.69712e+06	4.62161e+06
PC(20:0/22:6)	906.623	C51H89O10N1P1	Lipid		11.4715	7.31109e+06	1.08786e+07	5.74352e+06	1.07736e+07	5.24045e+06	9.35545e+06	1.51634e+07	3.31462e+07	5.88673e+06	2.22435e+07	2.0557e+06	1.23099e+07	5.58611e+06	1.33218e+07	1.09838e+07	6.02501e+06	6.64548e+06	1.09932e+07	3.18824e+06	1.1329e+07	1.27335e+07	3.63468e+06	1.32857e+07	1.28752e+07	5.28868e+06	6.22274e+06	6.01914e+06	1.46279e+07	5.96487e+06	1.35322e+07	5.22634e+06	5.09716e+06	5.23149e+06	5.47389e+06	5.32836e+06
PC(20:0e/16:0)	820.644	C45H91O9N1P1	Lipid		13.5109	4.33447e+06	7.66016e+06	6.83658e+06	5.14602e+06	3.88682e+06	5.09528e+06	7.09988e+06	1.00785e+07	4.62888e+06	5.28175e+06	1.42489e+06	4.60314e+06	2.8644e+06	5.30644e+06	1.06226e+07	3.17153e+06	3.79327e+06	5.41817e+06	3.77959e+06	6.30718e+06	4.03706e+06	2.91949e+06	1.03877e+07	9.1238e+06	4.87765e+06	7.83478e+06	18187952	1.07179e+07	4.65848e+06	1.64653e+07	3.03404e+06	3.18668e+06	3.20483e+06	3.16033e+06	3.20511e+06
PC(20:0e/22:4)	896.675	C51H95O9N1P1	Lipid		12.687	2.39342e+07	4.13753e+07	3.27232e+07	2.6187e+07	2.78854e+07	6.89741e+07	3.68092e+07	6.89129e+07	5.18768e+07	1.81505e+07	8.40079e+06	2.61043e+07	2.06953e+07	2.90329e+07	2.2244e+07	3.20988e+07	3.18907e+07	3.93211e+07	2.52551e+07	3.28391e+07	2.1343e+07	3.52189e+06	3.66535e+07	3.17945e+07	1.03352e+07	9.99066e+06	9.6443e+06	2.25456e+07	9.84469e+06	1.34999e+07	1.28969e+07	1.29001e+07	1.31397e+07	1.31411e+07	1.32121e+07
PC(20:0e/22:5)	894.659	C51H93O9N1P1	Lipid		12.3749	9.63204e+07	1.8662e+08	1.20699e+08	1.26342e+08	1.09083e+08	1.82171e+08	2.18593e+08	1.71607e+08	160335261	2.21537e+08	2.18765e+07	8.0133e+07	5.39534e+07	1.57018e+08	1.32079e+08	9.03289e+07	9.87141e+07	8.72681e+07	7.92067e+07	9.05669e+07	7.27659e+07	1.32752e+07	1.54269e+08	2.09096e+08	7.38502e+07	6.98381e+07	3.29325e+07	126837702	2.6637e+07	8.77388e+07	5.17644e+07	5.20896e+07	5.2891e+07	5.21319e+07	5.28902e+07
PC(20:0p/20:3)	868.644	C49H91O9N1P1	Lipid		12.1187	2.3989e+07	4.8644e+07	5.24425e+07	3.18423e+07	2.91806e+07	4.20144e+07	3.94023e+07	2.46396e+07	4.12994e+07	6.62764e+07	9.56698e+06	2.01888e+07	7.38298e+06	9.14006e+07	3.05756e+07	2.41442e+07	1.89763e+07	2.42817e+07	4.62913e+07	5.30421e+07	1.95423e+07	6.11418e+06	3.82442e+07	7.97026e+07	2.81633e+07	2.14037e+07	2.18167e+07	3.26959e+07	6.78993e+07	2.2946e+07	1.3732e+07	1.37317e+07	1.43009e+07	1.37321e+07	1.39396e+07
PC(20:0p/20:3)	868.644	C49H91O9N1P1	Lipid		12.451	8.63588e+07	1.56587e+08	1.23345e+08	1.01119e+08	8.14104e+07	1.50443e+08	1.23996e+08	172351915	1.26908e+08	9.9003e+07	2.1834e+07	6.6652e+07	3.54304e+07	1.07952e+08	135274693	7.14263e+07	7.39371e+07	7.99094e+07	6.9857e+07	9.3358e+07	5.96513e+07	1.90851e+07	1.24041e+08	1.48394e+08	6.65164e+07	5.28907e+07	4.53774e+07	8.94235e+07	4.50597e+07	9.07249e+07	4.36407e+07	4.36476e+07	4.41699e+07	4.41727e+07	4.41425e+07
PC(20:0p/20:4)	866.628	C49H89O9N1P1	Lipid		11.2358	6.24459e+07	1.1598e+08	8.3353e+07	6.1971e+07	6.99538e+07	9.06388e+07	9.81984e+07	7.70675e+07	8.55839e+07	7.10848e+07	2.08474e+07	5.62678e+07	2.35596e+07	8.49051e+07	4.70736e+07	5.26887e+07	4.83319e+07	6.07444e+07	5.38061e+07	5.10994e+07	4.66756e+07	1.67443e+07	8.91957e+07	1.05506e+08	4.42559e+07	5.29444e+07	3.11556e+07	7.28812e+07	5.41422e+07	4.22069e+07	3.19447e+07	3.19427e+07	3.23862e+07	3.23867e+07	3.34732e+07
PC(20:0p/20:4)	866.628	C49H89O9N1P1	Lipid		12.2585	1.25223e+07	2.29431e+07	2.1539e+07	1.67788e+07	1.41658e+07	2.98955e+07	1.98933e+07	3.1195e+07	1.67827e+07	1.8971e+07	4.29453e+06	1.13986e+07	5.51245e+06	2.23689e+07	1.88263e+07	1.27319e+07	8.61912e+06	9.46126e+06	7.60141e+06	1.61095e+07	1.16639e+07	5.00693e+06	1.77222e+07	2.38485e+07	1.31836e+07	8.79009e+06	7.85823e+06	1.75104e+07	1.29833e+07	2.06907e+07	7.02518e+06	7.54364e+06	7.53907e+06	7.42708e+06	7.52312e+06
PC(20:0p/22:5)	892.644	C51H91O9N1P1	Lipid		11.499	5.7722e+07	8.84437e+07	6.5961e+07	6.8567e+07	6.99958e+07	1.34329e+08	8.35031e+07	1.03785e+08	9.54806e+07	5.70991e+07	1.88275e+07	5.38229e+07	4.09719e+07	9.27378e+07	6.01071e+07	7.224e+07	6.42258e+07	5.89844e+07	4.41173e+07	6.06413e+07	4.66743e+07	7.96232e+06	7.8378e+07	104695301	3.0139e+07	2.41547e+07	1.85047e+07	6.7953e+07	1.90785e+07	4.74088e+07	2.86803e+07	3.19581e+07	3.1594e+07	3.15892e+07	3.1955e+07
PC(20:0p/22:5)	892.644	C51H91O9N1P1	Lipid		12.188	2.32846e+07	5.17356e+07	5.45706e+07	5.5822e+07	3.20558e+07	9.2568e+07	6.25103e+07	6.34048e+07	4.01564e+07	6.88847e+07	6.62109e+06	2.77511e+07	1.92996e+07	4.72686e+07	3.39664e+07	4.06079e+07	2.35689e+07	2.47137e+07	2.41299e+07	3.16603e+07	2.64072e+07	7.44996e+06	3.90999e+07	6.06948e+07	3.22535e+07	2.11755e+07	1.63274e+07	3.84332e+07	1.98581e+07	4.05868e+07	1.68725e+07	1.68769e+07	1.6994e+07	16930304	21805468
PC(20:0p/22:6)	890.628	C51H89O9N1P1	Lipid		11.918	1.14773e+07	2.6534e+07	1.64426e+07	2.44337e+07	1.50006e+07	2.41794e+07	2.11906e+07	3.81352e+07	1.79235e+07	1.30026e+07	8.51858e+06	1.2838e+07	5.4541e+06	1.99652e+07	9.19754e+06	1.41005e+07	1.06484e+07	1.58656e+07	1.24655e+07	2.25041e+07	2.00018e+07	1.10505e+07	2.40177e+07	2.81022e+07	1.48623e+07	1.35671e+07	1.74273e+07	1.83105e+07	7.92488e+06	1.24639e+07	8.9966e+06	8.99878e+06	9.07717e+06	9.11145e+06	9.11091e+06
PC(20:1/14:1)	758.569	C42H81O8N1P1	Lipid		11.8412	2.18494e+07	3.76588e+07	5.20841e+07	3.4012e+07	2.97902e+07	4.50733e+07	5.61947e+07	5.29359e+07	4.37388e+07	3.12195e+07	5.81405e+07	4.73824e+07	6.10568e+07	5.53503e+07	2.80826e+07	3.51747e+07	2.49654e+07	3.69925e+07	2.85721e+07	4.39796e+07	4.78106e+07	7.30834e+07	6.73721e+07	4.09096e+07	6.01821e+07	4.89002e+07	6.9998e+07	4.6273e+07	1.03065e+08	3.82551e+07	8.72055e+07	1.02432e+08	8.33966e+07	1.02091e+08	104914265
PC(20:1/18:1)	814.632	C46H89O8N1P1	Lipid		11.852	7.88584e+08	1056188797	1592034849	1839128632	780664220	9.81695e+08	1135594384	1358645666	8.25715e+08	1839418049	1505914390	2075673551	2220643387	1359127186	8.10589e+08	7.92028e+08	8.17332e+08	6.85741e+08	8.67548e+08	1300470840	628258683	1351918006	1622122905	1588208114	2208836983	8.84822e+08	1203439940	2655660618	6.89725e+08	1799067327	1851014080	1950119580	2026779904	2005748039	2081766013
PC(20:1/22:6)	904.607	C51H87O10N1P1	Lipid		10.5399	1.48454e+07	1.42416e+07	9.02338e+06	1.11922e+07	1.06029e+07	1.87203e+07	2.90969e+07	2.6484e+07	1.12567e+07	6.62313e+07	4.78825e+06	2.42333e+07	7.62947e+06	2.43008e+07	1.60383e+07	1.43309e+07	1.15992e+07	1.4549e+07	4.21663e+06	1.35815e+07	1.58679e+07	5.07768e+06	2.04721e+07	2.36117e+07	7.50585e+06	1.21676e+07	1.07688e+07	1.67148e+07	1.94558e+07	1.53371e+07	8.73057e+06	9.52165e+06	9.36387e+06	9.91961e+06	9.36385e+06
PC(20:2/20:5)	832.585	C48H83O8N1P1	Lipid		9.11418	3.7542e+07	7.58514e+07	6.24549e+07	8.10096e+07	5.52741e+07	8.41103e+07	9.89457e+07	1.22553e+08	6.86504e+07	1.5158e+08	6.38943e+07	5.47619e+07	1.30524e+08	9.75328e+07	1.87886e+07	4.37138e+07	3.7225e+07	3.37945e+07	2.2293e+07	104650558	4.38371e+07	1.34187e+08	9.71228e+07	5.77684e+07	1.77222e+07	2.64911e+07	4.81318e+07	4.70108e+07	2.47665e+07	3.44018e+07	1.15005e+08	1.25046e+08	1.30536e+08	1.28466e+08	137677354
PC(20:3/20:4)	876.576	C49H83O10N1P1	Lipid		9.14589	1.85248e+07	4.00797e+07	4.26253e+07	6.56934e+07	4.06666e+07	4.32161e+07	4.15753e+07	4.54333e+07	3.7708e+07	7.21989e+07	1.44574e+07	4.02252e+07	2.94239e+07	5.93088e+07	2.54811e+07	3.01852e+07	3.03778e+07	2.29961e+07	3.6134e+07	4.82693e+07	9.83345e+06	1.67378e+07	2.88111e+07	5.20293e+07	1.49178e+07	1.89945e+07	3.11005e+07	4.63823e+07	1.22163e+07	5.11469e+07	2.07271e+07	1.8886e+07	1.99001e+07	1.99023e+07	2.06815e+07
[truncated: 778 more rows]

## Sheet: 2. hydrophilic molecules
Column	Biochemical Name	Molecular weight	Formula	Super pathway	Sub pathway	RT-(min)	Peak area
							SIDH2028	SIDH2031	SIDH2046	SID2034	SID2028	SID2029	SID2013	SID2012	SID2036	SID2032	SID1623	SID7229	SID7232	SID7231	SID7230	SID7318	SID1619	SID7228	SID1616	SID1586	SID1581	SID1632	SID1618	SID1567	SID1631	SID1577	SID599	SID1557	SID1587	SID1592	QC-1	QC-2	QC-3	QC-4	QC-5
[truncated: 347 more rows]

## Sheet: 3. hydrophobic molecules
LipidIon	Match	Class	Fatty acid	Form	FA1	FA2	FA3	Biochemical name	Class fattyacid	Molecular weight	Ion formula	RT-(min)	Peak area
[truncated: 1,291 more rows]

[truncated: 6 more sheets: 4. sample information, 5. volcano (FH-MT vs NC), 6. volcano (FH-MT vs FH-WT）, 7. volcano (FH-WT vs NC), 8. tumor_burden_correlation, ROCAUC]
