# Supplementary material for: Circulating succinate-modifying metabolites accurately classify and reflect the status of fumarate hydratase–deficient renal cell carcinoma
Source: J Clin Invest. 2023 Jun 1;133(11):e165028. doi: 10.1172/JCI165028 (PMC10232000; doi:10.1172/JCI165028)
Supplement: Supplemental table 3 [file jci-133-165028-s196.xlsx]

## Sheet: Quantification of metabolites
Supplemental Table 3. Quantification of potential Plasma Markers (n=238) for ROC curve analyses in the test study
Patient ID number	Sample ID number	Groupa	overall tumor burden (cm)	suc-cys (ng/ml)	suc-ado (ng/ml)	fum (ng/ml)	mal (ng/ml)	Log2 (suc-cys)	Log2 (suc-ado)	Log2 (fum)	Log2 (mal)	Category	Primaryb	Recurrentb	Surgeryb
PIDH1511	SID1545	NC		1	7.21558	86	35	0	2.85118	9.74819	11.7731
PIDH1519	SID1546	NC		1	1	900	4410	0	0	9.81378	12.1066
PID520	SID1563	NC		1	1	2460	1700	0	0	11.2644	10.7313	FH-MT Carrier
PID339	SID1582	NC		1	6.0973	1590	2270	0	2.60817	10.6348	11.1485	FH-MT Carrier
PID546	SID1585	NC		24.0609	1	2600	2980	4.58862	0	11.3443	11.5411
PID330	SID1613	NC		1	11.5339	1540	200	0	3.52781	10.5887	7.64386
PID524	SID1624	NC		1	1	2740	2760	0	0	11.42	11.4305	FH-MT Carrier
PID331	SID1626	NC		8.69388	1	2350	1870	3.12	0	11.1984	10.8688	FH-MT Carrier
PID501	SID1627	NC		4.37717	18.0133	1610	4810	2.13	4.17099	10.6528	12.2318	FH-MT Carrier
PID545	SID1630	NC		1	1	1370	920	0	0	10.42	9.84549
PIDH100	SID2010	NC		1	1	5012.9	3128.51	0	0	12.2914	11.6113
PIDH101	SID2011	NC		1	1	2071.37	4077.5	0	0	11.0164	11.9935
PIDH104	SID2014	NC		1	1	1450	4080	0	0	10.5018	11.9944
PIDH105	SID2015	NC		1	13.0906	960	2970	0	3.71046	9.90689	11.5362
PIDH106	SID2016	NC		1	5.35727	2348.2	3106.71	0	2.4215	11.1973	11.6012
PIDH107	SID2017	NC		1	1	1080	3120	0	0	10.0768	11.6073
PIDH108	SID2018	NC		1	1	1710	3530	0	0	10.7398	11.7855
PIDH109	SID2019	NC		1	6.21412	1470	3420	0	2.63555	10.5216	11.7398
PIDH110	SID2020	NC		26.9124	19.0147	1910	3740	4.7502	4.24905	10.8994	11.8688
PIDH112	SID2022	NC		1	16.8467	2165.91	3703.81	0	4.0744	11.0808	11.8548
PIDH113	SID2023	NC		1	8.624	1440	3330	0	3.10836	10.4919	11.7013
PIDH114	SID2024	NC		37.2005	12.8618	1400	2920	5.21725	3.68502	10.4512	11.5118
PIDH115	SID2025	NC		1	9.3859	1680	3430	0	3.2305	10.7142	11.744
PIDH116	SID2026	NC		1	1	1440	3440	0	0	10.4919	11.7482
PIDH117	SID2027	NC		1	1	1820	3930	0	0	10.8297	11.9403
PIDH120	SID2030	NC		29.2607	9.64562	1730	3660	4.87089	3.26987	10.7566	11.8376
PIDH121	SID2031	NC		1	4.2364	1000	2840	0	2.08284	9.96578	11.4717
PIDH123	SID2033	NC		1	5.6891	1830	2760	0	2.5082	10.8376	11.4305
PIDH125	SID2035	NC		1	7.14495	1310	4090	0	2.83692	10.3554	11.9979
PID7218	SID7218	NC		1	1	1740	2930	0	0	10.7649	11.5167
PID7219	SID7219	NC		1	1	450	1600	0	0	8.81378	10.6439
PID7220	SID7220	NC		1	1	1920	1450	0	0	10.9069	10.5018	FH-MT Carrier
PID7221	SID7221	NC		42.0155	1	2040	2220	5.39285	0	10.9944	11.1163
PID7222	SID7222	NC		1	1	3620	3300	0	0	11.8218	11.6883
PIDH2010	SIDH2010	NC		1	1	1460	2940	0	0	10.5118	11.5216
PIDH2011	SIDH2011	NC		28.6766	1	1090	2370	4.8418	0	10.0901	11.2107
PIDH2013	SIDH2013	NC		1	1	350	30	0	0	8.45121	4.90689
PIDH2014	SIDH2014	NC		1	1	1150	1090	0	0	10.1674	10.0901
PIDH2015	SIDH2015	NC		21.8323	6.96132	1490	3160	4.44839	2.79936	10.5411	11.6257
PIDH2016	SIDH2016	NC		1	1	1100	2880	0	0	10.1033	11.4919
PIDH2017	SIDH2017	NC		1	1	520	110	0	0	9.02237	6.78136
PIDH2018	SIDH2018	NC		1	1	1070	1680	0	0	10.0634	10.7142
PIDH2019	SIDH2019	NC		67.6426	11.9065	1950	3070	6.07986	3.57368	10.9293	11.584
PIDH2020	SIDH2020	NC		24.4446	1	500	850	4.61144	0	8.96578	9.73132
PIDH2021	SIDH2021	NC		29.9962	1	1220	1260	4.90671	0	10.2527	10.2992
PIDH2022	SIDH2022	NC		1	10.7771	1930	3370	0	3.4299	10.9144	11.7185
PIDH2023	SIDH2023	NC		54.5669	5.44636	880	2070	5.76995	2.44529	9.78136	11.0154
PIDH2024	SIDH2024	NC		1	1	1010	3340	0	0	9.98014	11.7056
PIDH2025	SIDH2025	NC		1	1	2190	3170	0	0	11.0967	11.6303
PIDH2026	SIDH2026	NC		1	1	2300	3240	0	0	11.1674	11.6618
PIDH2027	SIDH2027	NC		22.5151	5.33348	3620	4010	4.49282	2.41508	11.8218	11.9694
PIDH2029	SIDH2029	NC		1	1	1000	2110	0	0	9.96578	11.043
PIDH2030	SIDH2030	NC		1	1	1420	2810	0	0	10.4717	11.4564
PIDH2032	SIDH2032	NC		1	1	3970	4630	0	0	11.9549	12.1768
PIDH2033	SIDH2033	NC		1	1	3150	4450	0	0	11.6211	12.1196
PIDH2034	SIDH2034	NC		23.3007	1	990	3480	4.5423	0	9.95128	11.7649
PIDH2035	SIDH2035	NC		1	1	1990	2430	0	0	10.9586	11.2467
PIDH2036	SIDH2036	NC		26.4687	5.09947	2050	4520	4.72622	2.35035	11.0014	12.1421
PIDH2037	SIDH2037	NC		29.3031	10.142	4108.72	4792.64	4.87298	3.34228	12.0045	12.2266
PIDH2038	SIDH2038	NC		1	1	1990	3860	0	0	10.9586	11.9144
PIDH2039	SIDH2039	NC		1	1	1930	3200	0	0	10.9144	11.6439
PIDH2040	SIDH2040	NC		1	1	1760	2900	0	0	10.7814	11.5018
PIDH2041	SIDH2041	NC		27.3956	8.17672	2510	3440	4.77587	3.03152	11.2935	11.7482
PIDH2042	SIDH2042	NC		1	5.08171	1830	3530	0	2.34531	10.8376	11.7855
PIDH2043	SIDH2043	NC		1	1	1320	3360	0	0	10.3663	11.7142
PIDH2044	SIDH2044	NC		1	1	1710	2920	0	0	10.7398	11.5118
PIDH2045	SIDH2045	NC		1	1	1920	3200	0	0	10.9069	11.6439
PIDH2047	SIDH2047	NC		21.7505	1	2690	3410	4.44298	0	11.3934	11.7356
PIDH2048	SIDH2048	NC		27.3639	1	1380	2970	4.7742	0	10.4305	11.5362
PIDH2049	SIDH2049	NC		1	1	3480	4640	0	0	11.7649	12.1799
PIDH2050	SIDH2050	NC		21.6381	1	1610	3080	4.4355	0	10.6528	11.5887
PIDH2051	SIDH2051	NC		53.5771	13.87	2120	2870	5.74354	3.79389	11.0498	11.4868
PIDH2052	SIDH2052	NC		25.069	1	2000	1630	4.64783	0	10.9658	10.6707
PIDH2053	SIDH2053	NC		30.1553	5.69542	1350	1570	4.91434	2.5098	10.3987	10.6165
PIDH2054	SIDH2054	NC		1	1	2030	2130	0	0	10.9873	11.0566
PIDH2055	SIDH2055	NC		1	1	1280	80	0	0	10.3219	6.32193
PIDH2056	SIDH2056	NC		24.8926	1	650	670	4.63765	0	9.3443	9.38802
PID510	SID1553	FH-MT	28	2181.86	313.246	18130	9030	11.0913	8.29115	14.1461	13.1405	primary	Y
PID513	SID1555	FH-MT	2	30.0852	4.36651	2120	3730	4.91098	2.12648	11.0498	11.865	recurrent		Y	Y
PID513	SID1556	FH-MT	2	34.1698	7.8829	2560	3990	5.09465	2.97873	11.3219	11.9622	recurrent		Y	Y
PID516	SID1559	FH-MT	5	124.014	25.9446	1500	2390	6.95436	4.69737	10.5507	11.2228	recurrent		Y	Y
PID517	SID1561	FH-MT	2	61.6275	12.1495	800	3400	5.9455	3.60283	9.64386	11.7313	recurrent		Y	Y
PID521	SID1564	FH-MT	8	314.707	42.0989	1130	4110	8.29786	5.39571	10.1421	12.0049	recurrent		Y	Y
PID522	SID1565	FH-MT		35.1337	15.6971	2990	1520	5.13479	3.97243	11.5459	10.5699	primary	Y
PID522	SID1566	FH-MT	20	965.222	115.901	6580	9660	9.91472	6.85675	12.6839	13.2378	recurrent		Y	Y
PID522	SID1568	FH-MT	13	483.784	94.701	2990	4520	8.91822	6.56531	11.5459	12.1421	recurrent		Y	Y
PID522	SID1569	FH-MT	8	220.598	31.4299	3380	3690	7.78527	4.97407	11.7228	11.8494	recurrent		Y	Y
PID522	SID1570	FH-MT	13	419.543	61.2135	3000	7430	8.71268	5.93578	11.5507	12.8591	primary	Y
PID522	SID1571	FH-MT	8	254.299	34.8861	2960	3480	7.99038	5.12458	11.5314	11.7649	recurrent		Y	Y
PID523	SID1573	FH-MT		70.2867	16.65	3670	2180	6.13518	4.05745	11.8416	11.0901	recurrent		Y	Y
PID523	SID1574	FH-MT		31.9768	8.04889	3410	2830	4.99895	3.00879	11.7356	11.4666	recurrent		Y	Y
PID523	SID1575	FH-MT	5	127.249	56.1735	2710	2180	6.99151	5.81182	11.4041	11.0901	recurrent		Y	Y
PID502	SID1576	FH-MT	9	351.44	81.0212	3970	5740	8.45714	6.34023	11.9549	12.4868	recurrent		Y	Y
PID526	SID1578	FH-MT	4	175.591	38.0786	2100	3560	7.45607	5.25091	11.0362	11.7977	recurrent		Y	Y
PID477	SID1579	FH-MT		3959.94	997.757	14260	13800	11.9513	9.96254	13.7997	13.7524	recurrent		Y	Y
PID477	SID1580	FH-MT	4	4396.07	1033.17	4950	30190	12.102	10.0129	12.2732	14.8818	recurrent		Y	Y
PID555	SID1588	FH-MT	4	110.1	18.8963	1950	1890	6.78267	4.24003	10.9293	10.8842	recurrent		Y	Y
PID555	SID1589	FH-MT	8	341.628	50.5676	3720	2750	8.41628	5.66014	11.8611	11.4252	recurrent		Y	Y
PID555	SID1590	FH-MT	16	869.161	131.851	5510	3840	9.76348	7.04277	12.4278	11.9069	recurrent		Y	Y
PID555	SID1591	FH-MT	3	191.583	36.2969	2890	2340	7.58183	5.18178	11.4969	11.1923	recurrent		Y	Y
PID563	SID1595	FH-MT	1.5	80.7044	38.1438	2070	4390	6.33457	5.25338	11.0154	12.1	recurrent		Y	Y
PID563	SID1596	FH-MT	2	57.8647	19.388	1830	2770	5.85461	4.27709	10.8376	11.4357	recurrent		Y	Y
PID563	SID1597	FH-MT	17	451.374	92.0523	8110	4660	8.81818	6.52438	12.9855	12.1861	primary	Y
PID568	SID1599	FH-MT		50.0641	1	2660	1760	5.6457	0	11.3772	10.7814	recurrent			Y
PID568	SID1600	FH-MT	8	57.8448	1	3710	340	5.85412	0	11.8572	8.40939	recurrent		Y	Y
PID572	SID1603	FH-MT	12	507.65	90.5262	4980	3790	8.98769	6.50026	12.2819	11.888	primary	Y
PID574	SID1605	FH-MT	12	977.722	223.877	6610	3440	9.93328	7.80656	12.6904	11.7482	recurrent		Y	Y
PID576	SID1607	FH-MT	3	117.074	16.0136	3980	390	6.87127	4.00123	11.9586	8.60733	recurrent		Y	Y
PID577	SID1608	FH-MT	2	29.1333	12.6468	850	2430	4.8646	3.66071	9.73132	11.2467	recurrent		Y	Y
PID573	SID1604	FH-MT	2	56.5847	18.9359	2490	2800	5.82234	4.24305	11.2819	11.4512	recurrent		Y	Y
PID579	SID1610	FH-MT	4	63.0071	4.27391	2320	1610	5.97744	2.09556	11.1799	10.6528	recurrent		Y	Y
PID565	SID1620	FH-MT	5	209.525	33.8788	2960	5370	7.71098	5.08231	11.5314	12.3907	primary	Y
PID567	SID1621	FH-MT	5	115.736	169.187	2390	2090	6.8547	7.40247	11.2228	11.0293	recurrent		Y	Y
PID332	SID1628	FH-MT	8	241.734	12.2302	1730	2000	7.91727	3.61237	10.7566	10.9658	primary	Y
PID336	SID1629	FH-MT	2	25.1763	7.4936	1630	820	4.65399	2.90566	10.6707	9.67948	recurrent		Y	Y
PID572	SID1640	FH-MT		440.904	74.7323	4520	4250	8.78432	6.22366	12.1421	12.0532	recurrent		Y	Y
PID523	SID1641	FH-MT	5	78.5525	28.0661	2570	1590	6.29559	4.81076	11.3276	10.6348	recurrent		Y	Y
PID336	SID1642	FH-MT	2	27.1667	11.0837	4170	5440	4.76377	3.47037	12.0258	12.4094	recurrent		Y	Y
PID598	SID598	FH-MT	6	118.378	31.8607	2810	1950	6.88726	4.99371	11.4564	10.9293	primary	Y
PID7215	SID7215	FH-MT	15	706.635	94.2342	5310	3880	9.46482	6.55818	12.3745	11.9218	primary	Y
PID7217	SID7217	FH-MT	6	138.608	13.1605	2480	2200	7.11487	3.71814	11.2761	11.1033	recurrent		Y	Y
PID560	SID1538	FH-WT		22.0127	1	1840.11	742.272	4.46027	0	10.8456	9.5358	primary	Y
PID337	SID1539	FH-WT		24.7304	4.36338	510	1530	4.62821	2.12545	8.99435	10.5793	primary	Y
PID343	SID1540	FH-WT		1	1	1000	950	0	0	9.96578	9.89178	primary	Y
PID552	SID1541	FH-WT		1	1	1400	3070	0	0	10.4512	11.584	primary	Y
PID541	SID1542	FH-WT		1	1	2880	1170	0	0	11.4919	10.1923	primary	Y
PID333	SID1543	FH-WT		29.4206	6.39394	1320	3890	4.87876	2.67671	10.3663	11.9256	primary	Y
PID340	SID1544	FH-WT		31.7826	1	630	2750	4.99017	0	9.29921	11.4252	primary	Y
PID542	SID1547	FH-WT		58.7832	20.5368	2570	3110	5.87733	4.36014	11.3276	11.6027	primary	Y
PID525	SID1548	FH-WT		23.3854	1	1930	3630	4.54754	0	10.9144	11.8258	primary	Y
PID562	SID1549	FH-WT		26.9406	8.67174	1190	5030	4.75171	3.11632	10.2167	12.2963	primary	Y
PID558	SID1550	FH-WT		1	1	760	3570	0	0	9.56986	11.8017	primary	Y
PID338	SID1551	FH-WT		136.69	75.296	1590	1710	7.09476	6.2345	10.6348	10.7398	primary	Y
PID566	SID1552	FH-WT		28.4086	1	3650	2250	4.82825	0	11.8337	11.1357	recurrent		Y	Y
PID515	SID1558	FH-WT		1	1	1060	1480	0	0	10.0498	10.5314	primary	Y
PID518	SID1562	FH-WT		1	1	1710	3200	0	0	10.7398	11.6439	primary	Y
PID341	SID1583	FH-WT		25.8137	5.4495	750	1480	4.69007	2.44612	9.55075	10.5314	primary	Y
PID543	SID1584	FH-WT		25.4863	4.36282	1790	3210	4.67165	2.12526	10.8057	11.6484	primary	Y
PID559	SID1593	FH-WT		1	1	2050	3230	0	0	11.0014	11.6573	primary	Y
PID561	SID1594	FH-WT		23.3171	1	1420	2180	4.54332	0	10.4717	11.0901	primary	Y
PID564	SID1598	FH-WT		33.9093	10.3439	1740	3000	5.08361	3.37071	10.7649	11.5507	primary	Y
PID508	SID1611	FH-WT		1	1	1410	2180	0	0	10.4615	11.0901	primary	Y
PID329	SID1612	FH-WT		1	1	1810	1530	0	0	10.8218	10.5793	primary	Y
PID335	SID1614	FH-WT		1	1	1180	2030	0	0	10.2046	10.9873	primary	Y
PID342	SID1615	FH-WT		42.808	8.54466	2640	2110	5.41981	3.09502	11.3663	11.043	primary	Y
PID509	SID1622	FH-WT		25.611	11.7187	1420	3100	4.67869	3.55074	10.4717	11.5981	primary	Y
PID554	SID1633	FH-WT		32.7924	17.6531	1740	1960	5.03529	4.14185	10.7649	10.9366	primary	Y
PID557	SID1634	FH-WT		22.7079	1	360	730	4.50512	0	8.49185	9.51175	primary	Y
PID7216	SID7216	FH-WT		26.2351	27.8543	2300	1740	4.71343	4.79983	11.1674	10.7649	recurrent		Y	Y
PID7226	SID7226	FH-WT		1	1	1730	2850	0	0	10.7566	11.4767	primary	Y
PID7227	SID7227	FH-WT		1	1	1510	1650	0	0	10.5603	10.6883	primary	Y
PID7305	SID7305	FH-WT		1	1	460	2040	0	0	8.84549	10.9944	primary	Y
PID7306	SID7306	FH-WT		1	1	830	2220	0	0	9.69697	11.1163	primary	Y
PID7307	SID7307	FH-WT		1	1	2100	3060	0	0	11.0362	11.5793	primary	Y
PID7308	SID7308	FH-WT		1	1	990	2900	0	0	9.95128	11.5018	primary	Y
PID7309	SID7309	FH-WT		24.8707	1	2050	1940	4.63637	0	11.0014	10.9218	primary	Y
PID7310	SID7310	FH-WT		28.1717	1	1270	2770	4.81617	0	10.3106	11.4357	primary	Y
PID7311	SID7311	FH-WT		30.6411	9.2244	1790	1880	4.9374	3.20546	10.8057	10.8765	primary	Y
PID7312	SID7312	FH-WT		27.6692	27.9471	930	1100	4.79021	4.80462	9.86109	10.1033	primary	Y
PID7313	SID7313	FH-WT		22.653	1	1890	3150	4.50163	0	10.8842	11.6211	primary	Y
PID7314	SID7314	FH-WT		1	1	1550	2420	0	0	10.5981	11.2408	primary	Y
PID7315	SID7315	FH-WT		34.0262	5.94404	2210	3600	5.08858	2.57144	11.1098	11.8138	primary	Y
PID7316	SID7316	FH-WT		24.9173	1	1750	1010	4.63907	0	10.7731	9.98014	primary	Y
PID7317	SID7317	FH-WT		22.5019	1	1640	1570	4.49197	0	10.6795	10.6165	primary	Y
PID7319	SID7319	FH-WT		1	1	1020	1980	0	0	9.99435	10.9513	primary	Y
PID8125	SID8125	FH-WT		1	1	3980	5300	0	0	11.9586	12.3718	primary	Y
PID8143	SID8143	FH-WT		1	1	1710	1530	0	0	10.7398	10.5793	primary	Y
PIDN7331	SIDN7331	FH-MT		1605.37	141.343	19786.2	13185.9	10.6487	7.14305	14.2722	13.6867	recurrent		Y	Y
PIDN7343	SIDN7343	FH-MT	20	1291.17	85.5802	8537.52	6588.5	10.3345	6.41921	13.0596	12.6857	recurrent		Y	Y
PIDN7320	SIDN7365	FH-MT	18	1252.24	97.8367	9174.93	12364	10.2903	6.6123	13.1635	13.5939	recurrent		Y	Y
PIDN7334	SIDN7334	FH-MT	20	1252.03	96.06	8967.81	11606.7	10.2901	6.58586	13.1305	13.5027	recurrent		Y	Y
PIDN7338	SIDN7338	FH-MT	20	1062.8	103.734	9125.82	7496.71	10.0536	6.69675	13.1557	12.872	recurrent		Y	Y
PIDN7328	SIDN7328	FH-MT	15	641.06	111.815	10025.3	9032.34	9.32432	6.80497	13.2914	13.1409	recurrent		Y	Y
PIDN7323	SIDN7323	FH-MT	14	549.528	79.9542	16623.3	13804.5	9.10205	6.3211	14.0209	13.7529	recurrent		Y	Y
PIDN7345	SIDN7345	FH-MT	13	530.409	21.1455	7904.06	5363.65	9.05096	4.40228	12.9484	12.389	primary	Y
PIDN7324	SIDN7324	FH-MT	16	450.054	41.726	7416.3	5868.66	8.81396	5.38287	12.8565	12.5188	recurrent		Y	Y
PIDX7330	SIDX7330	FH-MT		414.144	42.2613	11697.2	6314.64	8.69399	5.40127	13.5139	12.6245	recurrent		Y	Y
PIDX2316	SIDX2316	FH-MT	10	387.66	88.5107	6673.97	7248.72	8.59865	6.46778	12.7043	12.8235	recurrent		Y	Y
PIDN7358	SIDN7358	FH-MT	12	307.2	42.7068	5000.61	5026.98	8.26303	5.41639	12.2879	12.2955	recurrent		Y	Y
PIDN7337	SIDN7337	FH-MT	8	251.75	30.9294	5202.87	6250.31	7.97585	4.95091	12.3451	12.6097	recurrent		Y	Y
PIDX2314	SIDX2314	FH-MT	6	217.375	26.0555	8063.05	7372.78	7.76405	4.70351	12.9771	12.848	recurrent		Y	Y
PIDN7344	SIDN7344	FH-MT	7	197.369	49.1874	9217.85	14293.2	7.62475	5.62022	13.1702	13.803	recurrent		Y	Y
PIDN7341	SIDN7341	FH-MT	5	159.029	46.9616	4523.91	6462.58	7.31315	5.55341	12.1434	12.6579	recurrent		Y	Y
PIDN7332	SIDN7332	FH-MT	5	158.164	24.4717	11129.4	15849.8	7.30527	4.61305	13.4421	13.9522	recurrent		Y	Y
PIDX2313	SIDX2313	FH-MT	6	134.999	25.9435	4460.79	6390.88	7.07681	4.6973	12.1231	12.6418	primary	Y
PIDN7326	SIDN7326	FH-MT	4	131.848	23.8242	8490.33	2342.96	7.04274	4.57435	13.0516	11.1941	recurrent		Y	Y
PIDN7354	SIDN7354	FH-MT	5	129.173	20.9349	4945.45	6068.77	7.01316	4.38784	12.2719	12.5672	recurrent		Y	Y
PIDN7346	SIDN7346	FH-MT	4	113.936	6.87045	11252.8	11353.8	6.83208	2.7804	13.458	13.4709	recurrent		Y	Y
PIDN7351	SIDN7351	FH-MT	5	110.668	18.5389	5850.78	6638.35	6.7901	4.21248	12.5144	12.6966	recurrent		Y	Y
PIDN7348	SIDN7348	FH-MT	3	104.685	24.3919	4783.81	6350.6	6.70992	4.60833	12.2239	12.6327	recurrent		Y	Y
PIDN7329	SIDN7329	FH-MT	3	97.0411	24.6363	11377.9	8112.62	6.60052	4.62271	13.4739	12.986	recurrent		Y	Y
PIDN7335	SIDN7335	FH-MT	3	95.1593	31.1051	1820.06	2225.06	6.57227	4.95908	10.8298	11.1196	recurrent		Y	Y
PIDN7330	SIDN7330	FH-MT	2	88.4161	9.76134	4792.52	5725.92	6.46624	3.28708	12.2266	12.4833	recurrent		Y	Y
PIDN7339	SIDN7339	FH-MT	3	78.3652	18.6927	7935.69	5575.1	6.29214	4.2244	12.9541	12.4448	primary	Y
PIDN7340	SIDN7340	FH-MT	3	67.8179	12.402	1333.93	1878.53	6.08359	3.63251	10.3815	10.8754	recurrent		Y	Y
PIDN7321	SIDN7364	FH-MT	4	67.8148	14.5886	7664.29	5568.4	6.08353	3.86677	12.9039	12.443	recurrent		Y	Y
PIDN7357	SIDN7357	FH-MT	3	57.7251	27.4637	8807.94	9694.65	5.85113	4.77945	13.1046	13.243	primary	Y
PIDN7322	SIDN7322	FH-MT	3	51.7808	1	2427.35	5174.11	5.69434	0	11.2452	12.3371	recurrent		Y	Y
PIDN7352	SIDN7352	FH-MT	2	47.9384	24.0288	11208.5	14670	5.58311	4.58669	13.4523	13.8406	recurrent		Y	Y
PIDN7342	SIDN7342	FH-MT	2	44.5869	16.2699	3082.35	4852.65	5.47855	4.02414	11.5898	12.2446	recurrent		Y	Y
PIDN7336	SIDN7336	FH-MT	1.5	42.3439	19.5049	9755.6	10269	5.40408	4.28577	13.252	13.326	recurrent		Y	Y
PIDN7325	SIDN7325	FH-MT		38.2476	1	4206.63	2726.22	5.2573	0	12.0384	11.4127	recurrent		Y	Y
PIDN7350	SIDN7350	FH-MT		37.1445	16.4189	3768.37	3142.74	5.21508	4.03728	11.8797	11.6178	recurrent		Y	Y
PIDN7356	SIDN7356	FH-MT	2	36	10.0504	13668.2	7735.04	5.16993	3.32918	13.7385	12.9172	recurrent		Y	Y
PIDX2318	SIDX2318	FH-MT		28.9798	25.2063	7349.56	8472.06	4.85698	4.65571	12.8434	13.0485	recurrent		Y	Y
PIDN7355	SIDN7355	FH-MT		28.2558	1	3194.1	2337.3	4.82047	0	11.6412	11.1906	recurrent		Y	Y
PIDX8168	SIDX8168	FH-WT		26.4221	1	8135.78	3296.73	4.72367	0	12.9901	11.6868	primary	Y
PIDX8169	SIDX8169	FH-WT		25.448	1	20732.7	12162.5	4.66948	0	14.3396	13.5702	primary	Y
PIDN8144	SIDN8144	FH-WT		24.5529	6.35278	1959.34	1474.11	4.61782	2.66739	10.9362	10.5256	primary	Y
PIDX8170	SIDX8170	FH-WT		24.5339	7.4526	8123.1	6977.16	4.61671	2.89774	12.9878	12.7684	recurrent		Y	Y
PIDN8143	SIDN8143	FH-WT		24.203	5.52357	4805.8	5466.74	4.59712	2.4656	12.2306	12.4165	primary	Y
PIDN8156	SIDN8156	FH-WT		23.0125	6.12887	8117.6	6795.48	4.52435	2.61562	12.9868	12.7304	primary	Y
PIDN8157	SIDN8157	FH-WT		21.6553	1	3386.6	3129.5	4.43665	0	11.7256	11.6117	primary	Y
PIDX8171	SIDX8171	FH-WT		1	1	7633.81	4954.92	0	0	12.8982	12.2746	primary	Y
PIDN8152	SIDN8152	FH-WT		1	5.04561	6700.04	5474.76	0	2.33503	12.71	12.4186	recurrent		Y	Y
PIDX8162	SIDX8162	FH-WT		1	1	9602.68	5979.73	0	0	13.2292	12.5459	primary	Y
PIDN8151	SIDN8151	FH-WT		1	5.28682	2333.62	2324.47	0	2.4024	11.1884	11.1827	primary	Y
PIDN8159	SIDN8159	FH-WT		1	1	7840.55	5509.21	0	0	12.9367	12.4276	recurrent		Y	Y
PIDX8172	SIDX8172	FH-WT		1	1	7803.83	6259.6	0	0	12.93	12.6119	primary	Y
PIDN8148	SIDN8148	FH-WT		1	1	2835.57	4740.14	0	0	11.4694	12.2107	primary	Y
PIDN8160	SIDN8160	FH-WT		1	1	10850.1	8189.18	0	0	13.4054	12.9995	primary	Y
PIDX8173	SIDX8173	FH-WT		1	1	5374.42	5107.85	0	0	12.3919	12.3185	recurrent		Y	Y
PIDX8174	SIDX8174	FH-WT		1	1	6126.46	2686.05	0	0	12.5808	11.3913	primary	Y
PIDX8176	SIDX8176	FH-WT		1	1	9454.22	8355.62	0	0	13.2067	13.0285	primary	Y
PIDX8164	SIDX8164	FH-WT		1	1	20926.7	18653.5	0	0	14.3531	14.1872	primary	Y
PIDX8166	SIDX8166	FH-WT		1	1	13791.3	18728.8	0	0	13.7515	14.193	primary	Y
PIDN8154	SIDN8154	FH-WT		1	4.73822	4185.68	1318.19	0	2.24434	12.0312	10.3643	primary	Y
PIDX8177	SIDX8177	FH-WT		1	1	8177.9	7220.34	0	0	12.9975	12.8179	primary	Y
PIDX8163	SIDX8163	FH-WT		1	1	10939.7	6628.85	0	0	13.4173	12.6945	primary	Y
PIDX8167	SIDX8167	FH-WT		1	1	6345.53	4732.2	0	0	12.6315	12.2083	primary	Y
PIDN8150	SIDN8150	FH-WT		1	5.46972	1751.49	1432	0	2.45147	10.7744	10.4838	primary	Y
PIDN8145	SIDN8145	FH-WT		1	1	2035.24	1155.26	0	0	10.991	10.174	primary	Y
PIDN8146	SIDN8146	FH-WT		1	1	2084.1	1534.48	0	0	11.0252	10.5835	primary	Y
PIDN8147	SIDN8147	FH-WT		1	1	2516.39	2490.2	0	0	11.2971	11.282	primary	Y
PIDN8155	SIDN8155	FH-WT		1	4.7014	2330.7	2121.2	0	2.23309	11.1865	11.0507	primary	Y
PIDN8153	SIDN8153	FH-WT		1	4.85131	7123.04	6574.98	0	2.27837	12.7983	12.6828	primary	Y
PIDN8158	SIDN8158	FH-WT		1	1	2228.83	2094.01	0	0	11.1221	11.0321	primary	Y
PIDX8175	SIDX8175	FH-WT		1	1	3988.95	2972.16	0	0	11.9618	11.5373	primary	Y
a: NC= normal control no tumor, FH-MT= FH-deficient RCC patients, FH-WT= FH wildtype RCC patients
b: Y=Yes
